# Supplementary material for: Different hydrogen-bonded chains in the crystal structures of three alkyl N-[(E)-1-(2-benzyl­idene-1-methyl­hydrazin­yl)-3-hy­droxy-1-oxopropan-2-yl]carbamates
Source: Acta Crystallogr E Crystallogr Commun. 2015 Jun 6;71(Pt 7):752–6. doi: 10.1107/S2056989015010440 (PMC4518986; doi:10.1107/S2056989015010440)
Supplement: Supplementary file 1 [file e-71-00752-sup1.cif]

##############################################################################
#                                                                            #
# This CIF contains the data in a paper accepted for publication in          #
# Acta Crystallographica Section E. It conforms to the requirements of       #
# Notes for Authors for Acta Crystallographica Section E, and has been       #
# peer reviewed under the auspices of the IUCr Commission on Journals.       #
#                                                                            #
# Full details of the Crystallographic Information File format               #
# are given in the paper "The Crystallographic Information File (CIF):       #
# a New Standard Archive File for Crystallography" by S. R. Hall, F. H.      #
# Allen and I. D. Brown [Acta Cryst. (1991), A47, 655-685].                  #
#                                                                            #
# The current version of the core CIF dictionary is obtainable from          #
# ftp://ftp.iucr.org/pub/cif_core.dic.                                       #
#                                                                            #
# Software is freely available for graphical display of the structure(s)     #
# in this CIF. For information consult the CIF software page                 #
# http://www.iucr.org/resources/cif/software.                                #
#                                                                            #
# This file may be used for bona fide research purposes within the           #
# scientific community so long as proper attribution is given to the journal # 
# article from which it was obtained.                                        #
#                                                                            #
##############################################################################
data_I
_audit_creation_method     SHELXL-97
_database_code_depnum_ccdc_archive     'CCDC 1404004'
_chemical_name_systematic
;\
Benzyl
<i>N</i>-{(<i>E</i>)-1-[2-(4-cyanobenzylidene)-1-methylhydrazinyl]-3-hydroxy-1-\
oxopropan-2-yl}carbamate
;
_chemical_name_common     ?
_chemical_formula_moiety     'C20 H20 N4 O4'
_chemical_formula_sum     'C20 H20 N4 O4'
_chemical_formula_iupac     'C20 H20 N4 O4'
_chemical_formula_weight     380.40
_chemical_melting_point     ?
_symmetry_cell_setting     monoclinic
_symmetry_space_group_name_H-M     'P 21'
_symmetry_space_group_name_Hall     'P 2yb'
loop_
    _symmetry_equiv_pos_as_xyz
    'x, y, z'
    '-x, y+1/2, -z'
_cell_length_a     4.995(6)
_cell_length_b     8.172(8)
_cell_length_c     22.94(3)
_cell_angle_alpha     90.00
_cell_angle_beta     93.48(3)
_cell_angle_gamma     90.00
_cell_volume     934.7(19)
_cell_formula_units_Z     2
_cell_measurement_reflns_used     5405
_cell_measurement_theta_min     2.2
_cell_measurement_theta_max     31.3
_cell_measurement_temperature     100(2)
_exptl_crystal_description     chip
_exptl_crystal_colour     colourless
_exptl_crystal_size_max     0.14
_exptl_crystal_size_mid     0.03
_exptl_crystal_size_min     0.01
_exptl_crystal_density_diffrn     1.352
_exptl_crystal_density_meas     ?
_exptl_crystal_density_method     'not measured'
_exptl_crystal_F_000     400
_exptl_absorpt_coefficient_mu     0.096
_exptl_absorpt_correction_type     none
_exptl_absorpt_process_details     ?
_exptl_absorpt_correction_T_min     .
_exptl_absorpt_correction_T_max     .
_exptl_special_details     ?
_diffrn_ambient_temperature     100(2)
_diffrn_radiation_type     MoK\a
_diffrn_radiation_wavelength     0.71073
_diffrn_radiation_source     'fine-focus sealed tube'
_diffrn_radiation_monochromator     graphite
_diffrn_measurement_device_type     'Rigaku Mercury CCD'
_diffrn_measurement_method     \w
_diffrn_detector_area_resol_mean     ?
_diffrn_reflns_number     13928
_diffrn_reflns_av_R_equivalents     0.0695
_diffrn_reflns_av_sigmaI/netI     0.0689
_diffrn_reflns_theta_min     2.65
_diffrn_reflns_theta_max     31.45
_diffrn_reflns_theta_full     31.45
_diffrn_measured_fraction_theta_max     0.922
_diffrn_measured_fraction_theta_full     0.922
_diffrn_reflns_limit_h_min     -7
_diffrn_reflns_limit_h_max     7
_diffrn_reflns_limit_k_min     -11
_diffrn_reflns_limit_k_max     7
_diffrn_reflns_limit_l_min     -32
_diffrn_reflns_limit_l_max     33
_diffrn_standards_number     ?
_diffrn_standards_interval_count     ?
_diffrn_standards_interval_time     ?
_diffrn_standards_decay_%     0
_refine_special_details
;
Refinement of <i>F</i>^2^ against ALL reflections. The weighted <i>R</i>-factor
<i>wR</i> and goodness of fit <i>S</i> are based on <i>F</i>^2^, conventional
<i>R</i>-factors <i>R</i> are based on <i>F</i>, with <i>F</i> set to zero for
negative <i>F</i>^2^. The threshold expression of <i>F</i>^2^ >
\s(<i>F</i>^2^) is used only for calculating <i>R</i>-factors(gt) <i>etc</i>.
and is not relevant to the choice of reflections for refinement.
<i>R</i>-factors based on <i>F</i>^2^ are statistically about twice as large
as those based on <i>F</i>, and <i>R</i>- factors based on ALL data will be
even larger.
;
_reflns_number_total     4691
_reflns_number_gt     3270
_reflns_threshold_expression     I>2\s(I)
_refine_ls_structure_factor_coef     Fsqd
_refine_ls_matrix_type     full
_refine_ls_R_factor_all     0.1241
_refine_ls_R_factor_gt     0.0951
_refine_ls_wR_factor_gt     0.2454
_refine_ls_wR_factor_ref     0.2783
_refine_ls_goodness_of_fit_ref     1.098
_refine_ls_restrained_S_all     1.098
_refine_ls_number_reflns     4691
_refine_ls_number_parameters     255
_refine_ls_number_restraints     1
_refine_ls_hydrogen_treatment     constr
_refine_ls_weighting_scheme     calc
_refine_ls_weighting_details
         'calc w=1/[\s^2^(Fo^2^)+(0.1373P)^2^+0.3363P] where P=(Fo^2^+2Fc^2^)/3'
_atom_sites_solution_hydrogens     geom
_atom_sites_solution_primary     direct
_atom_sites_solution_secondary     difmap
_refine_ls_shift/su_max     0.005
_refine_ls_shift/su_mean     0.001
_refine_diff_density_max     0.387
_refine_diff_density_min     -0.351
_refine_ls_extinction_method     SHELXL
_refine_ls_extinction_coef     0.079(13)
_refine_ls_extinction_expression
                                  'Fc^*^=kFc[1+0.001xFc^2^\l^3^/sin(2\q)]^-1/4^'
_refine_ls_abs_structure_details     none
loop_
    _atom_type_symbol
    _atom_type_description
    _atom_type_scat_dispersion_real
    _atom_type_scat_dispersion_imag
    _atom_type_scat_source
    'C' 'C' 0.0033 0.0016
                         'International Tables Vol C Tables 4.2.6.8 and 6.1.1.4'
    'H' 'H' 0.0000 0.0000
                         'International Tables Vol C Tables 4.2.6.8 and 6.1.1.4'
    'N' 'N' 0.0061 0.0033
                         'International Tables Vol C Tables 4.2.6.8 and 6.1.1.4'
    'O' 'O' 0.0106 0.0060
                         'International Tables Vol C Tables 4.2.6.8 and 6.1.1.4'
_computing_data_collection
;
CrystalClear (Rigaku, 2012)
;
_computing_cell_refinement
;
CrystalClear (Rigaku, 2012)
;
_computing_data_reduction
;
CrystalClear (Rigaku, 2012)
;
_computing_structure_solution
;
SHELXS-97 (Sheldrick, 2008)
;
_computing_structure_refinement
;
SHELXL-97 (Sheldrick, 2008)
;
_computing_molecular_graphics
;
ORTEP-3 for Windows (Farrugia, 2012)
;
_computing_publication_material
;
publCIF (Westrip, 2010)
;
loop_
    _atom_site_type_symbol
    _atom_site_label
    _atom_site_fract_x
    _atom_site_fract_y
    _atom_site_fract_z
    _atom_site_U_iso_or_equiv
    _atom_site_adp_type
    _atom_site_calc_flag
    _atom_site_refinement_flags
    _atom_site_occupancy
    _atom_site_symmetry_multiplicity
    _atom_site_disorder_assembly
    _atom_site_disorder_group
    C C1 -0.1557(8) -0.2306(6) 0.04534(16) 0.0387(8) Uani d . 1 1 . .
    C C2 -0.0584(9) -0.0833(5) 0.06903(16) 0.0389(9) Uani d . 1 1 . .
    H H2 -0.1380 0.0174 0.0567 0.047 Uiso calc R 1 1 . .
    C C3 0.1564(8) -0.0847(5) 0.11093(16) 0.0371(8) Uani d . 1 1 . .
    H H3 0.2225 0.0153 0.1273 0.044 Uiso calc R 1 1 . .
    C C4 0.2746(8) -0.2330(5) 0.12891(15) 0.0358(8) Uani d . 1 1 . .
    C C5 0.1737(9) -0.3795(5) 0.10501(16) 0.0393(9) Uani d . 1 1 . .
    H H5 0.2541 -0.4802 0.1171 0.047 Uiso calc R 1 1 . .
    C C6 -0.0422(9) -0.3803(6) 0.06378(18) 0.0404(9) Uani d . 1 1 . .
    H H6 -0.1116 -0.4806 0.0483 0.048 Uiso calc R 1 1 . .
    C C7 0.5009(8) -0.2375(6) 0.17309(16) 0.0378(8) Uani d . 1 1 . .
    H H7 0.5872 -0.3388 0.1820 0.045 Uiso calc R 1 1 . .
    C C8 0.9329(10) -0.2648(6) 0.25743(18) 0.0443(10) Uani d . 1 1 . .
    H H8A 1.0041 -0.3156 0.2229 0.066 Uiso calc R 1 1 . .
    H H8B 0.8063 -0.3400 0.2745 0.066 Uiso calc R 1 1 . .
    H H8C 1.0808 -0.2409 0.2862 0.066 Uiso calc R 1 1 . .
    C C9 0.8664(10) 0.0289(6) 0.26783(18) 0.0416(9) Uani d . 1 1 . .
    C C10 0.7063(9) 0.1831(5) 0.24991(18) 0.0388(9) Uani d . 1 1 . .
    H H10 0.5107 0.1563 0.2457 0.047 Uiso calc R 1 1 . .
    C C11 0.7983(9) 0.2508(5) 0.19144(16) 0.0396(9) Uani d . 1 1 . .
    H H11A 0.7380 0.1753 0.1595 0.048 Uiso calc R 1 1 . .
    H H11B 0.7112 0.3580 0.1835 0.048 Uiso calc R 1 1 . .
    C C12 0.5656(8) 0.4037(6) 0.31560(16) 0.0379(8) Uani d . 1 1 . .
    C C13 0.4928(10) 0.6097(6) 0.3865(2) 0.0477(11) Uani d . 1 1 . .
    H H13A 0.3119 0.5643 0.3916 0.057 Uiso calc R 1 1 . .
    H H13B 0.4753 0.7055 0.3602 0.057 Uiso calc R 1 1 . .
    C C14 0.6244(14) 0.6577(9) 0.4441(2) 0.0688(17) Uani d . 1 1 . .
    C C15 0.8449(18) 0.7581(12) 0.4483(4) 0.105(3) Uani d . 1 1 . .
    H H15 0.9131 0.8020 0.4139 0.126 Uiso calc R 1 1 . .
    C C16 0.970(3) 0.796(2) 0.5025(7) 0.163(5) Uani d . 1 1 . .
    H H16 1.1220 0.8664 0.5053 0.195 Uiso calc R 1 1 . .
    C C17 0.871(3) 0.7322(17) 0.5505(4) 0.141(5) Uani d . 1 1 . .
    H H17 0.9569 0.7613 0.5872 0.169 Uiso calc R 1 1 . .
    C C18 0.671(3) 0.6355(18) 0.5509(4) 0.149(5) Uani d . 1 1 . .
    H H18 0.6174 0.5882 0.5862 0.179 Uiso calc R 1 1 . .
    C C19 0.531(3) 0.6011(13) 0.4962(3) 0.125(4) Uani d . 1 1 . .
    H H19 0.3715 0.5381 0.4954 0.150 Uiso calc R 1 1 . .
    C C20 -0.3731(8) -0.2306(6) 0.00082(17) 0.0411(9) Uani d . 1 1 . .
    N N1 0.5835(7) -0.1082(5) 0.19964(14) 0.0360(7) Uani d . 1 1 . .
    N N2 0.7956(8) -0.1136(5) 0.24061(15) 0.0407(8) Uani d . 1 1 . .
    N N3 0.7554(7) 0.2999(5) 0.29708(15) 0.0422(8) Uani d . 1 1 . .
    H H3A 0.9170 0.3037 0.3146 0.051 Uiso calc R 1 1 . .
    N N4 -0.5474(8) -0.2307(6) -0.03581(15) 0.0480(9) Uani d . 1 1 . .
    O O1 1.0542(7) 0.0348(4) 0.30583(13) 0.0503(9) Uani d . 1 1 . .
    O O2 1.0784(6) 0.2702(4) 0.19126(12) 0.0445(7) Uani d . 1 1 . .
    H H2A 1.1303 0.3363 0.2176 0.067 Uiso calc R 1 1 . .
    O O3 0.6668(7) 0.4855(4) 0.36255(12) 0.0440(8) Uani d . 1 1 . .
    O O4 0.3405(6) 0.4203(4) 0.29257(13) 0.0443(7) Uani d . 1 1 . .
loop_
    _atom_site_aniso_label
    _atom_site_aniso_U_11
    _atom_site_aniso_U_22
    _atom_site_aniso_U_33
    _atom_site_aniso_U_12
    _atom_site_aniso_U_13
    _atom_site_aniso_U_23
    C1 0.046(2) 0.038(2) 0.0309(16) -0.0001(19) -0.0025(14) -0.0043(17)
    C2 0.048(2) 0.035(2) 0.0324(17) -0.0014(19) -0.0040(15) 0.0005(16)
    C3 0.044(2) 0.032(2) 0.0344(17) 0.0029(18) -0.0044(15) -0.0008(15)
    C4 0.043(2) 0.0313(19) 0.0324(16) 0.0012(18) -0.0016(14) -0.0003(16)
    C5 0.053(2) 0.031(2) 0.0333(18) -0.0002(18) -0.0037(16) -0.0020(15)
    C6 0.049(2) 0.035(2) 0.0365(19) -0.0059(18) -0.0001(16) -0.0050(16)
    C7 0.044(2) 0.0329(19) 0.0360(17) -0.0007(18) -0.0012(15) 0.0032(16)
    C8 0.060(3) 0.040(2) 0.0316(17) 0.005(2) -0.0073(17) 0.0056(16)
    C9 0.050(2) 0.039(2) 0.0346(18) -0.0028(19) -0.0080(16) -0.0021(17)
    C10 0.039(2) 0.036(2) 0.0397(19) 0.0014(17) -0.0100(16) -0.0058(16)
    C11 0.052(2) 0.030(2) 0.0355(18) 0.0038(18) -0.0102(16) -0.0012(15)
    C12 0.043(2) 0.037(2) 0.0324(17) -0.0061(18) -0.0066(15) -0.0023(16)
    C13 0.057(3) 0.044(3) 0.042(2) 0.000(2) -0.0026(19) -0.0129(19)
    C14 0.092(4) 0.071(4) 0.042(2) 0.003(3) -0.009(3) -0.016(3)
    C15 0.116(6) 0.087(6) 0.107(6) -0.015(5) -0.035(5) -0.048(5)
    C16 0.189(11) 0.144(11) 0.145(9) -0.013(10) -0.080(9) -0.057(9)
    C17 0.232(15) 0.110(9) 0.075(6) 0.032(9) -0.048(8) -0.044(6)
    C18 0.242(16) 0.140(11) 0.066(5) -0.048(11) 0.006(7) -0.020(6)
    C19 0.207(11) 0.113(8) 0.054(4) 0.005(8) 0.005(5) -0.011(5)
    C20 0.046(2) 0.038(2) 0.0390(18) -0.0037(19) -0.0011(16) -0.0022(18)
    N1 0.0400(17) 0.0363(18) 0.0308(14) -0.0027(15) -0.0057(12) 0.0015(13)
    N2 0.050(2) 0.0362(19) 0.0343(15) 0.0043(16) -0.0108(14) 0.0038(14)
    N3 0.0452(18) 0.042(2) 0.0372(16) -0.0023(16) -0.0142(13) -0.0077(14)
    N4 0.053(2) 0.047(2) 0.0423(18) -0.0066(19) -0.0120(15) -0.0048(18)
    O1 0.058(2) 0.0464(19) 0.0429(16) 0.0028(16) -0.0232(14) 0.0009(14)
    O2 0.0532(17) 0.0387(16) 0.0403(14) -0.0021(14) -0.0072(12) -0.0024(13)
    O3 0.0546(19) 0.0439(17) 0.0321(13) -0.0040(14) -0.0090(12) -0.0074(12)
    O4 0.0466(16) 0.0429(18) 0.0421(15) -0.0021(14) -0.0093(12) -0.0093(13)
_geom_special_details
;
All e.s.d.'s (except the e.s.d. in the dihedral angle between two l.s. planes)
are estimated using the full covariance matrix. The cell e.s.d.'s are taken
into account individually in the estimation of e.s.d.'s in distances, angles
and torsion angles; correlations between e.s.d.'s in cell parameters are only
used when they are defined by crystal symmetry. An approximate (isotropic)
treatment of cell e.s.d.'s is used for estimating e.s.d.'s involving l.s.
planes.
;
loop_
    _geom_bond_atom_site_label_1
    _geom_bond_atom_site_label_2
    _geom_bond_site_symmetry_2
    _geom_bond_distance
    _geom_bond_publ_flag
    C1 C2 . 1.395(6) ?
    C1 C6 . 1.404(7) ?
    C1 C20 . 1.445(5) ?
    C2 C3 . 1.397(6) ?
    C2 H2 . 0.9500 ?
    C3 C4 . 1.399(6) ?
    C3 H3 . 0.9500 ?
    C4 C5 . 1.398(6) ?
    C4 C7 . 1.472(5) ?
    C5 C6 . 1.391(6) ?
    C5 H5 . 0.9500 ?
    C6 H6 . 0.9500 ?
    C7 N1 . 1.276(6) ?
    C7 H7 . 0.9500 ?
    C8 N2 . 1.454(6) ?
    C8 H8A . 0.9800 ?
    C8 H8B . 0.9800 ?
    C8 H8C . 0.9800 ?
    C9 O1 . 1.242(5) ?
    C9 N2 . 1.358(6) ?
    C9 C10 . 1.535(6) ?
    C10 N3 . 1.453(5) ?
    C10 C11 . 1.546(6) ?
    C10 H10 . 1.0000 ?
    C11 O2 . 1.409(6) ?
    C11 H11A . 0.9900 ?
    C11 H11B . 0.9900 ?
    C12 O4 . 1.221(5) ?
    C12 O3 . 1.340(5) ?
    C12 N3 . 1.359(6) ?
    C13 O3 . 1.465(6) ?
    C13 C14 . 1.492(7) ?
    C13 H13A . 0.9900 ?
    C13 H13B . 0.9900 ?
    C14 C15 . 1.372(11) ?
    C14 C19 . 1.386(11) ?
    C15 C16 . 1.391(12) ?
    C15 H15 . 0.9500 ?
    C16 C17 . 1.34(2) ?
    C16 H16 . 0.9500 ?
    C17 C18 . 1.274(17) ?
    C17 H17 . 0.9500 ?
    C18 C19 . 1.428(16) ?
    C18 H18 . 0.9500 ?
    C19 H19 . 0.9500 ?
    C20 N4 . 1.173(5) ?
    N1 N2 . 1.374(5) ?
    N3 H3A . 0.8800 ?
    O2 H2A . 0.8400 ?
loop_
    _geom_angle_atom_site_label_1
    _geom_angle_atom_site_label_2
    _geom_angle_atom_site_label_3
    _geom_angle_site_symmetry_1
    _geom_angle_site_symmetry_3
    _geom_angle
    _geom_angle_publ_flag
    C2 C1 C6 . . 120.6(3) ?
    C2 C1 C20 . . 120.3(4) ?
    C6 C1 C20 . . 119.0(4) ?
    C1 C2 C3 . . 119.7(4) ?
    C1 C2 H2 . . 120.1 ?
    C3 C2 H2 . . 120.1 ?
    C2 C3 C4 . . 120.2(4) ?
    C2 C3 H3 . . 119.9 ?
    C4 C3 H3 . . 119.9 ?
    C5 C4 C3 . . 119.4(3) ?
    C5 C4 C7 . . 119.5(4) ?
    C3 C4 C7 . . 121.2(4) ?
    C6 C5 C4 . . 121.2(4) ?
    C6 C5 H5 . . 119.4 ?
    C4 C5 H5 . . 119.4 ?
    C5 C6 C1 . . 118.9(4) ?
    C5 C6 H6 . . 120.6 ?
    C1 C6 H6 . . 120.6 ?
    N1 C7 C4 . . 121.3(4) ?
    N1 C7 H7 . . 119.3 ?
    C4 C7 H7 . . 119.3 ?
    N2 C8 H8A . . 109.5 ?
    N2 C8 H8B . . 109.5 ?
    H8A C8 H8B . . 109.5 ?
    N2 C8 H8C . . 109.5 ?
    H8A C8 H8C . . 109.5 ?
    H8B C8 H8C . . 109.5 ?
    O1 C9 N2 . . 121.3(4) ?
    O1 C9 C10 . . 121.0(4) ?
    N2 C9 C10 . . 117.6(3) ?
    N3 C10 C9 . . 106.2(3) ?
    N3 C10 C11 . . 111.4(4) ?
    C9 C10 C11 . . 110.4(4) ?
    N3 C10 H10 . . 109.6 ?
    C9 C10 H10 . . 109.6 ?
    C11 C10 H10 . . 109.6 ?
    O2 C11 C10 . . 113.0(3) ?
    O2 C11 H11A . . 109.0 ?
    C10 C11 H11A . . 109.0 ?
    O2 C11 H11B . . 109.0 ?
    C10 C11 H11B . . 109.0 ?
    H11A C11 H11B . . 107.8 ?
    O4 C12 O3 . . 125.8(4) ?
    O4 C12 N3 . . 125.2(4) ?
    O3 C12 N3 . . 109.0(3) ?
    O3 C13 C14 . . 106.0(4) ?
    O3 C13 H13A . . 110.5 ?
    C14 C13 H13A . . 110.5 ?
    O3 C13 H13B . . 110.5 ?
    C14 C13 H13B . . 110.5 ?
    H13A C13 H13B . . 108.7 ?
    C15 C14 C19 . . 116.6(8) ?
    C15 C14 C13 . . 121.9(6) ?
    C19 C14 C13 . . 121.5(8) ?
    C14 C15 C16 . . 120.8(11) ?
    C14 C15 H15 . . 119.6 ?
    C16 C15 H15 . . 119.6 ?
    C17 C16 C15 . . 118.6(13) ?
    C17 C16 H16 . . 120.7 ?
    C15 C16 H16 . . 120.7 ?
    C18 C17 C16 . . 125.1(10) ?
    C18 C17 H17 . . 117.4 ?
    C16 C17 H17 . . 117.4 ?
    C17 C18 C19 . . 117.2(11) ?
    C17 C18 H18 . . 121.4 ?
    C19 C18 H18 . . 121.4 ?
    C14 C19 C18 . . 121.4(12) ?
    C14 C19 H19 . . 119.3 ?
    C18 C19 H19 . . 119.3 ?
    N4 C20 C1 . . 179.2(4) ?
    C7 N1 N2 . . 120.9(4) ?
    C9 N2 N1 . . 117.1(3) ?
    C9 N2 C8 . . 120.1(3) ?
    N1 N2 C8 . . 122.7(3) ?
    C12 N3 C10 . . 123.6(3) ?
    C12 N3 H3A . . 118.2 ?
    C10 N3 H3A . . 118.2 ?
    C11 O2 H2A . . 109.5 ?
    C12 O3 C13 . . 116.3(4) ?
loop_
    _geom_torsion_atom_site_label_1
    _geom_torsion_atom_site_label_2
    _geom_torsion_atom_site_label_3
    _geom_torsion_atom_site_label_4
    _geom_torsion_site_symmetry_1
    _geom_torsion_site_symmetry_2
    _geom_torsion_site_symmetry_3
    _geom_torsion_site_symmetry_4
    _geom_torsion
    _geom_torsion_publ_flag
    C6 C1 C2 C3 . . . . 0.8(6) ?
    C20 C1 C2 C3 . . . . -178.3(4) ?
    C1 C2 C3 C4 . . . . 0.3(6) ?
    C2 C3 C4 C5 . . . . -0.7(6) ?
    C2 C3 C4 C7 . . . . -179.9(3) ?
    C3 C4 C5 C6 . . . . -0.1(6) ?
    C7 C4 C5 C6 . . . . 179.1(3) ?
    C4 C5 C6 C1 . . . . 1.2(6) ?
    C2 C1 C6 C5 . . . . -1.6(6) ?
    C20 C1 C6 C5 . . . . 177.6(4) ?
    C5 C4 C7 N1 . . . . -173.8(4) ?
    C3 C4 C7 N1 . . . . 5.4(6) ?
    O1 C9 C10 N3 . . . . -19.1(6) ?
    N2 C9 C10 N3 . . . . 161.0(4) ?
    O1 C9 C10 C11 . . . . 101.8(5) ?
    N2 C9 C10 C11 . . . . -78.1(5) ?
    N3 C10 C11 O2 . . . . 66.8(5) ?
    C9 C10 C11 O2 . . . . -50.9(5) ?
    O3 C13 C14 C15 . . . . 76.1(8) ?
    O3 C13 C14 C19 . . . . -103.1(8) ?
    C19 C14 C15 C16 . . . . 1.5(15) ?
    C13 C14 C15 C16 . . . . -177.6(10) ?
    C14 C15 C16 C17 . . . . 0(2) ?
    C15 C16 C17 C18 . . . . 1(2) ?
    C16 C17 C18 C19 . . . . -4(2) ?
    C15 C14 C19 C18 . . . . -4.7(15) ?
    C13 C14 C19 C18 . . . . 174.5(10) ?
    C17 C18 C19 C14 . . . . 6(2) ?
    C2 C1 C20 N4 . . . .  9E1(4)
                                ?
    C6 C1 C20 N4 . . . .  -9E1(4)
                                 ?
    C4 C7 N1 N2 . . . . -179.7(3) ?
    O1 C9 N2 N1 . . . . 179.3(4) ?
    C10 C9 N2 N1 . . . . -0.8(6) ?
    O1 C9 N2 C8 . . . . 2.6(7) ?
    C10 C9 N2 C8 . . . . -177.5(4) ?
    C7 N1 N2 C9 . . . . -178.4(4) ?
    C7 N1 N2 C8 . . . . -1.8(6) ?
    O4 C12 N3 C10 . . . . -5.8(7) ?
    O3 C12 N3 C10 . . . . 174.9(4) ?
    C9 C10 N3 C12 . . . . -142.7(4) ?
    C11 C10 N3 C12 . . . . 97.1(5) ?
    O4 C12 O3 C13 . . . . -2.4(6) ?
    N3 C12 O3 C13 . . . . 176.9(4) ?
    C14 C13 O3 C12 . . . . 168.8(4) ?
loop_
    _geom_hbond_atom_site_label_D
    _geom_hbond_atom_site_label_H
    _geom_hbond_atom_site_label_A
    _geom_hbond_site_symmetry_A
    _geom_hbond_distance_DH
    _geom_hbond_distance_HA
    _geom_hbond_distance_DA
    _geom_hbond_angle_DHA
    N3 H3A O4 1_655 0.88 2.40 3.091(6) 135
    O2 H2A O4 1_655 0.84 2.08 2.873(5) 158
    C16 H16 Cg2 2_756 0.95 2.78 3.558(18) 140
    C19 H19 Cg2 2_646 0.95 2.86 3.598(13) 135
data_II
_audit_creation_method     SHELXL-97
_database_code_depnum_ccdc_archive     'CCDC 1404005'
_chemical_name_systematic
;\
<i>tert</i>-Butyl
<i>N</i>-{(<i>E</i>)-1-[2-(4-cyanobenzylidene)-1-methylhydrazinyl]-3-hydroxy-1-\
oxopropan-2-yl}carbamate
;
_chemical_name_common     ?
_chemical_formula_moiety     'C17 H22 N4 O4'
_chemical_formula_sum     'C17 H22 N4 O4'
_chemical_formula_iupac     'C17 H22 N4 O4'
_chemical_formula_weight     346.39
_chemical_melting_point     ?
_symmetry_cell_setting     monoclinic
_symmetry_space_group_name_H-M     'P 21'
_symmetry_space_group_name_Hall     'P 2yb'
loop_
    _symmetry_equiv_pos_as_xyz
    'x, y, z'
    '-x, y+1/2, -z'
_cell_length_a     5.348(3)
_cell_length_b     7.883(5)
_cell_length_c     20.903(14)
_cell_angle_alpha     90.00
_cell_angle_beta     92.7630(10)
_cell_angle_gamma     90.00
_cell_volume     880.2(10)
_cell_formula_units_Z     2
_cell_measurement_reflns_used     2232
_cell_measurement_theta_min     2.6
_cell_measurement_theta_max     31.2
_cell_measurement_temperature     100(2)
_exptl_crystal_description     slab
_exptl_crystal_colour     colourless
_exptl_crystal_size_max     0.08
_exptl_crystal_size_mid     0.08
_exptl_crystal_size_min     0.02
_exptl_crystal_density_diffrn     1.307
_exptl_crystal_density_meas     ?
_exptl_crystal_density_method     'not measured'
_exptl_crystal_F_000     368
_exptl_absorpt_coefficient_mu     0.095
_exptl_absorpt_correction_type     none
_exptl_absorpt_process_details     ?
_exptl_absorpt_correction_T_min     .
_exptl_absorpt_correction_T_max     .
_exptl_special_details     ?
_diffrn_ambient_temperature     100(2)
_diffrn_radiation_type     MoK\a
_diffrn_radiation_wavelength     0.71073
_diffrn_radiation_source     'fine-focus sealed tube'
_diffrn_radiation_monochromator     graphite
_diffrn_measurement_device_type     'Rigaku Mercury CCD'
_diffrn_measurement_method     \w
_diffrn_detector_area_resol_mean     ?
_diffrn_reflns_number     3672
_diffrn_reflns_av_R_equivalents     0.0230
_diffrn_reflns_av_sigmaI/netI     0.0606
_diffrn_reflns_theta_min     2.93
_diffrn_reflns_theta_max     26.00
_diffrn_reflns_theta_full     26.00
_diffrn_measured_fraction_theta_max     0.995
_diffrn_measured_fraction_theta_full     0.995
_diffrn_reflns_limit_h_min     -6
_diffrn_reflns_limit_h_max     5
_diffrn_reflns_limit_k_min     -9
_diffrn_reflns_limit_k_max     7
_diffrn_reflns_limit_l_min     -22
_diffrn_reflns_limit_l_max     25
_diffrn_standards_number     ?
_diffrn_standards_interval_count     ?
_diffrn_standards_interval_time     ?
_diffrn_standards_decay_%     0
_refine_special_details
;
Refinement of <i>F</i>^2^ against ALL reflections. The weighted <i>R</i>-factor
<i>wR</i> and goodness of fit <i>S</i> are based on <i>F</i>^2^, conventional
<i>R</i>-factors <i>R</i> are based on <i>F</i>, with <i>F</i> set to zero for
negative <i>F</i>^2^. The threshold expression of <i>F</i>^2^ >
\s(<i>F</i>^2^) is used only for calculating <i>R</i>-factors(gt) <i>etc</i>.
and is not relevant to the choice of reflections for refinement.
<i>R</i>-factors based on <i>F</i>^2^ are statistically about twice as large
as those based on <i>F</i>, and <i>R</i>- factors based on ALL data will be
even larger.
;
_reflns_number_total     2483
_reflns_number_gt     2143
_reflns_threshold_expression     I>2\s(I)
_refine_ls_structure_factor_coef     Fsqd
_refine_ls_matrix_type     full
_refine_ls_R_factor_all     0.0664
_refine_ls_R_factor_gt     0.0573
_refine_ls_wR_factor_gt     0.1871
_refine_ls_wR_factor_ref     0.1936
_refine_ls_goodness_of_fit_ref     1.129
_refine_ls_restrained_S_all     1.129
_refine_ls_number_reflns     2483
_refine_ls_number_parameters     231
_refine_ls_number_restraints     1
_refine_ls_hydrogen_treatment     constr
_refine_ls_weighting_scheme     calc
_refine_ls_weighting_details
         'calc w=1/[\s^2^(Fo^2^)+(0.0993P)^2^+0.4415P] where P=(Fo^2^+2Fc^2^)/3'
_atom_sites_solution_hydrogens     geom
_atom_sites_solution_primary     direct
_atom_sites_solution_secondary     difmap
_refine_ls_shift/su_max     0.000
_refine_ls_shift/su_mean     0.000
_refine_diff_density_max     0.312
_refine_diff_density_min     -0.355
_refine_ls_extinction_method     SHELXL
_refine_ls_extinction_coef     0.027(8)
_refine_ls_extinction_expression
                                  'Fc^*^=kFc[1+0.001xFc^2^\l^3^/sin(2\q)]^-1/4^'
_refine_ls_abs_structure_details     none
loop_
    _atom_type_symbol
    _atom_type_description
    _atom_type_scat_dispersion_real
    _atom_type_scat_dispersion_imag
    _atom_type_scat_source
    'C' 'C' 0.0033 0.0016
                         'International Tables Vol C Tables 4.2.6.8 and 6.1.1.4'
    'H' 'H' 0.0000 0.0000
                         'International Tables Vol C Tables 4.2.6.8 and 6.1.1.4'
    'N' 'N' 0.0061 0.0033
                         'International Tables Vol C Tables 4.2.6.8 and 6.1.1.4'
    'O' 'O' 0.0106 0.0060
                         'International Tables Vol C Tables 4.2.6.8 and 6.1.1.4'
_computing_data_collection
;
CrystalClear (Rigaku, 2012)
;
_computing_cell_refinement
;
CrystalClear (Rigaku, 2012)
;
_computing_data_reduction
;
CrystalClear (Rigaku, 2012)
;
_computing_structure_solution
;
SHELXS-97 (Sheldrick, 2008)
;
_computing_structure_refinement
;
SHELXL-97 (Sheldrick, 2008)
;
_computing_molecular_graphics
;
ORTEP-3 for Windows (Farrugia, 2012)
;
_computing_publication_material
;
publCIF (Westrip, 2010)
;
loop_
    _atom_site_type_symbol
    _atom_site_label
    _atom_site_fract_x
    _atom_site_fract_y
    _atom_site_fract_z
    _atom_site_U_iso_or_equiv
    _atom_site_adp_type
    _atom_site_calc_flag
    _atom_site_refinement_flags
    _atom_site_occupancy
    _atom_site_symmetry_multiplicity
    _atom_site_disorder_assembly
    _atom_site_disorder_group
    C C1 0.1123(9) 0.5292(7) 0.3916(2) 0.0253(11) Uani d . 1 1 . .
    H H1 0.1851 0.6345 0.3806 0.030 Uiso calc R 1 1 . .
    C C2 -0.0770(9) 0.5247(7) 0.4346(2) 0.0283(12) Uani d . 1 1 . .
    H H2 -0.1325 0.6272 0.4532 0.034 Uiso calc R 1 1 . .
    C C3 -0.1848(9) 0.3741(8) 0.4505(2) 0.0268(11) Uani d . 1 1 . .
    C C4 -0.1071(10) 0.2210(7) 0.4233(2) 0.0273(12) Uani d . 1 1 . .
    H H4 -0.1829 0.1170 0.4347 0.033 Uiso calc R 1 1 . .
    C C5 0.0802(9) 0.2224(7) 0.3799(2) 0.0260(12) Uani d . 1 1 . .
    H H5 0.1300 0.1194 0.3606 0.031 Uiso calc R 1 1 . .
    C C6 0.1972(9) 0.3760(7) 0.3641(2) 0.0235(10) Uani d . 1 1 . .
    C C7 0.3919(9) 0.3849(7) 0.3194(2) 0.0249(10) Uani d . 1 1 . .
    H H7 0.4750 0.4895 0.3127 0.030 Uiso calc R 1 1 . .
    C C8 0.7748(9) 0.4254(6) 0.2344(2) 0.0254(11) Uani d . 1 1 . .
    H H8A 0.8529 0.4655 0.2750 0.038 Uiso calc R 1 1 . .
    H H8B 0.6564 0.5110 0.2174 0.038 Uiso calc R 1 1 . .
    H H8C 0.9043 0.4061 0.2036 0.038 Uiso calc R 1 1 . .
    C C9 0.6871(9) 0.1258(7) 0.2084(2) 0.0242(11) Uani d . 1 1 . .
    C C10 0.5475(10) -0.0357(6) 0.2249(2) 0.0264(12) Uani d . 1 1 . .
    H H10 0.3697 -0.0078 0.2334 0.032 Uiso calc R 1 1 . .
    C C11 0.6754(9) -0.1158(7) 0.2847(2) 0.0279(11) Uani d . 1 1 . .
    H H11A 0.6336 -0.0478 0.3226 0.034 Uiso calc R 1 1 . .
    H H11B 0.6061 -0.2311 0.2903 0.034 Uiso calc R 1 1 . .
    C C12 0.3719(9) -0.2554(7) 0.1527(2) 0.0234(11) Uani d . 1 1 . .
    C C13 0.2467(9) -0.4533(7) 0.0650(2) 0.0234(11) Uani d . 1 1 . .
    C C14 0.3177(9) -0.6125(7) 0.1010(2) 0.0264(11) Uani d . 1 1 . .
    H H14A 0.2701 -0.6018 0.1456 0.040 Uiso calc R 1 1 . .
    H H14B 0.4989 -0.6300 0.1001 0.040 Uiso calc R 1 1 . .
    H H14C 0.2303 -0.7095 0.0810 0.040 Uiso calc R 1 1 . .
    C C15 -0.0334(9) -0.4161(8) 0.0670(3) 0.0333(13) Uani d . 1 1 . .
    H H15A -0.0711 -0.3082 0.0453 0.050 Uiso calc R 1 1 . .
    H H15B -0.0803 -0.4087 0.1116 0.050 Uiso calc R 1 1 . .
    H H15C -0.1285 -0.5074 0.0453 0.050 Uiso calc R 1 1 . .
    C C16 0.3205(9) -0.4594(7) -0.0040(2) 0.0278(12) Uani d . 1 1 . .
    H H16A 0.2902 -0.3484 -0.0241 0.042 Uiso calc R 1 1 . .
    H H16B 0.2205 -0.5458 -0.0272 0.042 Uiso calc R 1 1 . .
    H H16C 0.4985 -0.4880 -0.0054 0.042 Uiso calc R 1 1 . .
    C C17 -0.3795(10) 0.3679(8) 0.4971(2) 0.0306(12) Uani d . 1 1 . .
    N N1 0.4545(7) 0.2521(5) 0.28820(18) 0.0224(9) Uani d . 1 1 . .
    N N2 0.6425(8) 0.2680(5) 0.24509(19) 0.0233(9) Uani d . 1 1 . .
    N N3 0.5555(8) -0.1424(6) 0.16859(19) 0.0280(10) Uani d . 1 1 . .
    H H3 0.6837 -0.1335 0.1439 0.034 Uiso calc R 1 1 . .
    N N4 -0.5229(9) 0.3672(7) 0.5357(2) 0.0356(11) Uani d . 1 1 . .
    O O1 0.8318(6) 0.1316(5) 0.16515(16) 0.0292(9) Uani d . 1 1 . .
    O O2 0.9367(7) -0.1279(5) 0.28307(16) 0.0339(9) Uani d . 1 1 . .
    H H2A 0.9742 -0.1874 0.2516 0.041 Uiso calc R 1 1 . .
    O O3 0.3944(6) -0.3085(5) 0.09164(16) 0.0256(8) Uani d . 1 1 . .
    O O4 0.2146(6) -0.3015(5) 0.18845(16) 0.0292(9) Uani d . 1 1 . .
loop_
    _atom_site_aniso_label
    _atom_site_aniso_U_11
    _atom_site_aniso_U_22
    _atom_site_aniso_U_33
    _atom_site_aniso_U_12
    _atom_site_aniso_U_13
    _atom_site_aniso_U_23
    C1 0.032(3) 0.017(3) 0.027(2) -0.001(2) 0.000(2) -0.002(2)
    C2 0.035(3) 0.027(3) 0.023(2) 0.009(3) -0.004(2) -0.005(2)
    C3 0.031(2) 0.031(3) 0.018(2) 0.003(3) 0.0011(18) -0.002(2)
    C4 0.036(3) 0.020(3) 0.026(3) -0.006(2) 0.000(2) 0.000(2)
    C5 0.030(2) 0.020(3) 0.028(3) 0.005(2) 0.002(2) -0.002(2)
    C6 0.030(2) 0.021(3) 0.019(2) 0.004(2) -0.0026(18) -0.001(2)
    C7 0.033(2) 0.016(2) 0.026(2) 0.003(2) -0.0020(19) 0.001(2)
    C8 0.029(3) 0.018(3) 0.029(3) -0.005(2) 0.000(2) 0.002(2)
    C9 0.029(3) 0.021(3) 0.022(2) 0.003(2) 0.0025(19) 0.000(2)
    C10 0.031(3) 0.022(3) 0.027(3) -0.003(2) 0.010(2) -0.007(2)
    C11 0.041(3) 0.018(3) 0.025(2) 0.001(3) 0.012(2) -0.002(2)
    C12 0.023(2) 0.020(3) 0.028(3) -0.001(2) 0.0047(19) -0.002(2)
    C13 0.022(2) 0.019(3) 0.029(2) -0.005(2) -0.0001(18) 0.001(2)
    C14 0.030(2) 0.021(3) 0.029(2) -0.004(2) 0.0031(19) -0.003(2)
    C15 0.028(3) 0.031(3) 0.040(3) -0.004(3) -0.004(2) 0.008(2)
    C16 0.033(3) 0.025(3) 0.025(3) -0.007(2) 0.002(2) -0.001(2)
    C17 0.038(3) 0.025(3) 0.029(3) 0.003(3) 0.001(2) -0.006(3)
    N1 0.024(2) 0.022(2) 0.021(2) 0.0006(19) 0.0028(15) 0.0007(17)
    N2 0.031(2) 0.015(2) 0.024(2) -0.0043(19) 0.0019(17) -0.0020(17)
    N3 0.031(2) 0.027(2) 0.027(2) -0.009(2) 0.0088(17) -0.010(2)
    N4 0.041(3) 0.031(3) 0.035(2) 0.003(3) 0.012(2) -0.002(2)
    O1 0.0357(19) 0.023(2) 0.0300(19) -0.0063(17) 0.0086(15) -0.0027(16)
    O2 0.044(2) 0.031(2) 0.0270(18) 0.002(2) 0.0030(15) -0.0058(18)
    O3 0.0299(18) 0.0225(18) 0.0247(17) -0.0042(16) 0.0039(13) -0.0062(15)
    O4 0.0305(18) 0.028(2) 0.0304(19) -0.0073(18) 0.0109(15) -0.0062(16)
_geom_special_details
;
All e.s.d.'s (except the e.s.d. in the dihedral angle between two l.s. planes)
are estimated using the full covariance matrix. The cell e.s.d.'s are taken
into account individually in the estimation of e.s.d.'s in distances, angles
and torsion angles; correlations between e.s.d.'s in cell parameters are only
used when they are defined by crystal symmetry. An approximate (isotropic)
treatment of cell e.s.d.'s is used for estimating e.s.d.'s involving l.s.
planes.
;
loop_
    _geom_bond_atom_site_label_1
    _geom_bond_atom_site_label_2
    _geom_bond_site_symmetry_2
    _geom_bond_distance
    _geom_bond_publ_flag
    C1 C2 . 1.386(7) ?
    C1 C6 . 1.422(7) ?
    C1 H1 . 0.9500 ?
    C2 C3 . 1.368(8) ?
    C2 H2 . 0.9500 ?
    C3 C4 . 1.405(8) ?
    C3 C17 . 1.461(7) ?
    C4 C5 . 1.384(7) ?
    C4 H4 . 0.9500 ?
    C5 C6 . 1.409(8) ?
    C5 H5 . 0.9500 ?
    C6 C7 . 1.435(6) ?
    C7 N1 . 1.286(6) ?
    C7 H7 . 0.9500 ?
    C8 N2 . 1.450(6) ?
    C8 H8A . 0.9800 ?
    C8 H8B . 0.9800 ?
    C8 H8C . 0.9800 ?
    C9 O1 . 1.219(6) ?
    C9 N2 . 1.385(6) ?
    C9 C10 . 1.524(7) ?
    C10 N3 . 1.449(6) ?
    C10 C11 . 1.532(7) ?
    C10 H10 . 1.0000 ?
    C11 O2 . 1.403(6) ?
    C11 H11A . 0.9900 ?
    C11 H11B . 0.9900 ?
    C12 O4 . 1.208(5) ?
    C12 O3 . 1.354(6) ?
    C12 N3 . 1.355(6) ?
    C13 O3 . 1.481(6) ?
    C13 C14 . 1.503(8) ?
    C13 C16 . 1.514(6) ?
    C13 C15 . 1.529(7) ?
    C14 H14A . 0.9800 ?
    C14 H14B . 0.9800 ?
    C14 H14C . 0.9800 ?
    C15 H15A . 0.9800 ?
    C15 H15B . 0.9800 ?
    C15 H15C . 0.9800 ?
    C16 H16A . 0.9800 ?
    C16 H16B . 0.9800 ?
    C16 H16C . 0.9800 ?
    C17 N4 . 1.139(6) ?
    N1 N2 . 1.388(5) ?
    N3 H3 . 0.8800 ?
    O2 H2A . 0.8400 ?
loop_
    _geom_angle_atom_site_label_1
    _geom_angle_atom_site_label_2
    _geom_angle_atom_site_label_3
    _geom_angle_site_symmetry_1
    _geom_angle_site_symmetry_3
    _geom_angle
    _geom_angle_publ_flag
    C2 C1 C6 . . 119.9(5) ?
    C2 C1 H1 . . 120.1 ?
    C6 C1 H1 . . 120.1 ?
    C3 C2 C1 . . 120.6(5) ?
    C3 C2 H2 . . 119.7 ?
    C1 C2 H2 . . 119.7 ?
    C2 C3 C4 . . 120.7(4) ?
    C2 C3 C17 . . 120.9(5) ?
    C4 C3 C17 . . 118.4(5) ?
    C5 C4 C3 . . 119.8(5) ?
    C5 C4 H4 . . 120.1 ?
    C3 C4 H4 . . 120.1 ?
    C4 C5 C6 . . 120.2(5) ?
    C4 C5 H5 . . 119.9 ?
    C6 C5 H5 . . 119.9 ?
    C5 C6 C1 . . 118.8(4) ?
    C5 C6 C7 . . 122.6(5) ?
    C1 C6 C7 . . 118.6(5) ?
    N1 C7 C6 . . 120.4(5) ?
    N1 C7 H7 . . 119.8 ?
    C6 C7 H7 . . 119.8 ?
    N2 C8 H8A . . 109.5 ?
    N2 C8 H8B . . 109.5 ?
    H8A C8 H8B . . 109.5 ?
    N2 C8 H8C . . 109.5 ?
    H8A C8 H8C . . 109.5 ?
    H8B C8 H8C . . 109.5 ?
    O1 C9 N2 . . 120.9(5) ?
    O1 C9 C10 . . 122.3(4) ?
    N2 C9 C10 . . 116.8(4) ?
    N3 C10 C9 . . 105.5(4) ?
    N3 C10 C11 . . 113.2(5) ?
    C9 C10 C11 . . 109.0(4) ?
    N3 C10 H10 . . 109.7 ?
    C9 C10 H10 . . 109.7 ?
    C11 C10 H10 . . 109.7 ?
    O2 C11 C10 . . 114.4(4) ?
    O2 C11 H11A . . 108.7 ?
    C10 C11 H11A . . 108.7 ?
    O2 C11 H11B . . 108.7 ?
    C10 C11 H11B . . 108.7 ?
    H11A C11 H11B . . 107.6 ?
    O4 C12 O3 . . 125.9(5) ?
    O4 C12 N3 . . 124.3(4) ?
    O3 C12 N3 . . 109.8(4) ?
    O3 C13 C14 . . 109.7(4) ?
    O3 C13 C16 . . 103.0(4) ?
    C14 C13 C16 . . 112.3(4) ?
    O3 C13 C15 . . 110.3(4) ?
    C14 C13 C15 . . 111.7(4) ?
    C16 C13 C15 . . 109.4(4) ?
    C13 C14 H14A . . 109.5 ?
    C13 C14 H14B . . 109.5 ?
    H14A C14 H14B . . 109.5 ?
    C13 C14 H14C . . 109.5 ?
    H14A C14 H14C . . 109.5 ?
    H14B C14 H14C . . 109.5 ?
    C13 C15 H15A . . 109.5 ?
    C13 C15 H15B . . 109.5 ?
    H15A C15 H15B . . 109.5 ?
    C13 C15 H15C . . 109.5 ?
    H15A C15 H15C . . 109.5 ?
    H15B C15 H15C . . 109.5 ?
    C13 C16 H16A . . 109.5 ?
    C13 C16 H16B . . 109.5 ?
    H16A C16 H16B . . 109.5 ?
    C13 C16 H16C . . 109.5 ?
    H16A C16 H16C . . 109.5 ?
    H16B C16 H16C . . 109.5 ?
    N4 C17 C3 . . 176.4(6) ?
    C7 N1 N2 . . 118.0(4) ?
    C9 N2 N1 . . 115.8(4) ?
    C9 N2 C8 . . 120.6(4) ?
    N1 N2 C8 . . 123.4(4) ?
    C12 N3 C10 . . 122.1(4) ?
    C12 N3 H3 . . 119.0 ?
    C10 N3 H3 . . 119.0 ?
    C11 O2 H2A . . 109.5 ?
    C12 O3 C13 . . 121.5(4) ?
loop_
    _geom_torsion_atom_site_label_1
    _geom_torsion_atom_site_label_2
    _geom_torsion_atom_site_label_3
    _geom_torsion_atom_site_label_4
    _geom_torsion_site_symmetry_1
    _geom_torsion_site_symmetry_2
    _geom_torsion_site_symmetry_3
    _geom_torsion_site_symmetry_4
    _geom_torsion
    _geom_torsion_publ_flag
    C6 C1 C2 C3 . . . . -0.5(7) ?
    C1 C2 C3 C4 . . . . -0.5(7) ?
    C1 C2 C3 C17 . . . . 178.3(4) ?
    C2 C3 C4 C5 . . . . 0.0(7) ?
    C17 C3 C4 C5 . . . . -178.9(4) ?
    C3 C4 C5 C6 . . . . 1.6(7) ?
    C4 C5 C6 C1 . . . . -2.5(7) ?
    C4 C5 C6 C7 . . . . -179.9(4) ?
    C2 C1 C6 C5 . . . . 2.0(7) ?
    C2 C1 C6 C7 . . . . 179.4(4) ?
    C5 C6 C7 N1 . . . . 5.0(7) ?
    C1 C6 C7 N1 . . . . -172.3(4) ?
    O1 C9 C10 N3 . . . . -19.4(7) ?
    N2 C9 C10 N3 . . . . 160.7(4) ?
    O1 C9 C10 C11 . . . . 102.5(5) ?
    N2 C9 C10 C11 . . . . -77.5(5) ?
    N3 C10 C11 O2 . . . . 69.7(6) ?
    C9 C10 C11 O2 . . . . -47.4(6) ?
    C6 C7 N1 N2 . . . . 179.5(4) ?
    O1 C9 N2 N1 . . . . 173.2(4) ?
    C10 C9 N2 N1 . . . . -6.9(6) ?
    O1 C9 N2 C8 . . . . -2.4(7) ?
    C10 C9 N2 C8 . . . . 177.5(4) ?
    C7 N1 N2 C9 . . . . -174.2(4) ?
    C7 N1 N2 C8 . . . . 1.2(7) ?
    O4 C12 N3 C10 . . . . -14.8(8) ?
    O3 C12 N3 C10 . . . . 165.8(5) ?
    C9 C10 N3 C12 . . . . -150.2(5) ?
    C11 C10 N3 C12 . . . . 90.7(6) ?
    O4 C12 O3 C13 . . . . -9.9(8) ?
    N3 C12 O3 C13 . . . . 169.5(4) ?
    C14 C13 O3 C12 . . . . -63.4(5) ?
    C16 C13 O3 C12 . . . . 176.8(4) ?
    C15 C13 O3 C12 . . . . 60.1(6) ?
loop_
    _geom_hbond_atom_site_label_D
    _geom_hbond_atom_site_label_H
    _geom_hbond_atom_site_label_A
    _geom_hbond_site_symmetry_A
    _geom_hbond_distance_DH
    _geom_hbond_distance_HA
    _geom_hbond_distance_DA
    _geom_hbond_angle_DHA
    N3 H3 O1 . 0.88 2.27 2.620(6) 104
    O2 H2A O4 1_655 0.84 2.09 2.877(5) 156
    C4 H4 N4 2_446 0.95 2.61 3.549(8) 168
data_III
_audit_creation_method     SHELXL-97
_database_code_depnum_ccdc_archive     'CCDC 1404006'
_chemical_name_systematic
;\
<i>tert</i>-Butyl
<i>N</i>-[(<i>E</i>)-1-(2-benzylidene-1-methylhydrazinyl)-\
3-hydroxy-1-oxopropan-2-yl]carbamate
;
_chemical_name_common     ?
_chemical_formula_moiety     'C16 H23 N3 O4'
_chemical_formula_sum     'C16 H23 N3 O4'
_chemical_formula_iupac     'C16 H23 N3 O4'
_chemical_formula_weight     321.37
_chemical_melting_point     ?
_symmetry_cell_setting     monoclinic
_symmetry_space_group_name_H-M     'P 21/c'
_symmetry_space_group_name_Hall     '-P 2ybc'
loop_
    _symmetry_equiv_pos_as_xyz
    'x, y, z'
    '-x, y+1/2, -z+1/2'
    '-x, -y, -z'
    'x, -y-1/2, z-1/2'
_cell_length_a     10.454(7)
_cell_length_b     10.571(7)
_cell_length_c     15.664(11)
_cell_angle_alpha     90.00
_cell_angle_beta     101.172(12)
_cell_angle_gamma     90.00
_cell_volume     1698(2)
_cell_formula_units_Z     4
_cell_measurement_reflns_used     3225
_cell_measurement_theta_min     2.0
_cell_measurement_theta_max     27.5
_cell_measurement_temperature     100(2)
_exptl_crystal_description     blade
_exptl_crystal_colour     colourless
_exptl_crystal_size_max     0.16
_exptl_crystal_size_mid     0.05
_exptl_crystal_size_min     0.01
_exptl_crystal_density_diffrn     1.257
_exptl_crystal_density_meas     ?
_exptl_crystal_density_method     'not measured'
_exptl_crystal_F_000     688
_exptl_absorpt_coefficient_mu     0.091
_exptl_absorpt_correction_type     none
_exptl_absorpt_process_details     ?
_exptl_absorpt_correction_T_min     .
_exptl_absorpt_correction_T_max     .
_exptl_special_details     ?
_diffrn_ambient_temperature     100(2)
_diffrn_radiation_type     MoK\a
_diffrn_radiation_wavelength     0.71075
_diffrn_radiation_source     'fine-focus sealed tube'
_diffrn_radiation_monochromator     graphite
_diffrn_measurement_device_type     'Rigaku Mercury CCD'
_diffrn_measurement_method     \w
_diffrn_detector_area_resol_mean     ?
_diffrn_reflns_number     8546
_diffrn_reflns_av_R_equivalents     0.0480
_diffrn_reflns_av_sigmaI/netI     0.0604
_diffrn_reflns_theta_min     2.34
_diffrn_reflns_theta_max     26.00
_diffrn_reflns_theta_full     26.00
_diffrn_measured_fraction_theta_max     0.996
_diffrn_measured_fraction_theta_full     0.996
_diffrn_reflns_limit_h_min     -11
_diffrn_reflns_limit_h_max     12
_diffrn_reflns_limit_k_min     -13
_diffrn_reflns_limit_k_max     9
_diffrn_reflns_limit_l_min     -19
_diffrn_reflns_limit_l_max     19
_diffrn_standards_number     ?
_diffrn_standards_interval_count     ?
_diffrn_standards_interval_time     ?
_diffrn_standards_decay_%     0
_refine_special_details
;
Refinement of <i>F</i>^2^ against ALL reflections. The weighted <i>R</i>-factor
<i>wR</i> and goodness of fit <i>S</i> are based on <i>F</i>^2^, conventional
<i>R</i>-factors <i>R</i> are based on <i>F</i>, with <i>F</i> set to zero for
negative <i>F</i>^2^. The threshold expression of <i>F</i>^2^ >
\s(<i>F</i>^2^) is used only for calculating <i>R</i>-factors(gt) <i>etc</i>.
and is not relevant to the choice of reflections for refinement.
<i>R</i>-factors based on <i>F</i>^2^ are statistically about twice as large
as those based on <i>F</i>, and <i>R</i>- factors based on ALL data will be
even larger.
;
_reflns_number_total     3319
_reflns_number_gt     2716
_reflns_threshold_expression     I>2\s(I)
_refine_ls_structure_factor_coef     Fsqd
_refine_ls_matrix_type     full
_refine_ls_R_factor_all     0.1274
_refine_ls_R_factor_gt     0.1039
_refine_ls_wR_factor_gt     0.1856
_refine_ls_wR_factor_ref     0.1969
_refine_ls_goodness_of_fit_ref     1.227
_refine_ls_restrained_S_all     1.227
_refine_ls_number_reflns     3319
_refine_ls_number_parameters     220
_refine_ls_number_restraints     0
_refine_ls_hydrogen_treatment     mixed
_refine_ls_weighting_scheme     calc
_refine_ls_weighting_details
         'calc w=1/[\s^2^(Fo^2^)+(0.0376P)^2^+3.1065P] where P=(Fo^2^+2Fc^2^)/3'
_atom_sites_solution_hydrogens     geom
_atom_sites_solution_primary     direct
_atom_sites_solution_secondary     difmap
_refine_ls_shift/su_max     0.002
_refine_ls_shift/su_mean     0.000
_refine_diff_density_max     0.444
_refine_diff_density_min     -0.257
_refine_ls_extinction_method     none
_refine_ls_extinction_coef     ?
loop_
    _atom_type_symbol
    _atom_type_description
    _atom_type_scat_dispersion_real
    _atom_type_scat_dispersion_imag
    _atom_type_scat_source
    'C' 'C' 0.0033 0.0016
                         'International Tables Vol C Tables 4.2.6.8 and 6.1.1.4'
    'H' 'H' 0.0000 0.0000
                         'International Tables Vol C Tables 4.2.6.8 and 6.1.1.4'
    'N' 'N' 0.0061 0.0033
                         'International Tables Vol C Tables 4.2.6.8 and 6.1.1.4'
    'O' 'O' 0.0106 0.0060
                         'International Tables Vol C Tables 4.2.6.8 and 6.1.1.4'
_computing_data_collection
;
CrystalClear (Rigaku, 2012)
;
_computing_cell_refinement
;
CrystalClear (Rigaku, 2012)
;
_computing_data_reduction
;
CrystalClear (Rigaku, 2012)
;
_computing_structure_solution
;
SHELXS-97 (Sheldrick, 2008)
;
_computing_structure_refinement
;
SHELXL-97 (Sheldrick, 2008)
;
_computing_molecular_graphics
;
ORTEP-3 for Windows (Farrugia, 2012)
;
_computing_publication_material
;
publCIF (Westrip, 2010)
;
loop_
    _atom_site_type_symbol
    _atom_site_label
    _atom_site_fract_x
    _atom_site_fract_y
    _atom_site_fract_z
    _atom_site_U_iso_or_equiv
    _atom_site_adp_type
    _atom_site_calc_flag
    _atom_site_refinement_flags
    _atom_site_occupancy
    _atom_site_symmetry_multiplicity
    _atom_site_disorder_assembly
    _atom_site_disorder_group
    C C1 0.7859(4) 0.4700(4) -0.0477(3) 0.0348(9) Uani d . 1 1 . .
    H H1 0.7784 0.4009 -0.0872 0.042 Uiso calc R 1 1 . .
    C C2 0.8683(4) 0.5702(4) -0.0568(3) 0.0412(11) Uani d . 1 1 . .
    H H2 0.9170 0.5695 -0.1021 0.049 Uiso calc R 1 1 . .
    C C3 0.8788(4) 0.6708(4) 0.0004(3) 0.0430(11) Uani d . 1 1 . .
    H H3 0.9349 0.7395 -0.0057 0.052 Uiso calc R 1 1 . .
    C C4 0.8078(4) 0.6721(4) 0.0669(3) 0.0386(10) Uani d . 1 1 . .
    H H4 0.8158 0.7415 0.1061 0.046 Uiso calc R 1 1 . .
    C C5 0.7255(4) 0.5723(4) 0.0762(3) 0.0327(9) Uani d . 1 1 . .
    H H5 0.6769 0.5736 0.1215 0.039 Uiso calc R 1 1 . .
    C C6 0.7141(4) 0.4698(4) 0.0188(2) 0.0311(9) Uani d . 1 1 . .
    C C7 0.6264(4) 0.3627(4) 0.0243(2) 0.0296(9) Uani d . 1 1 . .
    H H7 0.6199 0.2956 -0.0166 0.035 Uiso calc R 1 1 . .
    C C8 0.4643(4) 0.1543(4) 0.0243(3) 0.0344(9) Uani d . 1 1 . .
    H H8A 0.4422 0.1880 -0.0350 0.052 Uiso calc R 1 1 . .
    H H8B 0.3956 0.0962 0.0343 0.052 Uiso calc R 1 1 . .
    H H8C 0.5474 0.1087 0.0317 0.052 Uiso calc R 1 1 . .
    C C9 0.4092(3) 0.2560(3) 0.1529(2) 0.0271(8) Uani d . 1 1 . .
    C C10 0.4332(4) 0.3650(4) 0.2184(2) 0.0285(8) Uani d . 1 1 . .
    H H10 0.4347 0.4465 0.1862 0.034 Uiso calc R 1 1 . .
    C C11 0.5617(4) 0.3500(4) 0.2828(3) 0.0362(10) Uani d . 1 1 . .
    H H11A 0.5651 0.2596 0.2995 0.043 Uiso d PR 0.198(7) 1 . .
    H H11B 0.5700 0.4247 0.3256 0.043 Uiso d PR 0.802(7) 1 . .
    H H11C 0.6349 0.3651 0.2502 0.043 Uiso d R 1 1 . .
    C C12 0.2675(4) 0.4729(4) 0.2834(2) 0.0281(8) Uani d . 1 1 . .
    C C13 0.0726(4) 0.5471(4) 0.3365(3) 0.0341(9) Uani d . 1 1 . .
    C C14 -0.0564(4) 0.4811(5) 0.3367(3) 0.0520(13) Uani d . 1 1 . .
    H H14A -0.0411 0.4045 0.3725 0.078 Uiso calc R 1 1 . .
    H H14B -0.0970 0.4580 0.2770 0.078 Uiso calc R 1 1 . .
    H H14C -0.1144 0.5381 0.3607 0.078 Uiso calc R 1 1 . .
    C C15 0.1439(5) 0.5729(6) 0.4287(3) 0.0623(15) Uani d . 1 1 . .
    H H15A 0.1576 0.4932 0.4611 0.093 Uiso calc R 1 1 . .
    H H15B 0.0918 0.6303 0.4574 0.093 Uiso calc R 1 1 . .
    H H15C 0.2285 0.6121 0.4273 0.093 Uiso calc R 1 1 . .
    C C16 0.0522(5) 0.6640(5) 0.2808(4) 0.0669(16) Uani d . 1 1 . .
    H H16A 0.1357 0.7076 0.2838 0.100 Uiso calc R 1 1 . .
    H H16B -0.0093 0.7204 0.3018 0.100 Uiso calc R 1 1 . .
    H H16C 0.0169 0.6401 0.2204 0.100 Uiso calc R 1 1 . .
    N N1 0.5586(3) 0.3598(3) 0.08443(19) 0.0242(7) Uani d . 1 1 . .
    N N2 0.4760(3) 0.2584(3) 0.08675(19) 0.0266(7) Uani d . 1 1 . .
    N N3 0.3211(3) 0.3649(3) 0.2618(2) 0.0314(8) Uani d . 1 1 . .
    H H1N 0.275(4) 0.295(4) 0.251(3) 0.038 Uiso d . 1 1 . .
    O O1 0.3346(3) 0.1683(2) 0.16179(18) 0.0340(7) Uani d . 1 1 . .
    O O2A 0.5728(3) 0.2373(3) 0.3258(2) 0.0362(10) Uiso d P 0.802(7) 1 . .
    H H2A 0.5770 0.1766 0.2917 0.043 Uiso d PR 0.802(7) 1 . .
    O O2B 0.5960(13) 0.4007(12) 0.3635(8) 0.029(4) Uani d P 0.198(7) 1 . .
    H H2B 0.5934 0.4800 0.3600 0.035 Uiso d PR 0.198(7) 1 . .
    O O3 0.1477(3) 0.4493(2) 0.29998(18) 0.0335(7) Uani d . 1 1 . .
    O O4 0.3204(3) 0.5758(2) 0.28835(19) 0.0383(7) Uani d . 1 1 . .
loop_
    _atom_site_aniso_label
    _atom_site_aniso_U_11
    _atom_site_aniso_U_22
    _atom_site_aniso_U_33
    _atom_site_aniso_U_12
    _atom_site_aniso_U_13
    _atom_site_aniso_U_23
    C1 0.034(2) 0.042(2) 0.029(2) 0.0071(18) 0.0076(17) 0.0056(18)
    C2 0.032(2) 0.056(3) 0.038(2) 0.001(2) 0.0133(18) 0.016(2)
    C3 0.039(2) 0.040(3) 0.051(3) -0.005(2) 0.012(2) 0.012(2)
    C4 0.039(2) 0.035(2) 0.043(2) -0.0030(19) 0.0095(19) 0.0015(19)
    C5 0.033(2) 0.035(2) 0.032(2) 0.0011(17) 0.0091(17) 0.0036(18)
    C6 0.027(2) 0.035(2) 0.031(2) 0.0035(17) 0.0064(16) 0.0084(18)
    C7 0.034(2) 0.031(2) 0.0233(19) 0.0052(17) 0.0046(16) -0.0030(16)
    C8 0.040(2) 0.027(2) 0.036(2) -0.0023(17) 0.0084(18) -0.0113(18)
    C9 0.031(2) 0.0163(18) 0.034(2) 0.0006(15) 0.0040(16) -0.0021(15)
    C10 0.035(2) 0.0245(19) 0.031(2) -0.0056(16) 0.0168(17) -0.0027(16)
    C11 0.036(2) 0.046(3) 0.028(2) -0.0073(19) 0.0087(17) -0.0123(19)
    C12 0.029(2) 0.028(2) 0.0270(19) 0.0001(16) 0.0057(15) -0.0018(16)
    C13 0.034(2) 0.031(2) 0.040(2) 0.0102(17) 0.0119(18) -0.0056(18)
    C14 0.035(2) 0.052(3) 0.074(3) 0.009(2) 0.021(2) -0.011(3)
    C15 0.043(3) 0.089(4) 0.057(3) 0.016(3) 0.014(2) -0.033(3)
    C16 0.063(3) 0.052(3) 0.091(4) 0.026(3) 0.026(3) 0.022(3)
    N1 0.0251(16) 0.0186(15) 0.0286(16) -0.0003(12) 0.0046(13) -0.0010(13)
    N2 0.0318(17) 0.0237(16) 0.0242(16) -0.0026(14) 0.0053(13) -0.0036(13)
    N3 0.0373(19) 0.0188(16) 0.043(2) -0.0010(14) 0.0211(16) -0.0022(15)
    O1 0.0369(16) 0.0228(14) 0.0443(17) -0.0052(12) 0.0125(13) -0.0011(12)
    O2B 0.043(8) 0.017(7) 0.027(7) 0.006(6) 0.005(6) 0.001(5)
    O3 0.0355(15) 0.0233(14) 0.0465(16) 0.0034(12) 0.0200(13) -0.0026(12)
    O4 0.0441(17) 0.0231(14) 0.0529(18) -0.0055(13) 0.0226(14) -0.0072(13)
_geom_special_details
;
All e.s.d.'s (except the e.s.d. in the dihedral angle between two l.s. planes)
are estimated using the full covariance matrix. The cell e.s.d.'s are taken
into account individually in the estimation of e.s.d.'s in distances, angles
and torsion angles; correlations between e.s.d.'s in cell parameters are only
used when they are defined by crystal symmetry. An approximate (isotropic)
treatment of cell e.s.d.'s is used for estimating e.s.d.'s involving l.s.
planes.
;
loop_
    _geom_bond_atom_site_label_1
    _geom_bond_atom_site_label_2
    _geom_bond_site_symmetry_2
    _geom_bond_distance
    _geom_bond_publ_flag
    C1 C2 . 1.389(6) ?
    C1 C6 . 1.398(5) ?
    C1 H1 . 0.9500 ?
    C2 C3 . 1.382(6) ?
    C2 H2 . 0.9500 ?
    C3 C4 . 1.391(6) ?
    C3 H3 . 0.9500 ?
    C4 C5 . 1.386(5) ?
    C4 H4 . 0.9500 ?
    C5 C6 . 1.398(6) ?
    C5 H5 . 0.9500 ?
    C6 C7 . 1.470(5) ?
    C7 N1 . 1.284(5) ?
    C7 H7 . 0.9500 ?
    C8 N2 . 1.462(5) ?
    C8 H8A . 0.9800 ?
    C8 H8B . 0.9800 ?
    C8 H8C . 0.9800 ?
    C9 O1 . 1.236(4) ?
    C9 N2 . 1.358(5) ?
    C9 C10 . 1.531(5) ?
    C10 N3 . 1.465(5) ?
    C10 C11 . 1.523(5) ?
    C10 H10 . 1.0000 ?
    C11 O2B . 1.356(13) ?
    C11 O2A . 1.363(5) ?
    C11 H11A . 0.9900 ?
    C11 H11B . 1.0278 ?
    C11 H11C . 1.0114 ?
    C12 O4 . 1.216(4) ?
    C12 N3 . 1.344(5) ?
    C12 O3 . 1.350(4) ?
    C13 O3 . 1.478(4) ?
    C13 C16 . 1.504(6) ?
    C13 C15 . 1.516(6) ?
    C13 C14 . 1.519(6) ?
    C14 H14A . 0.9800 ?
    C14 H14B . 0.9800 ?
    C14 H14C . 0.9800 ?
    C15 H15A . 0.9800 ?
    C15 H15B . 0.9800 ?
    C15 H15C . 0.9800 ?
    C16 H16A . 0.9800 ?
    C16 H16B . 0.9800 ?
    C16 H16C . 0.9800 ?
    N1 N2 . 1.381(4) ?
    N3 H1N . 0.88(4) ?
    O2A H11A . 0.4685 ?
    O2A H2A . 0.8421 ?
    O2B H11B . 0.6548 ?
    O2B H2B . 0.8400 ?
loop_
    _geom_angle_atom_site_label_1
    _geom_angle_atom_site_label_2
    _geom_angle_atom_site_label_3
    _geom_angle_site_symmetry_1
    _geom_angle_site_symmetry_3
    _geom_angle
    _geom_angle_publ_flag
    C2 C1 C6 . . 120.7(4) ?
    C2 C1 H1 . . 119.6 ?
    C6 C1 H1 . . 119.6 ?
    C3 C2 C1 . . 119.5(4) ?
    C3 C2 H2 . . 120.2 ?
    C1 C2 H2 . . 120.2 ?
    C2 C3 C4 . . 120.4(4) ?
    C2 C3 H3 . . 119.8 ?
    C4 C3 H3 . . 119.8 ?
    C5 C4 C3 . . 120.2(4) ?
    C5 C4 H4 . . 119.9 ?
    C3 C4 H4 . . 119.9 ?
    C4 C5 C6 . . 120.0(4) ?
    C4 C5 H5 . . 120.0 ?
    C6 C5 H5 . . 120.0 ?
    C1 C6 C5 . . 119.1(4) ?
    C1 C6 C7 . . 118.4(4) ?
    C5 C6 C7 . . 122.4(3) ?
    N1 C7 C6 . . 120.1(3) ?
    N1 C7 H7 . . 120.0 ?
    C6 C7 H7 . . 120.0 ?
    N2 C8 H8A . . 109.5 ?
    N2 C8 H8B . . 109.5 ?
    H8A C8 H8B . . 109.5 ?
    N2 C8 H8C . . 109.5 ?
    H8A C8 H8C . . 109.5 ?
    H8B C8 H8C . . 109.5 ?
    O1 C9 N2 . . 121.9(3) ?
    O1 C9 C10 . . 121.0(3) ?
    N2 C9 C10 . . 117.1(3) ?
    N3 C10 C11 . . 112.0(3) ?
    N3 C10 C9 . . 105.5(3) ?
    C11 C10 C9 . . 112.0(3) ?
    N3 C10 H10 . . 109.1 ?
    C11 C10 H10 . . 109.1 ?
    C9 C10 H10 . . 109.1 ?
    O2B C11 O2A . . 84.4(6) ?
    O2B C11 C10 . . 128.1(6) ?
    O2A C11 C10 . . 113.4(3) ?
    O2B C11 H11A . . 98.4 ?
    O2A C11 H11A . . 14.0 ?
    C10 C11 H11A . . 104.9 ?
    O2B C11 H11B . . 27.8 ?
    O2A C11 H11B . . 111.2 ?
    C10 C11 H11B . . 107.7 ?
    H11A C11 H11B . . 125.2 ?
    O2B C11 H11C . . 108.6 ?
    O2A C11 H11C . . 112.7 ?
    C10 C11 H11C . . 107.8 ?
    H11A C11 H11C . . 107.0 ?
    H11B C11 H11C . . 103.4 ?
    O4 C12 N3 . . 124.7(3) ?
    O4 C12 O3 . . 125.4(3) ?
    N3 C12 O3 . . 109.8(3) ?
    O3 C13 C16 . . 112.1(3) ?
    O3 C13 C15 . . 107.2(3) ?
    C16 C13 C15 . . 113.1(4) ?
    O3 C13 C14 . . 102.6(3) ?
    C16 C13 C14 . . 110.6(4) ?
    C15 C13 C14 . . 110.7(4) ?
    C13 C14 H14A . . 109.5 ?
    C13 C14 H14B . . 109.5 ?
    H14A C14 H14B . . 109.5 ?
    C13 C14 H14C . . 109.5 ?
    H14A C14 H14C . . 109.5 ?
    H14B C14 H14C . . 109.5 ?
    C13 C15 H15A . . 109.5 ?
    C13 C15 H15B . . 109.5 ?
    H15A C15 H15B . . 109.5 ?
    C13 C15 H15C . . 109.5 ?
    H15A C15 H15C . . 109.5 ?
    H15B C15 H15C . . 109.5 ?
    C13 C16 H16A . . 109.5 ?
    C13 C16 H16B . . 109.5 ?
    H16A C16 H16B . . 109.5 ?
    C13 C16 H16C . . 109.5 ?
    H16A C16 H16C . . 109.5 ?
    H16B C16 H16C . . 109.5 ?
    C7 N1 N2 . . 118.3(3) ?
    C9 N2 N1 . . 116.8(3) ?
    C9 N2 C8 . . 120.5(3) ?
    N1 N2 C8 . . 122.5(3) ?
    C12 N3 C10 . . 121.8(3) ?
    C12 N3 H1N . . 121(3) ?
    C10 N3 H1N . . 112(3) ?
    C11 O2A H11A . . 30.8 ?
    C11 O2A H2A . . 111.3 ?
    H11A O2A H2A . . 81.1 ?
    C11 O2B H11B . . 47.0 ?
    C11 O2B H2B . . 109.4 ?
    H11B O2B H2B . . 63.3 ?
    C12 O3 C13 . . 121.8(3) ?
loop_
    _geom_torsion_atom_site_label_1
    _geom_torsion_atom_site_label_2
    _geom_torsion_atom_site_label_3
    _geom_torsion_atom_site_label_4
    _geom_torsion_site_symmetry_1
    _geom_torsion_site_symmetry_2
    _geom_torsion_site_symmetry_3
    _geom_torsion_site_symmetry_4
    _geom_torsion
    _geom_torsion_publ_flag
    C6 C1 C2 C3 . . . . -0.2(6) ?
    C1 C2 C3 C4 . . . . 0.1(6) ?
    C2 C3 C4 C5 . . . . -0.2(7) ?
    C3 C4 C5 C6 . . . . 0.2(6) ?
    C2 C1 C6 C5 . . . . 0.3(6) ?
    C2 C1 C6 C7 . . . . 178.8(4) ?
    C4 C5 C6 C1 . . . . -0.3(6) ?
    C4 C5 C6 C7 . . . . -178.7(4) ?
    C1 C6 C7 N1 . . . . -179.7(4) ?
    C5 C6 C7 N1 . . . . -1.3(6) ?
    O1 C9 C10 N3 . . . . -21.4(5) ?
    N2 C9 C10 N3 . . . . 160.5(3) ?
    O1 C9 C10 C11 . . . . 100.8(4) ?
    N2 C9 C10 C11 . . . . -77.4(4) ?
    N3 C10 C11 O2B . . . . -38.4(9) ?
    C9 C10 C11 O2B . . . . -156.7(8) ?
    N3 C10 C11 O2A . . . . 63.5(4) ?
    C9 C10 C11 O2A . . . . -54.9(4) ?
    C6 C7 N1 N2 . . . . 179.1(3) ?
    O1 C9 N2 N1 . . . . -178.6(3) ?
    C10 C9 N2 N1 . . . . -0.5(5) ?
    O1 C9 N2 C8 . . . . -1.7(5) ?
    C10 C9 N2 C8 . . . . 176.5(3) ?
    C7 N1 N2 C9 . . . . 177.7(3) ?
    C7 N1 N2 C8 . . . . 0.8(5) ?
    O4 C12 N3 C10 . . . . -17.6(6) ?
    O3 C12 N3 C10 . . . . 163.4(3) ?
    C11 C10 N3 C12 . . . . 95.9(4) ?
    C9 C10 N3 C12 . . . . -141.9(4) ?
    O4 C12 O3 C13 . . . . -7.2(6) ?
    N3 C12 O3 C13 . . . . 171.8(3) ?
    C16 C13 O3 C12 . . . . 57.0(5) ?
    C15 C13 O3 C12 . . . . -67.7(5) ?
    C14 C13 O3 C12 . . . . 175.7(3) ?
loop_
    _geom_hbond_atom_site_label_D
    _geom_hbond_atom_site_label_H
    _geom_hbond_atom_site_label_A
    _geom_hbond_site_symmetry_A
    _geom_hbond_distance_DH
    _geom_hbond_distance_HA
    _geom_hbond_distance_DA
    _geom_hbond_angle_DHA
    N3 H1N O1 . 0.88(4) 2.11(4) 2.623(4) 116(3)
    O2A H2A O4 2_645 0.84 2.09 2.852(4) 150
    O2B H2B O1 2_655 0.84 2.18 2.966(13) 156
    C7 H7 O2A 4_565 0.95 2.45 3.229(5) 140
data_global
_journal_date_recd_electronic     2015-05-27
_journal_date_accepted     2015-05-31
_journal_name_full     'Acta Crystallographica, Section E'
_journal_year     2015
_journal_volume     71
_journal_issue      7
_journal_page_first     752
_journal_page_last     756
_journal_paper_category     GO
_journal_paper_doi     10.1107/S2056989015010440
_journal_coeditor_code     HG5443
_publ_contact_author_name     'William T A Harrison'
_publ_contact_author_address
;
Department of Chemistry
University of Aberdeen
Meston Walk
Aberdeen AB24 3UE
Scotland
;
_publ_contact_author_email     'w.harrison@abdn.ac.uk'
_publ_contact_author_fax     ?
_publ_contact_author_phone     ?
_publ_section_title
;\
Different hydrogen-bonded chains in the crystal structures of three alkyl
<i>N</i>-[(<i>E</i>)-1-(2-benzylidene-1-methylhydrazinyl)-3-hydroxy-\
1-oxopropan-2-yl]carbamates
;
loop_
    _publ_author_name
    _publ_author_footnote
    _publ_author_address
    'Noguiera, Thais C. M.' .
;
Funda\,c\~ao Oswaldo Cruz
Instituto de Tecnologia em F\'armacos--FarManguinhos,
Rua Sizenando Nabuco, 100, Manguinhos, 21041-250 Rio de Janeiro,
RJ,
Brazil
;
    'Pinheiro, Alessandra C.' .
;
Funda\,c\~ao Oswaldo Cruz
Instituto de Tecnologia em F\'armacos--FarManguinhos,
Rua Sizenando Nabuco, 100, Manguinhos, 21041-250 Rio de Janeiro,
RJ,
Brazil
;
    'Wardell, James L.' .
;
Funda\,c\~ao Oswaldo Cruz
Instituto de Tecnologia em F\'armacos--FarManguinhos,
Rua Sizenando Nabuco, 100, Manguinhos, 21041-250 Rio de Janeiro,
RJ,
Brazil
Department of Chemistry
University of Aberdeen
Meston Walk
Aberdeen AB24 3UE
Scotland
;
    'de Souza, Marcus V. N.' .
;
Funda\,c\~ao Oswaldo Cruz
Instituto de Tecnologia em F\'armacos--FarManguinhos,
Rua Sizenando Nabuco, 100, Manguinhos, 21041-250 Rio de Janeiro,
RJ
Brazil.
;
    'Abberley, Jordan P.' .
;
Department of Chemistry
University of Aberdeen
Meston Walk
Aberdeen AB24 3UE
Scotland
;
    'Harrison, William T. A.' .
;
Department of Chemistry
University of Aberdeen
Meston Walk
Aberdeen AB24 3UE
Scotland
;
_publ_section_synopsis
;
Three closely related methylated hydrazine carbamates show different
hydrogen-bonding patterns, although they all result in chains.
;
