# Supplementary material for: Different hydrogen-bonded chains in the crystal structures of three alkyl N-[(E)-1-(2-benzyl­idene-1-methyl­hydrazin­yl)-3-hy­droxy-1-oxopropan-2-yl]carbamates
Source: Acta Crystallogr E Crystallogr Commun. 2015 Jun 6;71(Pt 7):752–6. doi: 10.1107/S2056989015010440 (PMC4518986; doi:10.1107/S2056989015010440)
Supplement: Supplementary file 2 [file e-71-00752-Isup2.hkl]

# 
# h,k,l, Fc-squared, Fo-squared, sigma(Fo-squared) and status flag 
# 
data_I
_shelx_title ' 0144                   R =  New: P21' 
_shelx_refln_list_code          4 
_shelx_F_calc_maximum      108.43 
_exptl_crystal_F_000       400.00 
_reflns_d_resolution_high  0.6811 
 
loop_ 
 _symmetry_equiv_pos_as_xyz 
 'x, y, z' 
 '-x, y+1/2, -z' 
 
_cell_length_a     4.9950 
_cell_length_b     8.1720 
_cell_length_c    22.9400 
_cell_angle_alpha  90.000 
_cell_angle_beta   93.480 
_cell_angle_gamma  90.000 
 
_shelx_F_squared_multiplier     1.000 
 
loop_ 
 _refln_index_h 
 _refln_index_k 
 _refln_index_l 
 _refln_F_squared_calc 
 _refln_F_squared_meas 
 _refln_F_squared_sigma 
 _refln_observed_status 
   1 -11   0        0.78        1.53      2.11 o 
   2 -11   0        1.60        1.37      1.76 o 
   0 -10   0        4.28        1.31      2.21 o 
   1 -10   0       31.91       49.00      7.01 o 
   2 -10   0        5.39        7.20      2.99 o 
   3 -10   0        0.70        5.54      6.06 o 
   1  -9   0        1.13        0.91      0.51 o 
   2  -9   0        8.55        7.92      2.45 o 
   3  -9   0        3.51        0.95      2.09 o 
   4  -9   0        7.25        7.86      2.91 o 
   0  -8   0      573.75      773.97     19.91 o 
   1  -8   0        0.36        2.88      0.90 o 
   2  -8   0        8.02        3.16      2.43 o 
   3  -8   0       22.41       26.95     11.48 o 
   4  -8   0        4.43        5.08      2.13 o 
   5  -8   0        2.02       -0.20      3.12 o 
   1  -7   0       53.34       55.19      2.91 o 
   2  -7   0       16.23       17.77      4.74 o 
   3  -7   0       21.98       17.23      4.69 o 
   4  -7   0       44.37       42.60      6.10 o 
   5  -7   0        3.05        7.02      3.45 o 
   0  -6   0      935.51      894.68      9.29 o 
   1  -6   0       18.34       22.06      1.84 o 
   2  -6   0       50.09       48.85      4.21 o 
   3  -6   0       59.09       86.41     19.13 o 
   4  -6   0        4.82        3.81      1.17 o 
   5  -6   0        2.31        4.12      1.83 o 
   1  -5   0      128.11      132.53      4.33 o 
   2  -5   0      119.91      141.16      4.59 o 
   3  -5   0       50.86       47.90      7.89 o 
   4  -5   0       40.69       37.30      4.66 o 
   5  -5   0        3.79        2.37      1.73 o 
   6  -5   0        4.49        5.49      2.49 o 
   0  -4   0      399.43      346.07      4.56 o 
   1  -4   0      473.93      384.83     19.17 o 
   2  -4   0       36.12       36.24      2.48 o 
   3  -4   0       43.53       40.92      7.06 o 
   4  -4   0       13.91       11.82      4.49 o 
   5  -4   0       23.65       30.68      6.70 o 
   6  -4   0        0.99        2.02      1.96 o 
   1  -3   0       79.56       83.62      5.65 o 
   2  -3   0      446.48      467.06     20.09 o 
   3  -3   0       78.33       86.49     12.39 o 
   4  -3   0       14.49       16.36      4.27 o 
   5  -3   0       49.21       51.38      5.69 o 
   6  -3   0        4.21        4.28      1.81 o 
   0  -2   0     3822.63     3441.56     16.27 o 
   1  -2   0       50.53       63.82      1.57 o 
   2  -2   0       83.16       85.84      2.77 o 
   3  -2   0      107.73      128.57     15.54 o 
   4  -2   0       54.41       59.87      9.07 o 
   5  -2   0       14.18        9.18      3.78 o 
   6  -2   0        7.05       11.30      2.37 o 
   1  -1   0      205.88      187.71     10.57 o 
   2  -1   0      243.97      250.80      6.19 o 
   3  -1   0      737.57      767.44      7.09 o 
   4  -1   0       71.79       75.03     14.71 o 
   5  -1   0       15.82       12.04      4.00 o 
   6  -1   0       23.26       27.51      6.94 o 
   1   0   0      114.15       76.27      1.60 o 
   2   0   0       60.39       32.38      3.00 o 
   3   0   0       23.06       20.20      4.19 o 
   4   0   0        3.80        1.68      1.77 o 
   5   0   0        2.62        8.10      3.53 o 
   6   0   0        0.46       -0.90      4.96 o 
   1   1   0      206.00      173.73     11.04 o 
   2   1   0      244.22      250.54      4.05 o 
   3   1   0      737.64      742.66     39.19 o 
   4   1   0       71.88       74.02      8.71 o 
   5   1   0       15.80       30.34      6.19 o 
   6   1   0       23.26       16.79     10.20 o 
   1   2   0       50.78       60.11      2.51 o 
   2   2   0       83.12       84.73      2.55 o 
   3   2   0      107.84       85.32     17.78 o 
   4   2   0       54.42       57.62      6.28 o 
   5   2   0       14.18       19.95      4.96 o 
   6   2   0        7.09       16.12      6.24 o 
   1   3   0       79.60       82.29      6.54 o 
   2   3   0      446.56      458.73     26.64 o 
   3   3   0       78.14       68.99      8.21 o 
   4   3   0       14.57       21.53      5.05 o 
   5   3   0       49.20       52.58     12.40 o 
   6   3   0        4.22        5.94      3.32 o 
   1   4   0      473.58      398.13     21.48 o 
   2   4   0       36.27       28.90      5.26 o 
   3   4   0       43.44       38.04     13.25 o 
   4   4   0       13.92       18.85      4.27 o 
   5   4   0       23.65       24.48      5.52 o 
   6   4   0        0.99        4.85      3.41 o 
   1   5   0      127.97      140.41     11.01 o 
   2   5   0      119.77      123.21     11.97 o 
   3   5   0       50.90       36.30     11.13 o 
   4   5   0       40.69       37.41      9.86 o 
   5   5   0        3.79        7.70      3.74 o 
   6   5   0        4.48       13.65      8.23 o 
   1   6   0       18.35        9.40      3.18 o 
   2   6   0       50.17       30.56     12.75 o 
   3   6   0       59.13       92.35     15.62 o 
   5   6   0        2.32        4.74      3.02 o 
   6   6   0        2.19        4.36      3.66 o 
   3   7   0       21.94       14.16      7.41 o 
  -2 -11   1        3.21        2.69      1.78 o 
  -1 -11   1        3.62        1.90      1.87 o 
   0 -11   1        0.06        1.77      1.15 o 
   1 -11   1       13.59       13.24      4.45 o 
   2 -11   1        1.63        0.23      1.10 o 
  -3 -10   1        1.11        0.36      1.80 o 
  -2 -10   1       13.24       11.36      3.58 o 
  -1 -10   1       37.70       48.82      3.91 o 
   0 -10   1        3.43        3.03      1.21 o 
   1 -10   1       20.01       22.94      3.92 o 
   2 -10   1        5.96        9.54      3.85 o 
   3 -10   1        4.75        0.34      1.63 o 
  -4  -9   1        5.70        5.73      2.32 o 
  -3  -9   1        3.67        6.25      3.47 o 
  -2  -9   1        4.89        1.14      1.60 o 
  -1  -9   1       23.09       23.85      8.49 o 
   0  -9   1        5.96        9.63      1.82 o 
   1  -9   1       43.67       72.80      4.77 o 
   2  -9   1        6.37        6.61      4.67 o 
   3  -9   1        4.73        3.67      4.85 o 
   4  -9   1        5.17       21.16      9.80 o 
  -4  -8   1       22.33       42.73     14.53 o 
  -3  -8   1       14.12       14.59      3.53 o 
  -2  -8   1        3.26        2.68      1.76 o 
  -1  -8   1        4.21        3.24      0.95 o 
   0  -8   1       91.82      124.44      3.85 o 
   1  -8   1        7.70        8.98      1.56 o 
   2  -8   1        0.65        4.32      1.38 o 
   3  -8   1        6.58        1.79      4.99 o 
   4  -8   1       33.48       40.23      4.60 o 
  -5  -7   1        1.08        3.73      1.98 o 
  -4  -7   1       15.06       18.95      7.63 o 
  -3  -7   1       11.15       12.44      2.50 o 
  -2  -7   1        8.66        6.67      3.75 o 
  -1  -7   1        9.98       14.67      1.56 o 
   0  -7   1      287.99      359.47      4.78 o 
   1  -7   1       24.13       22.48      2.70 o 
   2  -7   1       20.23        9.36      5.40 o 
   3  -7   1       44.45       36.18      4.62 o 
   4  -7   1        1.42        2.62      1.69 o 
   5  -7   1        8.26        6.60      2.60 o 
  -6  -6   1        1.42       10.55      6.07 o 
  -5  -6   1        7.78       15.49      3.75 o 
  -4  -6   1       29.39       26.29      5.70 o 
  -3  -6   1        8.04        6.72      5.53 o 
  -2  -6   1       24.80       17.63      2.89 o 
  -1  -6   1      188.91      197.85      9.70 o 
   0  -6   1      284.57      352.65      4.67 o 
   1  -6   1       40.08       48.76      2.61 o 
   2  -6   1       16.56       14.95      2.09 o 
   3  -6   1       21.41       28.27      6.22 o 
   4  -6   1       46.64       39.70      4.99 o 
   5  -6   1       12.63       17.46      4.95 o 
   6  -6   1        5.40        3.41      2.06 o 
  -6  -5   1        7.02       12.19      4.23 o 
  -5  -5   1       52.90       68.18     11.37 o 
  -4  -5   1       27.44       17.07      6.80 o 
  -3  -5   1        2.72        4.27      1.84 o 
  -2  -5   1       23.90       37.46      2.47 o 
  -1  -5   1       20.27       21.49      1.86 o 
   0  -5   1      206.88      193.80      1.79 o 
   1  -5   1      155.90      181.33      6.20 o 
   2  -5   1       16.98       26.41      2.18 o 
   3  -5   1        4.88        4.61      1.43 o 
   4  -5   1        9.12        6.41      1.61 o 
   5  -5   1        0.27        4.18      1.98 o 
   6  -5   1        1.60        0.91      1.45 o 
  -6  -4   1        0.19        4.14      2.67 o 
  -5  -4   1       36.22       32.34      4.52 o 
  -4  -4   1        5.33       10.30      2.40 o 
  -3  -4   1       56.97       33.79      8.16 o 
  -2  -4   1       14.54       17.70      1.62 o 
  -1  -4   1      909.19      872.34     34.84 o 
   0  -4   1       73.10       64.61      2.46 o 
   1  -4   1      717.43      722.85      6.45 o 
   2  -4   1       29.95       35.93      1.91 o 
   3  -4   1       92.23       99.44      9.33 o 
   4  -4   1       27.29       26.50      3.20 o 
   5  -4   1       62.63       79.72      7.81 o 
   6  -4   1        0.73        1.98      2.12 o 
  -6  -3   1        6.25        9.52      2.32 o 
  -5  -3   1      126.16      145.12     12.45 o 
  -4  -3   1       18.28       16.10      3.20 o 
  -3  -3   1       77.63       81.82     10.32 o 
  -2  -3   1      208.92      290.18      5.14 o 
  -1  -3   1      294.09      258.06      2.71 o 
   0  -3   1      164.35      135.45      2.78 o 
   1  -3   1     1041.50      939.90     12.82 o 
   2  -3   1      172.16      193.22      8.47 o 
   3  -3   1      170.75      173.27     16.41 o 
   4  -3   1       18.65       14.05      9.33 o 
   5  -3   1        5.86        3.89      2.05 o 
   6  -3   1        1.31        1.53      1.47 o 
  -6  -2   1        2.48        6.88      1.53 o 
  -5  -2   1       39.19       46.10      7.77 o 
  -4  -2   1       59.75       65.00      8.71 o 
  -3  -2   1       89.32       72.14      5.64 o 
  -2  -2   1       34.40       34.73      2.02 o 
  -1  -2   1     3107.96     3021.57     12.00 o 
   0  -2   1     1353.07     1280.82      7.16 o 
   1  -2   1      698.78      623.04     16.34 o 
   2  -2   1       70.03       61.35      9.18 o 
   3  -2   1       21.42       24.62      5.58 o 
   4  -2   1      115.55      109.47     15.48 o 
   5  -2   1       12.43       11.27      2.79 o 
   6  -2   1        9.28       11.46      3.96 o 
  -6  -1   1       12.22       16.38      3.91 o 
  -5  -1   1        5.37        5.45      2.15 o 
  -4  -1   1       18.96       17.86      4.24 o 
  -3  -1   1       43.33       46.93      7.01 o 
  -2  -1   1      276.94      278.65      3.17 o 
  -1  -1   1     3193.88     3139.41     18.02 o 
   0  -1   1       23.24       20.14      1.40 o 
   1  -1   1      431.68      387.94      9.12 o 
   2  -1   1      327.56      330.45      3.23 o 
   3  -1   1      360.07      434.77     20.00 o 
   4  -1   1       12.25       11.46      3.97 o 
   5  -1   1        1.70        3.62      1.59 o 
   6  -1   1        5.25       12.09      4.58 o 
  -6   0   1        0.09        5.09      2.65 o 
  -5   0   1        2.32        5.49      2.27 o 
  -4   0   1       75.18       96.40      6.72 o 
  -3   0   1       48.29       44.22      5.37 o 
  -2   0   1       64.62       58.49      2.61 o 
  -1   0   1      264.35      191.72      4.38 o 
   1   0   1     3432.86     3416.77     12.60 o 
   2   0   1       91.30       82.20      2.53 o 
   3   0   1      187.34      200.30      4.67 o 
   4   0   1      100.34      152.54     16.39 o 
   5   0   1       29.50       33.95      4.29 o 
   6   0   1        0.07        9.72      3.54 o 
  -6   1   1       12.26       23.52      8.62 o 
  -5   1   1        5.39       11.09      3.97 o 
  -4   1   1       18.88       12.55      3.75 o 
  -3   1   1       43.36       45.16      6.04 o 
  -2   1   1      276.52      270.39      2.49 o 
  -1   1   1     3194.41     3115.31     17.88 o 
   0   1   1       23.01       20.44      9.16 o 
   1   1   1      430.93      370.59      9.26 o 
   2   1   1      326.83      323.57      4.33 o 
   3   1   1      359.85      462.46      3.72 o 
   4   1   1       12.27        6.18      1.87 o 
   5   1   1        1.69        3.97      3.28 o 
   6   1   1        5.24        6.20      2.96 o 
  -6   2   1        2.48        2.95      2.56 o 
  -5   2   1       39.23       58.72     12.59 o 
  -4   2   1       59.72       58.30     16.63 o 
  -3   2   1       89.28       61.58      7.59 o 
  -2   2   1       34.45       34.41      3.93 o 
  -1   2   1     3107.80     3152.47      9.93 o 
   1   2   1      699.19      632.61     23.52 o 
   2   2   1       70.00       72.37      5.81 o 
   3   2   1       21.38       21.78      2.06 o 
   4   2   1      115.63       90.63     12.57 o 
   5   2   1       12.42        6.04      2.24 o 
   6   2   1        9.29       11.38      7.27 o 
  -6   3   1        6.26        7.11      3.48 o 
  -5   3   1      126.25      149.62     18.41 o 
  -4   3   1       18.20       17.86      9.11 o 
  -3   3   1       77.78       84.11      9.94 o 
  -2   3   1      208.96      295.45      6.51 o 
  -1   3   1      293.78      257.24      3.56 o 
   1   3   1     1041.86      934.32      9.76 o 
   2   3   1      172.58      191.03      6.95 o 
   3   3   1      170.80      146.51     17.41 o 
   4   3   1       18.56        4.44      3.78 o 
   5   3   1        5.86        8.54      3.78 o 
   6   3   1        1.32        9.93    103.05 o 
  -6   4   1        0.19        7.79      3.07 o 
  -5   4   1       36.25       21.84     11.44 o 
  -4   4   1        5.33        7.34      3.22 o 
  -3   4   1       57.05       50.84     10.68 o 
  -2   4   1       14.36       13.17      2.79 o 
  -1   4   1      908.72      868.78     48.47 o 
   1   4   1      717.36      757.22     11.60 o 
   2   4   1       30.16       29.31      5.59 o 
   3   4   1       92.21       85.47     14.22 o 
   4   4   1       27.26       18.72      7.33 o 
   5   4   1       62.61       70.62     18.31 o 
   6   4   1        0.73       10.74      9.68 o 
  -6   5   1        7.02        2.20      2.62 o 
  -5   5   1       52.84       38.81     22.49 o 
  -4   5   1       27.44       27.14     12.84 o 
  -3   5   1        2.69       10.75      4.79 o 
  -2   5   1       23.89       29.44     15.92 o 
  -1   5   1       20.36       23.87      3.94 o 
   1   5   1      155.95      210.07      2.57 o 
   2   5   1       16.90       21.40      5.39 o 
   3   5   1        4.87        4.51      2.21 o 
   4   5   1        9.17       -1.19      3.42 o 
   5   5   1        0.26        7.02      3.58 o 
   6   5   1        1.60        3.25      2.63 o 
  -6   6   1        1.42       -1.86      2.78 o 
  -5   6   1        7.77        5.95      3.36 o 
  -3   6   1        8.05        3.52      2.07 o 
  -2   6   1       24.83       10.27      4.09 o 
  -1   6   1      189.07      187.77      4.95 o 
   2   6   1       16.54       16.50      3.35 o 
   3   6   1       21.45       33.36     13.20 o 
   4   6   1       46.68       27.16     14.94 o 
   6   6   1        5.40        6.05      4.67 o 
  -3   7   1       11.17        8.19      7.35 o 
   4   7   1        1.42        4.53      2.13 o 
  -2 -11   2        4.35        4.31      3.24 o 
  -1 -11   2        0.55        0.79      1.03 o 
   0 -11   2       14.89        5.68      1.88 o 
   1 -11   2       11.56       10.33      3.51 o 
   2 -11   2        1.26        2.15      2.20 o 
  -3 -10   2        0.73        2.83      1.81 o 
  -2 -10   2        7.42       10.75      5.91 o 
  -1 -10   2       22.77       24.45      9.45 o 
   0 -10   2        1.64        1.12      1.16 o 
   1 -10   2        4.89        6.02      1.40 o 
   2 -10   2        4.46        3.15      1.88 o 
   3 -10   2        0.15        2.53      1.79 o 
  -4  -9   2        2.44        2.77      4.69 o 
  -3  -9   2        2.39        2.92      2.14 o 
  -2  -9   2        1.41        1.21      1.60 o 
  -1  -9   2       12.14        8.79      3.50 o 
   0  -9   2        9.38       15.82      2.42 o 
   1  -9   2       37.93       52.24      4.61 o 
   2  -9   2        2.10        0.54      1.60 o 
   3  -9   2        1.40        1.67      1.52 o 
   4  -9   2        4.57        7.46      6.28 o 
  -4  -8   2        8.01        9.62      4.54 o 
  -3  -8   2        5.96        2.25      2.03 o 
  -2  -8   2        8.40        8.45      3.28 o 
  -1  -8   2        0.89        2.94      1.08 o 
   0  -8   2       27.81       30.10      2.62 o 
   1  -8   2       11.53       12.13      1.84 o 
   2  -8   2        3.29        0.65      1.58 o 
   3  -8   2       11.14        8.42      2.66 o 
   4  -8   2        4.63        4.58      7.27 o 
   5  -8   2        0.26        0.44      3.31 o 
  -5  -7   2        1.07        2.40      1.40 o 
  -4  -7   2        0.64        2.01      1.77 o 
  -3  -7   2        2.00        1.93      0.81 o 
  -2  -7   2        1.97        2.24      1.11 o 
  -1  -7   2       59.26       42.40     20.37 o 
   0  -7   2       55.11       60.14      2.04 o 
   1  -7   2       10.94       12.09      1.49 o 
   2  -7   2       20.27       14.11      2.45 o 
   3  -7   2       12.73        8.41      2.20 o 
   4  -7   2        4.02        2.68      1.83 o 
   5  -7   2        2.68       -0.23      2.03 o 
  -6  -6   2        0.50        6.20      3.79 o 
  -5  -6   2        4.38        5.06      2.44 o 
  -4  -6   2        2.74        4.12      1.20 o 
  -3  -6   2        6.04        5.57      2.51 o 
  -2  -6   2       32.31       46.21      5.35 o 
  -1  -6   2       86.45       84.72      4.82 o 
   0  -6   2      343.42      343.29      4.76 o 
   1  -6   2       84.35       82.75      3.82 o 
   2  -6   2       43.88       46.01      2.27 o 
   3  -6   2        1.01        2.47      1.64 o 
   4  -6   2       12.99       13.89      3.18 o 
   5  -6   2        5.28        7.83      2.41 o 
   6  -6   2        3.50        0.71      1.33 o 
  -6  -5   2       13.34       12.27      4.29 o 
  -5  -5   2       34.52       35.28      8.33 o 
  -4  -5   2       29.68       24.12      4.77 o 
  -3  -5   2        9.46        9.77      2.37 o 
  -2  -5   2      181.86      222.69      8.23 o 
  -1  -5   2      125.47      110.91      4.26 o 
   0  -5   2      110.44      107.17      3.58 o 
   1  -5   2      135.39      158.35      5.27 o 
   2  -5   2      112.34      119.11      4.10 o 
   3  -5   2       72.22       63.42      7.26 o 
   4  -5   2       75.73       58.41      6.38 o 
   5  -5   2        0.88        2.14      1.42 o 
   6  -5   2        3.69        2.96      2.01 o 
  -6  -4   2        2.71        5.28      1.96 o 
  -5  -4   2       38.32       42.35      7.60 o 
  -4  -4   2       28.66       25.60      4.89 o 
  -3  -4   2        6.35        9.59      2.33 o 
  -2  -4   2      266.60      355.60      8.47 o 
  -1  -4   2      317.29      361.20     18.88 o 
   0  -4   2      118.34      109.70      3.58 o 
   1  -4   2     1088.66     1143.98     13.39 o 
   2  -4   2        4.79        2.68      0.69 o 
   3  -4   2       42.58       46.37      4.53 o 
   4  -4   2      148.18      139.34      7.29 o 
   5  -4   2        3.66        3.93      1.42 o 
   6  -4   2        0.31        5.76      2.09 o 
  -6  -3   2        8.05       12.80      2.29 o 
  -5  -3   2       83.72      116.95     13.22 o 
  -4  -3   2        5.97        2.86      1.58 o 
  -3  -3   2      190.12      186.76     14.81 o 
  -2  -3   2      208.15      262.66      5.25 o 
  -1  -3   2      218.87      214.87      4.97 o 
   0  -3   2     1284.35     1154.93      5.67 o 
   1  -3   2     2011.72     2085.26     19.14 o 
   2  -3   2       11.34       29.93      1.58 o 
   3  -3   2       65.22       64.85      7.16 o 
   4  -3   2      180.25      131.02     23.90 o 
   5  -3   2        8.54        7.90      1.81 o 
   6  -3   2        2.54        8.35      4.78 o 
  -6  -2   2        5.71        9.40      2.80 o 
  -5  -2   2       54.19       41.96      8.53 o 
  -4  -2   2        4.60        5.37      2.08 o 
  -3  -2   2        7.08        9.25      1.70 o 
  -2  -2   2      221.67      222.11      4.58 o 
  -1  -2   2     1007.16      850.93      5.98 o 
   0  -2   2     1933.66     1668.69     17.50 o 
   1  -2   2      608.68      553.61     17.90 o 
   2  -2   2        2.88        4.02      0.70 o 
   3  -2   2        5.62        6.98      2.88 o 
   4  -2   2      258.24      218.62     22.07 o 
   5  -2   2       42.33       46.93      4.16 o 
   6  -2   2        4.10        6.80      2.32 o 
  -6  -1   2        1.98        5.40      4.15 o 
  -5  -1   2        8.26       12.78      3.27 o 
  -4  -1   2        2.36        5.22      1.81 o 
  -3  -1   2       66.34       63.74      6.49 o 
  -2  -1   2      113.81      107.35      3.36 o 
  -1  -1   2     4537.48     4876.11     31.40 o 
   0  -1   2     2655.05     2691.77     28.43 o 
   1  -1   2      990.73      794.91     12.42 o 
   2  -1   2      196.99      185.59      4.20 o 
   3  -1   2      106.83      143.16     10.37 o 
   4  -1   2       25.14       28.99      6.72 o 
   5  -1   2       25.93       23.69      4.10 o 
   6  -1   2        0.20        7.19      4.38 o 
  -6   0   2        0.08        3.42      3.44 o 
  -5   0   2        0.43        4.65      2.85 o 
  -4   0   2       22.48       15.92      4.05 o 
  -3   0   2      130.70       92.51      6.25 o 
  -2   0   2      349.80      333.38      4.68 o 
  -1   0   2      151.13      116.48      2.19 o 
   1   0   2      792.32      737.38     14.66 o 
   2   0   2      221.41      235.22      8.02 o 
   3   0   2       43.12       31.59      5.95 o 
   4   0   2        9.71        5.68      2.42 o 
   5   0   2       31.37       40.07      6.45 o 
   6   0   2       22.09       31.38     10.92 o 
  -6   1   2        1.98        8.34      7.00 o 
  -5   1   2        8.28        9.60      7.07 o 
  -4   1   2        2.37        5.59      4.43 o 
  -3   1   2       66.47       76.82      6.86 o 
  -2   1   2      113.71      105.77      3.09 o 
  -1   1   2     4542.00     4894.66     22.84 o 
   0   1   2     2654.13     2683.53     18.68 o 
   1   1   2      989.96      801.78     11.16 o 
   2   1   2      196.85      179.94      4.47 o 
   3   1   2      106.71      110.27     26.16 o 
   4   1   2       25.12       33.35      5.56 o 
   5   1   2       25.92       27.94      4.20 o 
   6   1   2        0.20        2.12      4.07 o 
  -6   2   2        5.71        9.66      4.27 o 
  -5   2   2       54.16       59.36      9.74 o 
  -4   2   2        4.62        3.32      1.27 o 
  -3   2   2        7.11        6.74      1.22 o 
  -2   2   2      221.66      209.25      4.69 o 
  -1   2   2     1006.88      871.55     27.98 o 
   0   2   2     1933.15     1672.96      8.75 o 
   1   2   2      608.39      522.11      4.64 o 
   2   2   2        2.88        4.32      1.38 o 
   3   2   2        5.61        8.92      1.17 o 
   4   2   2      258.22      203.44     28.09 o 
   5   2   2       42.40       45.99     10.00 o 
   6   2   2        4.11        7.69      5.35 o 
  -6   3   2        8.07        3.72      4.20 o 
  -5   3   2       83.74      116.87     10.72 o 
  -4   3   2        5.96        4.23      4.86 o 
  -3   3   2      189.93      207.17     25.69 o 
  -2   3   2      207.79      240.75      8.26 o 
  -1   3   2      218.63      206.47      6.63 o 
   1   3   2     2012.90     2113.13     11.62 o 
   2   3   2       11.33       28.31      6.23 o 
   3   3   2       65.16       44.23      4.67 o 
   4   3   2      180.11      139.42     11.01 o 
   5   3   2        8.55        9.68      3.98 o 
   6   3   2        2.54        5.00      5.67 o 
  -6   4   2        2.71        7.01      4.13 o 
  -5   4   2       38.32       40.20     12.38 o 
  -4   4   2       28.74       27.73      6.56 o 
  -3   4   2        6.36        9.05      2.36 o 
  -2   4   2      266.36      323.54      2.74 o 
  -1   4   2      317.10      367.46     31.48 o 
   1   4   2     1088.90     1244.26     18.81 o 
   2   4   2        4.80        3.53      0.79 o 
   3   4   2       42.52       24.46     11.24 o 
   4   4   2      148.11      155.14     14.37 o 
   5   4   2        3.63        1.61      2.44 o 
   6   4   2        0.31       10.49      4.03 o 
  -6   5   2       13.34       10.15      5.97 o 
  -5   5   2       34.50       18.49     11.24 o 
  -4   5   2       29.68       45.09     11.58 o 
  -3   5   2        9.44       22.08      8.60 o 
  -2   5   2      182.20      211.40     47.41 o 
  -1   5   2      125.29      107.55      7.42 o 
   1   5   2      135.02      140.25      7.87 o 
   2   5   2      112.30      112.43      3.12 o 
   3   5   2       72.32       55.45     14.51 o 
   4   5   2       75.77       59.32     18.41 o 
   5   5   2        0.88        1.37      1.86 o 
   6   5   2        3.68        2.77      2.13 o 
  -5   6   2        4.41        3.23      2.47 o 
  -4   6   2        2.74        2.05      3.47 o 
  -3   6   2        6.05       16.67      6.89 o 
  -2   6   2       32.39       64.98     11.51 o 
  -1   6   2       86.32       78.52      8.96 o 
   2   6   2       43.86       22.45      6.67 o 
   3   6   2        1.00       -0.10      2.73 o 
   4   6   2       12.95        8.15      4.25 o 
   5   6   2        5.27        2.97      2.39 o 
   6   6   2        3.51        3.65      2.21 o 
  -3   7   2        2.01        3.37      2.34 o 
   4   7   2        4.02        4.09      2.40 o 
  -2 -11   3       17.52       14.86      5.00 o 
  -1 -11   3        2.71        2.97      2.05 o 
   0 -11   3        0.11       -1.20      1.43 o 
   1 -11   3       17.37       23.02      7.29 o 
   2 -11   3        1.42        3.96      2.66 o 
  -3 -10   3        3.28        6.22      2.46 o 
  -2 -10   3       23.24       21.15     10.78 o 
  -1 -10   3        2.02        1.61      1.27 o 
   0 -10   3       16.13       18.08      2.92 o 
   1 -10   3       10.14       17.22      2.46 o 
   2 -10   3        0.93        1.80      1.26 o 
   3 -10   3        0.70        0.21      1.69 o 
  -4  -9   3        3.77        3.53      2.04 o 
  -3  -9   3        9.16        8.08      3.77 o 
  -2  -9   3        0.80       -0.50      1.56 o 
  -1  -9   3        9.39        5.99      1.20 o 
   0  -9   3        7.25       12.39      2.01 o 
   1  -9   3       12.30       17.21      2.74 o 
   2  -9   3        6.23        2.59      1.34 o 
   3  -9   3       14.56       28.75      6.58 o 
   4  -9   3        2.42        2.70      2.87 o 
  -4  -8   3       20.71       20.92     12.13 o 
  -3  -8   3       10.46       13.93     14.52 o 
  -2  -8   3        9.38        3.62      4.74 o 
  -1  -8   3        3.21        5.11      1.05 o 
   0  -8   3       25.71       32.29      2.50 o 
   1  -8   3        7.46        6.52      1.04 o 
   2  -8   3        3.45        0.52      1.75 o 
   3  -8   3       16.19        4.95      4.49 o 
   4  -8   3        1.24        7.03      3.66 o 
   5  -8   3        4.13        4.59      3.02 o 
  -5  -7   3       13.78       17.07      5.87 o 
  -4  -7   3        0.89        3.32      1.89 o 
  -3  -7   3       43.65       52.74     10.46 o 
  -2  -7   3       19.03       15.25      2.67 o 
  -1  -7   3      140.26      155.21      8.75 o 
   0  -7   3      253.72      290.10      3.93 o 
   1  -7   3       17.48       20.29      1.66 o 
   2  -7   3        0.09        1.70      0.63 o 
   3  -7   3       19.39       21.75      3.20 o 
   4  -7   3        9.98        6.28      3.45 o 
   5  -7   3       16.96       14.21      4.56 o 
  -6  -6   3        0.26        0.90      1.98 o 
  -5  -6   3        2.55        6.23      2.37 o 
  -4  -6   3       28.52       23.67      4.04 o 
  -3  -6   3       20.90       10.28      3.76 o 
  -2  -6   3       30.17       40.07      4.71 o 
  -1  -6   3      216.92      255.47      3.80 o 
   0  -6   3       41.00       31.23      2.17 o 
   1  -6   3       46.55       40.98      2.46 o 
   2  -6   3       18.94       22.76      3.86 o 
   3  -6   3       37.97       41.85      7.40 o 
   4  -6   3        1.89        2.68      1.45 o 
   5  -6   3        3.58        5.00      3.06 o 
   6  -6   3        0.39       -2.64      2.64 o 
  -6  -5   3        2.94        3.78      1.56 o 
  -5  -5   3        7.41        5.62      2.71 o 
  -4  -5   3        8.68       15.62      6.41 o 
  -3  -5   3       36.39       21.26      4.32 o 
  -2  -5   3       98.10      138.40      4.97 o 
  -1  -5   3      203.02      216.56      2.20 o 
   0  -5   3       60.15       50.30      2.54 o 
   1  -5   3      104.98      113.73      4.44 o 
   2  -5   3        8.88        9.12      1.55 o 
   3  -5   3       77.28       55.03      5.39 o 
   4  -5   3       92.94       88.50     12.10 o 
   5  -5   3        9.79       13.97      2.98 o 
   6  -5   3        2.54        3.60      2.06 o 
  -6  -4   3        1.37        2.94      2.54 o 
  -5  -4   3       28.44       33.02      4.54 o 
  -4  -4   3        7.16        6.67      6.30 o 
  -3  -4   3       39.26       46.16      3.76 o 
  -2  -4   3       68.45       89.40      3.51 o 
  -1  -4   3      323.12      342.60     15.86 o 
   0  -4   3       57.41       54.57      1.34 o 
   1  -4   3       22.49       42.51      2.97 o 
   2  -4   3       27.65       26.25      2.80 o 
   3  -4   3       23.78       20.79      3.83 o 
   4  -4   3      198.18      177.72     12.21 o 
   5  -4   3        8.13        5.75      1.54 o 
   6  -4   3        3.49        2.77      1.31 o 
  -6  -3   3        3.78        3.61      2.12 o 
  -5  -3   3       12.72       14.62      3.20 o 
  -4  -3   3       29.45       21.78      7.80 o 
  -3  -3   3       33.17       28.64      4.01 o 
  -2  -3   3     1546.19     1694.57     13.65 o 
  -1  -3   3      324.41      316.37      5.38 o 
   0  -3   3      384.28      329.54      7.66 o 
   1  -3   3      196.42      212.80      6.21 o 
   2  -3   3       84.98       95.40      4.75 o 
   3  -3   3        3.32        2.13      1.05 o 
   4  -3   3      119.70      111.61      4.22 o 
   5  -3   3       10.30       11.74      2.68 o 
   6  -3   3        2.82        4.65      1.71 o 
  -6  -2   3        3.08        5.32      2.51 o 
  -5  -2   3       65.85       86.70     21.95 o 
  -4  -2   3      109.15      105.14     17.50 o 
  -3  -2   3      156.21      141.03     14.76 o 
  -2  -2   3      249.83      263.84      2.69 o 
  -1  -2   3      862.27      836.24     31.96 o 
   0  -2   3     2194.08     1923.32      7.93 o 
   1  -2   3     1238.06     1184.47     13.62 o 
   2  -2   3      121.16      114.92      4.76 o 
   3  -2   3       12.76        9.77      1.81 o 
   4  -2   3      157.97      159.69     16.67 o 
   5  -2   3        3.48        2.95      1.99 o 
   6  -2   3        8.00        8.81      6.30 o 
  -6  -1   3        8.64       12.76      6.95 o 
  -5  -1   3       70.42       76.06      8.08 o 
  -4  -1   3        7.12        2.63      1.32 o 
  -3  -1   3      121.29       98.71     11.72 o 
  -2  -1   3      137.13      137.13      4.18 o 
  -1  -1   3       98.97      106.30      1.94 o 
   0  -1   3     3151.90     3084.34    136.27 o 
   1  -1   3      231.30      169.58      3.12 o 
   2  -1   3      262.80      240.18      4.88 o 
   3  -1   3      209.69      179.28     15.65 o 
   4  -1   3        6.92        5.31      2.99 o 
   5  -1   3       23.94       20.54     10.00 o 
   6  -1   3        0.20        4.85      3.77 o 
  -6   0   3        2.42        3.54      2.25 o 
  -5   0   3        0.05        4.10      3.06 o 
  -4   0   3      192.32      150.24     20.89 o 
  -3   0   3       18.77       21.05      2.42 o 
  -2   0   3      128.74      100.47      6.51 o 
  -1   0   3      551.21      436.56      3.71 o 
   0   0   3      146.37      104.71      1.62 o 
   1   0   3     2368.34     1935.01     12.01 o 
   2   0   3       21.85       28.94      4.16 o 
   4   0   3       64.91       47.95      6.15 o 
   5   0   3        1.27        9.19      3.00 o 
   6   0   3        9.07        7.84      3.19 o 
  -7   1   3        1.72       -1.43      3.93 o 
  -6   1   3        8.63       11.45      6.52 o 
  -5   1   3       70.41       75.10     11.90 o 
  -4   1   3        7.15        9.27      2.75 o 
  -3   1   3      121.15       93.92     11.10 o 
  -2   1   3      137.04      146.62      3.12 o 
  -1   1   3       99.29      108.60      2.36 o 
   0   1   3     3152.69     3193.72     29.28 o 
   1   1   3      231.59      175.05      3.13 o 
   2   1   3      262.74      246.50      4.28 o 
   3   1   3      209.72      178.16     38.09 o 
   4   1   3        6.94        4.92      1.90 o 
   5   1   3       23.95       14.53      4.05 o 
   6   1   3        0.20        2.78      3.07 o 
  -6   2   3        3.07       12.21      3.86 o 
  -5   2   3       65.83       87.39     19.31 o 
  -4   2   3      109.08      114.57     21.87 o 
  -3   2   3      156.10      155.15      7.50 o 
  -2   2   3      249.96      260.45      3.58 o 
  -1   2   3      862.31      805.97     32.60 o 
   0   2   3     2193.42     1958.43     28.63 o 
   1   2   3     1238.19     1194.96     12.43 o 
   2   2   3      121.22      120.22      4.32 o 
   3   2   3       12.66        8.24      1.19 o 
   4   2   3      158.13      122.84     17.22 o 
   5   2   3        3.45        3.44      4.80 o 
   6   2   3        8.03       26.17      7.29 o 
  -6   3   3        3.79        2.50      4.26 o 
  -5   3   3       12.74        3.67      5.09 o 
  -4   3   3       29.50       34.98      7.75 o 
  -3   3   3       33.19       44.93      9.31 o 
  -2   3   3     1546.32     1592.14     27.32 o 
  -1   3   3      324.35      311.67     11.20 o 
   0   3   3      384.57      322.13      2.79 o 
   1   3   3      196.80      188.98      7.23 o 
   2   3   3       85.07       89.07      3.99 o 
   3   3   3        3.30        1.33      2.83 o 
   4   3   3      119.68      112.96      8.21 o 
   5   3   3       10.32        2.40      2.71 o 
   6   3   3        2.82        1.02      2.24 o 
  -6   4   3        1.38        4.14      4.53 o 
  -5   4   3       28.46       32.10     14.63 o 
  -4   4   3        7.15        5.74      3.01 o 
  -3   4   3       39.35       51.93      9.14 o 
  -2   4   3       68.48       77.63      7.37 o 
  -1   4   3      323.32      330.75     19.05 o 
   0   4   3       57.49       53.13      1.93 o 
   1   4   3       22.49       50.65      2.31 o 
   2   4   3       27.73       21.23      2.25 o 
   3   4   3       23.77        8.39     10.95 o 
   4   4   3      198.28      194.37     17.97 o 
   5   4   3        8.16        5.32      3.03 o 
   6   4   3        3.48        3.03      3.77 o 
  -6   5   3        2.95        2.74      2.55 o 
  -5   5   3        7.40        7.49      3.65 o 
  -4   5   3        8.66        7.25      4.39 o 
  -3   5   3       36.28       31.05      7.77 o 
  -2   5   3       98.15      124.96     20.22 o 
  -1   5   3      203.30      220.60      5.34 o 
   1   5   3      105.13      108.42      6.19 o 
   2   5   3        8.87       10.44      2.47 o 
   3   5   3       77.18       49.10     15.74 o 
   4   5   3       92.94      111.62     16.43 o 
   5   5   3        9.78       15.68      6.74 o 
   6   5   3        2.53        3.34      2.74 o 
  -6   6   3        0.25        6.26      5.45 o 
  -4   6   3       28.55       14.29      9.84 o 
  -3   6   3       20.95       35.42     10.56 o 
  -2   6   3       30.22       47.75      3.83 o 
  -1   6   3      216.96      238.82      6.55 o 
   2   6   3       19.03       20.92      5.48 o 
   3   6   3       37.97       25.76     14.03 o 
   4   6   3        1.89        5.80      3.06 o 
   5   6   3        3.58        4.47      3.00 o 
   6   6   3        0.39       -1.33      2.92 o 
  -3   7   3       43.70       51.50      6.10 o 
  -2 -11   4        1.98        3.72      1.84 o 
  -1 -11   4        0.39        2.03      1.87 o 
   0 -11   4        5.81        8.87      5.19 o 
   1 -11   4        1.57        1.49      0.74 o 
   2 -11   4        1.71        0.57      1.33 o 
  -3 -10   4        3.86        4.30      5.52 o 
  -2 -10   4        4.05        0.92      1.83 o 
  -1 -10   4        8.46        6.71      1.88 o 
   0 -10   4        5.42        5.21      1.57 o 
   1 -10   4        1.57        2.70      1.47 o 
   2 -10   4        1.66        2.32      2.19 o 
   3 -10   4        5.59        3.89      3.61 o 
  -4  -9   4        3.99        4.91      4.93 o 
  -3  -9   4        2.93        5.08      2.90 o 
  -1  -9   4       29.85       25.52      6.38 o 
   0  -9   4       33.07       47.79      3.65 o 
   1  -9   4       13.15       16.41      2.73 o 
   2  -9   4        2.63        1.95      1.11 o 
   3  -9   4        2.17        1.73      2.78 o 
   4  -9   4        5.51        1.53      2.91 o 
  -4  -8   4       19.26       28.44      5.37 o 
  -3  -8   4       18.37       10.96      7.76 o 
  -2  -8   4       16.39       13.61      2.62 o 
  -1  -8   4       29.72       46.51      3.93 o 
   0  -8   4       32.49       36.71      3.65 o 
   1  -8   4        9.47       16.37      2.00 o 
   2  -8   4       12.33        6.57      8.91 o 
   3  -8   4        2.34        2.70      1.60 o 
   4  -8   4        6.66        6.92      2.36 o 
   5  -8   4        6.19        7.40      4.22 o 
  -5  -7   4        1.83        4.49      1.68 o 
  -4  -7   4        8.68        7.33      4.86 o 
  -3  -7   4        2.19        2.49      1.45 o 
  -2  -7   4        2.46        1.01      0.72 o 
  -1  -7   4      849.49     1021.95     24.35 o 
   0  -7   4       44.12       43.76      2.14 o 
   1  -7   4       73.57      110.60      4.80 o 
   2  -7   4       42.67       42.79      5.23 o 
   3  -7   4        7.32        4.31      5.12 o 
   4  -7   4        1.72        2.81      3.56 o 
   5  -7   4        3.05        4.42      1.57 o 
  -6  -6   4        2.15        9.31      4.82 o 
  -5  -6   4        3.62       -0.06      2.65 o 
  -4  -6   4       31.60       25.25      4.07 o 
  -3  -6   4        5.67        2.56      2.50 o 
  -2  -6   4        3.69       14.08      1.76 o 
  -1  -6   4       88.37      123.80      7.53 o 
   0  -6   4      112.45      124.73      2.56 o 
   1  -6   4       47.04       49.65      3.35 o 
   2  -6   4       50.08       50.22      4.06 o 
   3  -6   4      133.68      160.54     23.38 o 
   4  -6   4        2.64        4.96      3.04 o 
   5  -6   4       50.99       45.87     11.48 o 
   6  -6   4        0.20       -1.13      2.51 o 
  -6  -5   4        2.80        4.76      2.28 o 
  -5  -5   4        3.77        3.94      1.71 o 
  -4  -5   4        6.21        7.74      1.55 o 
  -3  -5   4        4.54        8.59      2.62 o 
  -2  -5   4       68.86       70.77     15.63 o 
  -1  -5   4      219.18      200.47      4.43 o 
   0  -5   4      104.82      103.36      4.97 o 
   1  -5   4        3.64        6.17      0.76 o 
   2  -5   4       90.38       85.55      4.06 o 
   3  -5   4       12.31       12.89      2.18 o 
   4  -5   4      140.90      141.96     19.12 o 
   5  -5   4       19.80       16.31      7.82 o 
   6  -5   4        2.28        1.57      2.66 o 
  -6  -4   4        5.06        3.67      1.65 o 
  -5  -4   4       24.18       25.47      5.00 o 
  -4  -4   4        5.54        5.61      1.69 o 
  -3  -4   4      112.53      109.24      9.67 o 
  -2  -4   4      274.36      288.69      2.90 o 
  -1  -4   4       53.24       62.37      1.41 o 
   0  -4   4       49.73       54.33      1.54 o 
   1  -4   4      884.90      915.85     14.51 o 
   2  -4   4       57.11       62.06      3.86 o 
   3  -4   4       56.97       48.27      7.20 o 
   4  -4   4       57.00       57.16     14.62 o 
   5  -4   4        7.55       10.40      3.08 o 
   6  -4   4        1.33        8.61      3.51 o 
  -6  -3   4        2.06        0.24      1.56 o 
  -5  -3   4        8.58       12.44      3.13 o 
  -4  -3   4        8.15        8.69      2.08 o 
  -3  -3   4       27.18       31.30      3.68 o 
  -2  -3   4       11.23       16.74      3.16 o 
  -1  -3   4      226.44      198.83      4.30 o 
   0  -3   4      950.21      828.06      6.58 o 
   1  -3   4      117.37      111.24      3.15 o 
   2  -3   4       28.12       26.22      2.72 o 
   3  -3   4       31.51       33.00      3.61 o 
   4  -3   4      195.76      205.81     22.08 o 
   5  -3   4       11.50        9.24      2.38 o 
   6  -3   4        3.67        4.92      2.14 o 
  -7  -2   4        1.46        2.64      1.25 o 
  -6  -2   4        1.43        5.11      2.35 o 
  -5  -2   4        1.66        3.68      2.54 o 
  -4  -2   4       39.22       24.76      8.46 o 
  -3  -2   4       45.42       56.50      8.54 o 
  -2  -2   4      111.84      108.88      4.92 o 
  -1  -2   4       70.48       84.59      1.46 o 
   0  -2   4     1601.04     1451.48     19.75 o 
   1  -2   4      197.06      189.65      3.49 o 
   2  -2   4       84.47       74.29      2.06 o 
   3  -2   4      164.52      164.52      8.41 o 
   4  -2   4        4.50       15.77      2.72 o 
   5  -2   4       51.99       52.11      3.19 o 
   6  -2   4        0.11        3.05      1.54 o 
  -6  -1   4        5.86        5.41      1.72 o 
  -5  -1   4       39.23       42.62      7.66 o 
  -4  -1   4       21.42       14.38      3.10 o 
  -3  -1   4       30.08       22.44     15.91 o 
  -2  -1   4       27.14       27.21      1.84 o 
  -1  -1   4    11756.07    16644.45    110.97 o 
   0  -1   4      316.44      261.82      3.99 o 
   1  -1   4      692.37      619.16      7.04 o 
   2  -1   4      366.88      346.47      4.92 o 
   3  -1   4       26.51       27.52      4.57 o 
   4  -1   4        8.68        7.35      5.88 o 
   5  -1   4        8.35        8.57      3.91 o 
   6  -1   4        2.44        6.66      3.80 o 
  -6   0   4        0.19        7.19      2.42 o 
  -5   0   4       10.06       11.18      3.30 o 
  -4   0   4       66.96       54.43      7.46 o 
  -3   0   4       18.38       12.15      2.32 o 
  -2   0   4      115.05      108.83      2.61 o 
  -1   0   4       39.08       31.58      1.17 o 
   0   0   4     3041.73     2967.65     10.04 o 
   1   0   4      416.01      261.31      2.24 o 
   2   0   4      556.17      590.08      4.81 o 
   3   0   4       85.68       46.27     12.14 o 
   4   0   4        0.00        3.31      1.67 o 
   5   0   4       67.45       67.42      4.85 o 
   6   0   4       20.18       27.48      9.63 o 
  -6   1   4        5.88       13.54      5.07 o 
  -5   1   4       39.28       35.84     15.21 o 
  -4   1   4       21.51       26.64      5.51 o 
  -3   1   4       30.14       14.31     10.32 o 
  -2   1   4       27.23       24.61      1.57 o 
  -1   1   4    11750.87    17171.79     32.82 o 
   0   1   4      316.73      264.68      4.55 o 
   1   1   4      692.19      604.21      7.60 o 
   2   1   4      367.83      344.52      9.24 o 
   3   1   4       26.50       21.18      3.76 o 
   4   1   4        8.69       10.40      2.43 o 
   5   1   4        8.32        4.05      2.16 o 
   6   1   4        2.41        7.94      4.37 o 
  -6   2   4        1.43        8.00      3.29 o 
  -5   2   4        1.65        5.50      9.14 o 
  -4   2   4       39.14       49.68     10.81 o 
  -3   2   4       45.57       47.69      8.20 o 
  -2   2   4      111.85       96.58      5.21 o 
  -1   2   4       70.48       80.47      1.64 o 
   0   2   4     1600.51     1431.82     10.09 o 
   1   2   4      197.14      184.00      6.44 o 
   2   2   4       84.43       75.36      2.66 o 
   3   2   4      164.44      133.35     22.39 o 
   4   2   4        4.51       13.22      3.60 o 
   5   2   4       52.01       46.24     13.16 o 
   6   2   4        0.11       17.65      7.54 o 
  -6   3   4        2.06        8.96      3.82 o 
  -5   3   4        8.58        7.65      3.70 o 
  -4   3   4        8.17       22.84      5.57 o 
  -3   3   4       27.16       24.89      3.28 o 
  -2   3   4       11.13       20.66      2.01 o 
  -1   3   4      226.32      191.25      4.69 o 
   0   3   4      949.25      812.51      7.38 o 
   1   3   4      117.21      107.93      6.68 o 
   2   3   4       27.98       20.83      3.19 o 
   3   3   4       31.66       22.34      4.40 o 
   4   3   4      195.87      192.75     15.40 o 
   5   3   4       11.55        4.62      2.43 o 
   6   3   4        3.68        9.71      4.47 o 
  -6   4   4        5.06        3.44      2.42 o 
  -5   4   4       24.17       24.44      8.00 o 
  -4   4   4        5.54        7.37      4.60 o 
  -3   4   4      112.61      121.19     12.18 o 
  -2   4   4      274.36      276.85      2.63 o 
  -1   4   4       53.35       58.45      1.73 o 
   0   4   4       49.63       51.06      1.03 o 
   1   4   4      884.99      908.80     13.87 o 
   2   4   4       57.22       56.36      6.17 o 
   3   4   4       56.97       29.54     10.59 o 
   4   4   4       56.98       38.69     12.51 o 
   5   4   4        7.53       11.48      6.20 o 
   6   4   4        1.33        3.41      2.96 o 
  -6   5   4        2.80       -0.89      3.72 o 
  -4   5   4        6.20        7.52      4.90 o 
  -3   5   4        4.54        8.82      5.17 o 
  -2   5   4       68.91       73.22     38.88 o 
  -1   5   4      219.15      196.96      2.29 o 
   1   5   4        3.65        5.77      1.32 o 
   2   5   4       90.41       68.80      5.58 o 
   3   5   4       12.27        9.75      4.70 o 
   4   5   4      140.85      111.96      7.32 o 
   5   5   4       19.81       22.89     13.90 o 
   6   5   4        2.28        3.07      2.60 o 
  -5   6   4        3.63       10.76      4.58 o 
  -4   6   4       31.60       15.54      7.52 o 
  -3   6   4        5.62       21.76     10.10 o 
  -2   6   4        3.62        7.42      4.60 o 
  -1   6   4       88.40      107.49     11.32 o 
   2   6   4       50.13       43.27      4.26 o 
   4   6   4        2.64       12.96      7.25 o 
   5   6   4       50.96       30.93     17.25 o 
   6   6   4        0.20        0.74      2.02 o 
  -3   7   4        2.19        4.03      2.54 o 
  -2   7   4        2.47        1.49      1.17 o 
  -2 -11   5        1.98        3.09      3.89 o 
  -1 -11   5        5.86        8.41      3.57 o 
   0 -11   5        8.80        5.03      2.07 o 
   1 -11   5       12.02        7.85      6.85 o 
   2 -11   5        0.91        0.63      1.81 o 
  -3 -10   5        6.85        5.87      2.88 o 
  -2 -10   5        9.10        5.88      2.46 o 
  -1 -10   5        0.30        1.26      0.86 o 
   0 -10   5       86.46      131.91     51.04 o 
   1 -10   5        9.78        8.77      3.06 o 
   2 -10   5        5.95        4.76      1.65 o 
   3 -10   5        7.44        9.10      3.59 o 
  -4  -9   5        3.39        9.91      5.63 o 
  -3  -9   5        5.81        9.83      7.13 o 
  -2  -9   5       32.98       46.21     17.17 o 
  -1  -9   5        9.87        7.46      2.31 o 
   0  -9   5        2.75        4.26      1.15 o 
   1  -9   5       15.36       19.77      3.79 o 
   2  -9   5        1.80        3.31      1.52 o 
   3  -9   5       15.72       22.41     10.80 o 
   4  -9   5       10.54       18.29      8.65 o 
  -4  -8   5        1.87        3.31      4.35 o 
  -3  -8   5        4.45        8.79      3.10 o 
  -2  -8   5        9.51        5.10      2.83 o 
  -1  -8   5       90.17      106.68      8.70 o 
   0  -8   5       84.36      109.97      6.18 o 
   1  -8   5       27.98       34.23      2.12 o 
   2  -8   5       32.41       35.60      7.17 o 
   3  -8   5        0.36        1.42      2.00 o 
   4  -8   5        1.83        5.38      2.03 o 
   5  -8   5        0.76       -0.05      1.95 o 
  -5  -7   5        1.59        2.72      2.48 o 
  -4  -7   5        8.34        6.72      3.09 o 
  -3  -7   5       13.36        7.36      4.48 o 
  -2  -7   5       26.20       21.81      2.75 o 
  -1  -7   5      256.22      291.02      6.88 o 
   0  -7   5       37.23       55.45      1.49 o 
   1  -7   5       29.50       36.69      1.77 o 
   2  -7   5        3.45        4.67      1.90 o 
   3  -7   5       26.48       31.83      3.42 o 
   4  -7   5        1.27        4.06      3.15 o 
   5  -7   5        1.71        2.15      1.94 o 
  -6  -6   5        1.53        8.01      4.75 o 
  -5  -6   5       10.46        7.89      3.54 o 
  -4  -6   5        0.92        2.54      1.05 o 
  -3  -6   5       40.05       63.40      8.53 o 
  -2  -6   5       73.77      111.06      3.17 o 
  -1  -6   5       35.82       35.69      4.47 o 
   0  -6   5        5.21       11.53      1.63 o 
   1  -6   5       25.50       21.95      2.25 o 
   2  -6   5      117.58       97.33      7.36 o 
   3  -6   5       10.20       16.56      4.85 o 
   4  -6   5       18.12       27.22      3.16 o 
   5  -6   5        1.59        3.27      2.04 o 
   6  -6   5        0.35        3.32      2.38 o 
  -6  -5   5        9.46       15.52      6.17 o 
  -5  -5   5        1.54        5.20      1.67 o 
  -4  -5   5        6.92        5.87      1.52 o 
  -3  -5   5        5.88       14.48      2.03 o 
  -2  -5   5        0.27        2.97      0.82 o 
  -1  -5   5       89.07       92.03      4.25 o 
   0  -5   5        1.58        3.76      0.70 o 
   1  -5   5      127.03      143.33      5.38 o 
   2  -5   5       86.30      109.30      4.81 o 
   3  -5   5       77.15       49.81     13.90 o 
   4  -5   5       99.67      111.08     10.30 o 
   5  -5   5        2.85        4.96      2.04 o 
   6  -5   5        1.46        3.79      1.31 o 
  -6  -4   5       23.97       26.99     12.39 o 
  -5  -4   5        0.06        0.52      2.45 o 
  -4  -4   5        5.26        3.54      1.47 o 
  -3  -4   5       31.50       34.10      4.34 o 
  -2  -4   5       25.49       31.79      6.09 o 
  -1  -4   5       82.94       76.55      1.84 o 
   0  -4   5      235.93      216.89      4.61 o 
   1  -4   5       15.32       15.11      0.98 o 
   2  -4   5       17.98       22.61      4.51 o 
   3  -4   5        2.80        3.41      2.67 o 
   4  -4   5       76.84       72.58     17.28 o 
   5  -4   5        4.69        8.24      2.11 o 
   6  -4   5        2.23        2.44      1.28 o 
  -6  -3   5        6.77        6.65      2.42 o 
  -5  -3   5        2.80        4.80      3.53 o 
  -4  -3   5       58.92       77.66      7.31 o 
  -3  -3   5       21.01       20.43      2.53 o 
  -2  -3   5      162.37      183.50      6.43 o 
  -1  -3   5      554.35      518.07      7.57 o 
   0  -3   5      182.90      165.56      4.55 o 
   1  -3   5      177.16      149.32      5.86 o 
   2  -3   5        5.86        3.25      0.96 o 
   3  -3   5       39.81       40.43      4.01 o 
   4  -3   5      548.33      520.81     17.94 o 
   5  -3   5        0.49        5.09      1.82 o 
   6  -3   5        0.31        1.72      2.41 o 
  -7  -2   5        3.13        3.83      2.85 o 
  -6  -2   5       11.26       15.30      3.36 o 
  -5  -2   5        6.92        6.84      1.88 o 
  -4  -2   5       58.19       85.87      7.86 o 
  -3  -2   5       24.60       16.77      2.46 o 
  -2  -2   5      788.33      780.16      7.62 o 
  -1  -2   5      217.41      224.61      4.87 o 
   0  -2   5     1852.98     1767.53     29.82 o 
   1  -2   5      755.76      700.99     15.11 o 
   2  -2   5      170.41      166.94      8.84 o 
   3  -2   5       61.45       72.36      4.63 o 
   4  -2   5       46.53       40.15      8.68 o 
   5  -2   5        8.51        7.15      4.02 o 
   6  -2   5        0.24       10.71      4.93 o 
  -7  -1   5        5.78        2.55      2.00 o 
  -6  -1   5        1.40        6.89      2.87 o 
  -5  -1   5       33.83       21.70      8.13 o 
  -4  -1   5       98.08      109.52      8.03 o 
  -3  -1   5       47.15       37.84      4.32 o 
  -2  -1   5       18.95       17.00      2.13 o 
  -1  -1   5     4220.69     4678.35     49.00 o 
   0  -1   5     1017.02      863.45      5.24 o 
   1  -1   5      250.87      208.65      2.30 o 
   2  -1   5      239.88      210.50      7.27 o 
   3  -1   5       97.82       89.23      5.64 o 
   4  -1   5       24.17       28.54      2.73 o 
   5  -1   5       66.33      114.90     39.41 o 
   6  -1   5        0.20        1.09      2.46 o 
  -6   0   5        0.19        4.70      1.76 o 
  -5   0   5        8.95       13.75      2.97 o 
  -4   0   5        0.82        6.62      2.25 o 
  -3   0   5      145.51      174.67      8.60 o 
  -2   0   5      328.01      322.72      3.97 o 
  -1   0   5     6042.72     7426.46     21.65 o 
   0   0   5      732.64      605.85      2.53 o 
   1   0   5        4.73        2.19      1.08 o 
   2   0   5     1481.35     1550.33     12.59 o 
   3   0   5        1.34        1.91      1.07 o 
   4   0   5        2.47        2.99      1.75 o 
   5   0   5       18.17       13.88      3.57 o 
   6   0   5        0.39        1.41      2.12 o 
  -7   1   5        5.77        4.00      2.84 o 
  -6   1   5        1.40        5.57      2.64 o 
  -5   1   5       33.77       48.72     15.48 o 
  -4   1   5       98.00       98.60     10.41 o 
  -3   1   5       47.05       35.28      3.37 o 
  -2   1   5       18.85       16.20      1.33 o 
  -1   1   5     4221.61     4646.04     30.84 o 
   0   1   5     1017.04      858.82     13.16 o 
   1   1   5      250.81      211.74      2.30 o 
   2   1   5      240.11      215.57      5.60 o 
   3   1   5       97.83       72.58     17.46 o 
   4   1   5       24.17       24.05      9.33 o 
   5   1   5       66.55      117.77     14.49 o 
   6   1   5        0.20        6.54      3.05 o 
  -7   2   5        3.13       -0.24      4.61 o 
  -6   2   5       11.30       19.20      5.79 o 
  -5   2   5        6.91        9.01      2.81 o 
  -4   2   5       58.23       56.18      7.55 o 
  -3   2   5       24.58       23.78      3.17 o 
  -2   2   5      787.72      778.63     10.52 o 
  -1   2   5      217.58      222.39      5.46 o 
   0   2   5     1852.62     1809.49      9.66 o 
   1   2   5      755.83      699.42     22.28 o 
   2   2   5      170.61      172.68     13.42 o 
   3   2   5       61.27       61.74      7.92 o 
   4   2   5       46.50       39.18      9.85 o 
   5   2   5        8.45        5.15      3.15 o 
   6   2   5        0.23        7.51      3.98 o 
  -6   3   5        6.78        7.45      4.01 o 
  -5   3   5        2.79        8.98      4.37 o 
  -4   3   5       58.97       70.08      8.41 o 
  -3   3   5       20.90       16.70      2.26 o 
  -2   3   5      162.17      183.65     14.74 o 
  -1   3   5      554.26      509.91      6.22 o 
   0   3   5      182.78      162.85      5.11 o 
   1   3   5      177.39      152.02      8.87 o 
   2   3   5        5.91        2.32      0.63 o 
   3   3   5       39.83       20.21      4.77 o 
   4   3   5      548.41      575.74     74.90 o 
   5   3   5        0.50        6.43      6.55 o 
   6   3   5        0.31        2.56      4.20 o 
  -6   4   5       23.96       35.48     18.50 o 
  -5   4   5        0.07        3.34      1.65 o 
  -4   4   5        5.23        5.27      2.18 o 
  -3   4   5       31.51       38.23      6.25 o 
  -2   4   5       25.47       39.59      6.07 o 
  -1   4   5       82.75       71.32      1.86 o 
   0   4   5      235.94      213.57      6.11 o 
   1   4   5       15.41       18.02      1.89 o 
   2   4   5       18.03       17.38      3.25 o 
   3   4   5        2.78        0.70      2.73 o 
   4   4   5       76.91       81.57     22.21 o 
   5   4   5        4.71        3.50      3.38 o 
   6   4   5        2.24        5.99      5.08 o 
  -6   5   5        9.46       21.88     12.35 o 
  -4   5   5        6.91       14.33      4.80 o 
  -3   5   5        5.83       12.50      5.90 o 
  -2   5   5        0.28        3.58      2.33 o 
  -1   5   5       89.00       90.65      5.85 o 
   1   5   5      127.20      158.28      7.01 o 
   2   5   5       86.41       89.05      6.97 o 
   3   5   5       77.23       72.32     17.42 o 
   4   5   5       99.54       78.65     22.05 o 
   5   5   5        2.87        1.98      2.48 o 
   6   5   5        1.46        3.47      2.37 o 
  -6   6   5        1.53        0.70      1.53 o 
  -5   6   5       10.45       11.94      4.45 o 
  -4   6   5        0.92        4.73      2.72 o 
  -3   6   5       40.09       11.78      5.28 o 
  -2   6   5       73.98       18.31      2.03 o 
  -1   6   5       36.02       19.41      6.38 o 
   1   6   5       25.36       20.28      5.32 o 
   4   6   5       18.11       23.75     18.60 o 
   5   6   5        1.60       -1.13      3.85 o 
   6   6   5        0.35        2.42      1.19 o 
  -2 -11   6        5.60        1.73      2.42 o 
  -1 -11   6        2.64        0.98      1.60 o 
   0 -11   6       16.85       11.18      5.62 o 
   1 -11   6        0.29        1.46      1.23 o 
   2 -11   6        0.18        1.58      1.37 o 
  -3 -10   6        0.65        1.14      1.81 o 
  -2 -10   6       19.85       22.38     11.21 o 
  -1 -10   6        2.22        0.96      0.91 o 
   0 -10   6       30.75       43.83      5.81 o 
   1 -10   6        4.82       11.46      2.77 o 
   2 -10   6        0.10       -0.19      1.66 o 
   3 -10   6       12.35       10.97      3.53 o 
  -4  -9   6        3.42        7.94      5.23 o 
  -3  -9   6        0.26        1.46      2.75 o 
  -2  -9   6        9.13        6.60      2.90 o 
  -1  -9   6        4.79        5.89      1.16 o 
   0  -9   6       24.79       30.95      2.67 o 
   1  -9   6       18.92       30.88      6.68 o 
   2  -9   6        3.81        4.40      2.01 o 
   3  -9   6       34.52       37.96     27.96 o 
   4  -9   6       17.22       22.82     12.32 o 
  -4  -8   6        4.95        5.48      1.80 o 
  -3  -8   6       10.74        3.68      3.96 o 
  -2  -8   6       14.35       24.39      6.01 o 
  -1  -8   6      133.20      174.16      5.69 o 
   0  -8   6       15.53       30.44      3.64 o 
   1  -8   6        0.37        4.53      1.09 o 
   2  -8   6       22.57       19.75      3.86 o 
   3  -8   6        7.78       11.83      4.70 o 
   4  -8   6        6.16        7.45      2.88 o 
  -5  -7   6        6.30        3.30      2.95 o 
  -4  -7   6        2.83        4.09      1.85 o 
  -3  -7   6       16.58        9.91      2.58 o 
  -2  -7   6        0.21        3.38      1.61 o 
  -1  -7   6      153.54      173.42      9.10 o 
   0  -7   6       11.02       10.74      1.36 o 
   1  -7   6       30.31       34.49      1.49 o 
   2  -7   6       72.25       96.63     14.89 o 
   3  -7   6       13.54       26.26      5.75 o 
   4  -7   6        0.03        1.95      2.39 o 
   5  -7   6       11.40        5.46      7.30 o 
  -6  -6   6        0.90        5.42      3.61 o 
  -5  -6   6        0.47        3.54      3.73 o 
  -4  -6   6        8.03        5.36      1.95 o 
  -3  -6   6        0.00        1.46      1.38 o 
  -2  -6   6        7.76        5.60      2.54 o 
  -1  -6   6      400.13      456.04      4.45 o 
   0  -6   6       53.96       57.13      3.64 o 
   1  -6   6        1.38        1.24      0.45 o 
   2  -6   6       16.60       22.43      2.49 o 
   3  -6   6        6.64        4.19      2.09 o 
   4  -6   6        6.27        7.02      3.08 o 
   5  -6   6       17.36        9.40      4.74 o 
   6  -6   6        1.96        2.85      1.93 o 
  -6  -5   6        9.54       13.48      8.45 o 
  -5  -5   6        0.76        3.36      2.22 o 
  -4  -5   6        7.90        9.32      2.00 o 
  -3  -5   6       15.97       15.20      1.73 o 
  -2  -5   6        2.17        1.56      0.87 o 
  -1  -5   6       39.92       44.37      2.79 o 
   0  -5   6      267.37      270.94      4.83 o 
   1  -5   6       33.83       34.91      3.39 o 
   2  -5   6       26.25       29.95      2.93 o 
   3  -5   6       76.11       88.35      9.44 o 
   4  -5   6       57.11       67.68     10.94 o 
   5  -5   6        5.11        3.91      4.77 o 
   6  -5   6        0.95        1.65      1.48 o 
  -6  -4   6       10.11       10.70      4.13 o 
  -5  -4   6        7.12        7.09      3.26 o 
  -4  -4   6       17.72       11.83      2.97 o 
  -3  -4   6       13.27        9.23      3.56 o 
  -2  -4   6       33.42       29.29      3.08 o 
  -1  -4   6      301.89      318.22      4.97 o 
   0  -4   6      943.38     1081.67     18.63 o 
   1  -4   6       28.79       33.79      2.29 o 
   2  -4   6       85.30       95.83      6.35 o 
   3  -4   6       54.81       82.25      8.92 o 
   4  -4   6        7.74        8.17      2.43 o 
   5  -4   6        1.70        4.10      1.53 o 
   6  -4   6        0.95        3.30      1.34 o 
  -6  -3   6       14.93       43.62     12.79 o 
  -5  -3   6        9.09        6.73      2.84 o 
  -4  -3   6        1.73        3.66      1.76 o 
  -3  -3   6       95.04       78.68     11.29 o 
  -2  -3   6      433.91      474.71     17.14 o 
  -1  -3   6       63.98       58.70      2.63 o 
   0  -3   6     1955.23     1996.89     17.22 o 
   1  -3   6       70.25       75.14      2.84 o 
   2  -3   6      100.86       96.85      5.99 o 
   3  -3   6      119.65      141.17      7.73 o 
   4  -3   6       65.08       76.69     12.19 o 
   5  -3   6        5.20        6.68      2.62 o 
   6  -3   6        3.37        3.58      1.53 o 
  -7  -2   6        1.79       -2.13      2.27 o 
  -6  -2   6        9.10       10.68      2.58 o 
  -5  -2   6        4.20        5.10      1.81 o 
  -4  -2   6       72.59       83.56      4.45 o 
  -3  -2   6        9.64       14.77      2.95 o 
  -2  -2   6      271.18      284.27      5.34 o 
  -1  -2   6      436.92      450.79      9.48 o 
   0  -2   6      679.10      603.50      3.98 o 
   1  -2   6      166.02      165.17     10.06 o 
   2  -2   6       83.59       70.68      3.07 o 
   3  -2   6      228.29      285.94     12.90 o 
   4  -2   6       98.61       87.66      7.63 o 
   5  -2   6       26.30       31.34      4.54 o 
   6  -2   6        4.80       11.83      7.94 o 
  -7  -1   6        0.59        3.82      2.50 o 
  -6  -1   6        1.77        9.70      2.23 o 
  -5  -1   6       10.92        9.38      2.31 o 
  -4  -1   6        8.99        8.08      2.15 o 
  -3  -1   6       13.35       10.50      2.25 o 
  -2  -1   6      156.33      143.73      5.01 o 
  -1  -1   6     1592.92     1472.83     14.60 o 
   0  -1   6      159.36      117.59      1.95 o 
   1  -1   6        1.49        2.59      0.61 o 
   2  -1   6      139.02      144.33      3.77 o 
   3  -1   6        2.72        3.17      2.98 o 
   4  -1   6        3.30        5.00      3.59 o 
   5  -1   6       40.96       35.62     11.20 o 
   6  -1   6        7.17        9.32      3.48 o 
  -7   0   6        8.05       19.93     10.92 o 
  -6   0   6        3.53        4.17      1.90 o 
  -5   0   6        7.95       13.22      2.90 o 
  -4   0   6        0.29        4.34      1.86 o 
  -3   0   6        0.21        1.81      0.86 o 
  -2   0   6      453.34      420.68      3.69 o 
  -1   0   6     7624.65     9445.13     23.63 o 
   0   0   6       10.00        7.04      1.17 o 
   1   0   6       67.34       57.29      1.66 o 
   2   0   6      107.43      111.86      3.27 o 
   3   0   6      109.58       93.52      8.65 o 
   4   0   6        1.40        1.86      1.64 o 
   5   0   6        1.87        0.77      1.05 o 
   6   0   6        0.08        0.61      2.66 o 
  -7   1   6        0.59        8.54      4.58 o 
  -6   1   6        1.77        3.19      2.24 o 
  -5   1   6       10.97       10.48      2.93 o 
  -4   1   6        9.00        6.81      2.80 o 
  -3   1   6       13.36        8.49      1.54 o 
  -2   1   6      156.39      141.50     10.39 o 
  -1   1   6     1592.53     1460.81      5.77 o 
   0   1   6      159.40      116.40      1.83 o 
   1   1   6        1.47        2.13      0.69 o 
   2   1   6      139.25      152.15      4.04 o 
   3   1   6        2.73        4.43      1.45 o 
   4   1   6        3.32        4.89      2.68 o 
   5   1   6       40.94       25.47      5.51 o 
   6   1   6        7.15        5.47      3.61 o 
  -7   2   6        1.79        4.37      4.42 o 
  -6   2   6        9.11       21.71     11.84 o 
  -5   2   6        4.19        1.93      1.46 o 
  -4   2   6       72.64       91.00     12.60 o 
  -3   2   6        9.64       10.45      2.36 o 
  -2   2   6      271.13      283.90      7.13 o 
  -1   2   6      436.24      449.83     10.93 o 
   0   2   6      679.09      602.96     10.24 o 
   1   2   6      166.08      175.34      7.76 o 
   2   2   6       83.62       61.59     10.12 o 
   3   2   6      228.17      256.43     14.08 o 
   4   2   6       98.60       88.15     18.25 o 
   5   2   6       26.31       19.17      5.95 o 
   6   2   6        4.81        7.68      7.94 o 
  -6   3   6       14.92       16.99      6.26 o 
  -5   3   6        9.09       11.09      4.08 o 
  -4   3   6        1.72        0.02      1.41 o 
  -3   3   6       95.06      118.23      5.34 o 
  -2   3   6      433.77      472.59     10.37 o 
  -1   3   6       63.94       59.22      2.39 o 
   0   3   6     1955.72     1946.61     24.71 o 
   1   3   6       70.34       69.81      7.66 o 
   2   3   6      101.13       72.01      6.24 o 
   3   3   6      119.77       90.35     16.76 o 
   4   3   6       64.93       55.42     16.10 o 
   5   3   6        5.22        7.45      3.53 o 
   6   3   6        3.37        2.50      2.29 o 
  -6   4   6       10.12        7.64      3.06 o 
  -5   4   6        7.13       21.41     12.05 o 
  -4   4   6       17.68       16.56      5.23 o 
  -3   4   6       13.30       17.14      6.52 o 
  -2   4   6       33.51       32.13      6.79 o 
  -1   4   6      302.29      320.33     12.57 o 
   0   4   6      943.63     1068.34     16.04 o 
   1   4   6       28.80       33.69      6.32 o 
   3   4   6       54.86       36.90     13.92 o 
   4   4   6        7.76       11.43      5.16 o 
   5   4   6        1.68        7.11      4.61 o 
   6   4   6        0.95        7.05      4.80 o 
  -6   5   6        9.56       11.39      5.51 o 
  -5   5   6        0.77       10.24      4.26 o 
  -4   5   6        7.94        9.98      5.74 o 
  -3   5   6       16.00        4.30      2.40 o 
  -2   5   6        2.16        0.58      3.06 o 
  -1   5   6       39.94       40.92      3.53 o 
   0   5   6      267.20      282.05     20.94 o 
   1   5   6       33.81       39.92      4.74 o 
   2   5   6       26.36       19.47      3.45 o 
   4   5   6       57.15       52.97     19.29 o 
   5   5   6        5.12        7.45      4.26 o 
   6   5   6        0.96        3.24      3.02 o 
  -5   6   6        0.47        5.91      2.72 o 
  -4   6   6        8.02        7.81      3.17 o 
  -3   6   6        0.00        1.38      1.70 o 
  -2   6   6        7.69        3.30      2.25 o 
  -1   6   6      400.27      408.98      7.37 o 
   1   6   6        1.38        0.97      0.48 o 
   5   6   6       17.35        7.43      4.77 o 
   6   6   6        1.97        1.94      2.39 o 
  -2 -11   7        0.25        1.33      1.72 o 
  -1 -11   7        0.34        0.45      1.40 o 
   0 -11   7        6.21        1.52      1.40 o 
   1 -11   7        6.26        9.78      3.24 o 
  -3 -10   7       12.74       19.15      9.35 o 
  -2 -10   7        7.73        4.07      1.70 o 
  -1 -10   7        1.90        3.31      1.02 o 
   0 -10   7        5.97        5.86      2.88 o 
   1 -10   7        1.18        2.76      1.40 o 
   2 -10   7        2.94        4.40      1.50 o 
   3 -10   7        4.36        8.44      3.50 o 
  -4  -9   7        2.39        2.53      2.83 o 
  -3  -9   7        2.65        3.83      2.32 o 
  -2  -9   7        1.75        0.44      0.91 o 
  -1  -9   7        9.17        7.57      2.39 o 
   0  -9   7        0.83        2.72      0.98 o 
   1  -9   7       13.98       18.12      3.23 o 
   2  -9   7        2.06        2.03      1.03 o 
   3  -9   7       11.78       20.04      8.02 o 
   4  -9   7        4.23        3.06      2.80 o 
  -4  -8   7        6.23       12.33      9.80 o 
  -3  -8   7        1.26        1.49      1.75 o 
  -2  -8   7        7.73        5.16      4.65 o 
  -1  -8   7       39.87       30.81      5.60 o 
   0  -8   7       66.65       88.00      2.70 o 
   1  -8   7       14.58       24.25      1.64 o 
   2  -8   7       29.61       39.39      4.75 o 
   3  -8   7        9.81       10.11      2.97 o 
   4  -8   7       11.54        8.92      3.66 o 
  -5  -7   7        7.33       12.46      4.32 o 
  -4  -7   7        4.42        2.62      1.20 o 
  -3  -7   7        0.03        1.42      0.75 o 
  -2  -7   7       31.27       27.25      5.05 o 
  -1  -7   7        7.37       13.85      2.06 o 
   0  -7   7      173.43      181.28      4.69 o 
   1  -7   7       14.60       12.65      1.32 o 
   2  -7   7       52.40       53.89      9.64 o 
   3  -7   7       35.28       43.32      5.19 o 
   4  -7   7        6.18        5.55      4.47 o 
   5  -7   7       10.00        9.84      3.78 o 
  -6  -6   7        8.20        2.09      2.24 o 
  -5  -6   7        2.98        4.22      2.09 o 
  -4  -6   7       11.65       11.13      3.93 o 
  -3  -6   7       22.51       12.26      1.95 o 
  -2  -6   7      155.48      133.09     37.87 o 
  -1  -6   7      491.55      606.31      5.79 o 
   0  -6   7        3.87        3.40      1.18 o 
   1  -6   7        1.80        1.73      0.82 o 
   2  -6   7       22.60       24.71      3.56 o 
   3  -6   7       19.50       19.21      3.37 o 
   4  -6   7       39.53       50.96     21.03 o 
   5  -6   7        6.68       11.40      3.80 o 
  -6  -5   7       13.52       14.30      4.84 o 
  -5  -5   7        0.47        1.68      1.79 o 
  -4  -5   7       18.06       17.23      3.37 o 
  -3  -5   7       28.20       20.90      2.25 o 
  -2  -5   7       61.55       63.88      4.46 o 
  -1  -5   7       16.24       12.28      1.93 o 
   0  -5   7      126.44      138.65      5.45 o 
   1  -5   7       97.39       82.76      3.66 o 
   2  -5   7       13.36       13.49      1.84 o 
   3  -5   7       74.35       83.22      3.61 o 
   4  -5   7        6.53       10.50      4.31 o 
   5  -5   7       14.76       12.92      4.26 o 
   6  -5   7        1.84        1.01      1.04 o 
  -6  -4   7        2.83        3.50      4.47 o 
  -5  -4   7        1.71        2.88      1.64 o 
  -4  -4   7       33.73       29.30      4.11 o 
  -3  -4   7      153.61      181.53      9.65 o 
  -2  -4   7      128.39      129.06      5.13 o 
  -1  -4   7       13.36       13.13      1.43 o 
   0  -4   7      206.73      199.06      3.93 o 
   1  -4   7      146.16      148.05      5.43 o 
   2  -4   7       67.43       65.01      4.86 o 
   3  -4   7      323.97      403.65      9.05 o 
   4  -4   7       17.01       13.49      2.52 o 
   5  -4   7        0.05        3.22      1.63 o 
   6  -4   7       10.85        6.25      3.06 o 
  -6  -3   7       37.31       50.05     15.05 o 
  -5  -3   7        5.02        7.74      3.17 o 
  -4  -3   7       21.16       16.63      6.74 o 
  -3  -3   7       36.41       16.54      5.25 o 
  -2  -3   7       56.79       50.44      3.74 o 
  -1  -3   7      436.18      395.20      3.74 o 
   0  -3   7      204.12      248.52      6.25 o 
   1  -3   7      377.10      407.21      4.76 o 
   2  -3   7      108.78      100.43      4.86 o 
   3  -3   7      395.14      432.76      9.90 o 
   4  -3   7       37.10       33.48      7.02 o 
   5  -3   7        1.20        2.56      1.34 o 
   6  -3   7        6.53        5.53      2.36 o 
  -6  -2   7       13.47       15.89      5.76 o 
  -5  -2   7        6.79        5.80      2.51 o 
  -4  -2   7       46.99       45.94      4.62 o 
  -3  -2   7      106.50      115.87      8.46 o 
  -2  -2   7       43.73       43.59      2.70 o 
  -1  -2   7      984.88     1002.03      9.74 o 
   0  -2   7      290.14      250.13      1.30 o 
   1  -2   7       68.85       56.12      3.88 o 
   2  -2   7      159.99      155.12      5.05 o 
   3  -2   7       41.01       41.88      4.50 o 
   4  -2   7       21.03       20.14      3.59 o 
   5  -2   7        2.05        2.27      1.58 o 
   6  -2   7        2.40        5.23      2.47 o 
  -6  -1   7        8.53        7.39      6.65 o 
  -5  -1   7       64.00      118.34     15.54 o 
  -4  -1   7       46.51       40.08      5.69 o 
  -3  -1   7       29.16       15.15      4.74 o 
  -2  -1   7      108.09      112.19      3.85 o 
  -1  -1   7      306.92      286.43     10.33 o 
   0  -1   7     1859.00     1672.26      7.28 o 
   1  -1   7      199.47      167.51      3.22 o 
   2  -1   7      543.61      579.34     10.24 o 
   3  -1   7       59.57       54.46      5.22 o 
   4  -1   7        6.62        5.34      1.90 o 
   5  -1   7       42.76       43.21      5.31 o 
   6  -1   7        1.99        5.88      7.05 o 
  -7   0   7        0.09        1.43      1.77 o 
  -6   0   7        1.58        7.17      2.97 o 
  -5   0   7        1.39        4.01      2.67 o 
  -4   0   7      203.22      236.05      7.52 o 
  -3   0   7       11.53        8.95      2.00 o 
  -2   0   7      120.02       93.58      3.07 o 
  -1   0   7      536.74      528.11      2.23 o 
   0   0   7       21.77       20.54      1.56 o 
   1   0   7       11.93       10.59      1.27 o 
   2   0   7      874.53      829.85      9.51 o 
   3   0   7        4.15        4.48      1.97 o 
   4   0   7      379.82      311.12     12.56 o 
   5   0   7        3.38        4.78      1.71 o 
   6   0   7        2.94        1.79      7.01 o 
  -7   1   7        1.04        5.94      3.59 o 
  -6   1   7        8.54        4.78      2.47 o 
  -5   1   7       63.88       53.04     11.20 o 
  -4   1   7       46.58       53.84      6.10 o 
  -3   1   7       29.16       38.11      4.45 o 
  -2   1   7      107.94      114.03      3.65 o 
  -1   1   7      307.51      287.16      8.76 o 
   0   1   7     1859.90     1673.96      4.27 o 
   1   1   7      199.24      164.87      2.59 o 
   2   1   7      542.93      543.30     15.33 o 
   3   1   7       59.55       37.55      5.17 o 
   4   1   7        6.61        5.01      1.90 o 
   5   1   7       42.75       50.85     12.77 o 
   6   1   7        1.99        5.63      2.85 o 
  -7   2   7        0.24       -0.60      3.76 o 
  -6   2   7       13.48        8.81      2.31 o 
  -5   2   7        6.80        6.93      2.41 o 
  -4   2   7       47.01       37.52      5.87 o 
  -3   2   7      106.47      111.63     21.04 o 
  -2   2   7       43.62       41.41      2.04 o 
  -1   2   7      985.36      993.09     20.90 o 
   0   2   7      290.16      252.29      1.78 o 
   1   2   7       68.84       53.47      1.70 o 
   2   2   7      160.00      171.31      8.32 o 
   3   2   7       40.96       30.19      7.58 o 
   4   2   7       21.01       16.58      9.85 o 
   5   2   7        2.06        1.41      3.48 o 
   6   2   7        2.39        5.20      5.30 o 
  -6   3   7       37.31       35.73     21.52 o 
  -5   3   7        5.02       10.29      5.84 o 
  -4   3   7       21.17       29.39      8.06 o 
  -3   3   7       36.43       53.46      6.34 o 
  -2   3   7       56.75       50.95      5.30 o 
  -1   3   7      436.10      374.91      6.68 o 
   0   3   7      204.44      227.26     15.34 o 
   1   3   7      377.76      400.84      9.64 o 
   2   3   7      108.56       86.27      6.72 o 
   3   3   7      394.72      364.83      9.85 o 
   4   3   7       36.98       18.91      6.66 o 
   5   3   7        1.20       10.35      4.41 o 
   6   3   7        6.54        5.40      3.48 o 
  -6   4   7        2.83        4.33      2.37 o 
  -5   4   7        1.70        7.59      3.07 o 
  -4   4   7       33.64       38.76      6.14 o 
  -3   4   7      153.54       98.19     31.11 o 
  -2   4   7      128.30      141.53     11.44 o 
  -1   4   7       13.33       15.22      2.92 o 
   0   4   7      206.61      196.53      8.88 o 
   1   4   7      146.12      144.71      8.38 o 
   4   4   7       16.99       18.48      6.36 o 
   5   4   7        0.05        1.94      2.34 o 
   6   4   7       10.86       12.67      6.32 o 
  -6   5   7       13.50       28.93     14.39 o 
  -5   5   7        0.47        6.50      4.34 o 
  -4   5   7       18.02       17.53      6.73 o 
  -3   5   7       28.22       28.55      4.79 o 
  -2   5   7       61.51       60.84      5.33 o 
  -1   5   7       16.23       12.70      3.19 o 
   0   5   7      126.49      129.60      5.80 o 
   1   5   7       97.28       82.71      6.25 o 
   4   5   7        6.53        4.54      3.15 o 
   5   5   7       14.80       25.09     14.02 o 
   6   5   7        1.84        4.25      2.95 o 
  -5   6   7        2.98        4.16      2.93 o 
  -4   6   7       11.62        9.12      3.68 o 
  -3   6   7       22.55       18.51      8.07 o 
  -2   6   7      155.52      149.71      5.91 o 
   1   6   7        1.77        3.78      1.83 o 
  -1 -11   8        1.89        2.71      1.33 o 
   0 -11   8        9.18       12.00      5.12 o 
   1 -11   8        2.03        2.50      0.69 o 
  -3 -10   8       13.20        4.60      4.47 o 
  -2 -10   8        4.69        2.64      2.35 o 
  -1 -10   8        1.09        2.83      1.12 o 
   0 -10   8        2.42        2.93      1.17 o 
   1 -10   8        3.37        0.99      0.79 o 
   2 -10   8        9.73       13.77      5.04 o 
  -3  -9   8        0.32        2.35      2.65 o 
  -2  -9   8        2.53        1.84      1.04 o 
  -1  -9   8        0.06       -0.13      0.76 o 
   0  -9   8        8.38        6.44      1.81 o 
   1  -9   8        9.41       13.72      2.95 o 
   2  -9   8        2.25        4.05      1.18 o 
   3  -9   8        6.00        3.96      1.66 o 
   4  -9   8        3.22        3.94      2.30 o 
  -4  -8   8        0.91       12.34     10.08 o 
  -3  -8   8        0.07        1.29      1.41 o 
  -1  -8   8        0.71        3.07      1.43 o 
   0  -8   8       70.52      101.01      8.03 o 
   1  -8   8        9.98        5.86      1.44 o 
   2  -8   8       13.48       13.07      2.57 o 
   3  -8   8       10.35       19.49      5.88 o 
   4  -8   8        2.54       -0.15      1.86 o 
  -5  -7   8        4.23       -0.60      2.38 o 
  -4  -7   8        1.91        1.82      1.03 o 
  -3  -7   8       14.13       11.25      2.86 o 
  -2  -7   8       25.00       26.36      5.30 o 
  -1  -7   8       25.25       20.02      2.45 o 
   0  -7   8       42.60       57.43      4.01 o 
   1  -7   8       29.73       43.10      3.22 o 
   2  -7   8       88.04      117.71      8.66 o 
   3  -7   8        1.22        1.04      1.69 o 
   4  -7   8       12.12       12.95      3.33 o 
   5  -7   8        2.06        2.50      2.53 o 
  -6  -6   8        0.37        1.01      4.60 o 
  -5  -6   8        2.05        3.69      2.12 o 
  -4  -6   8        3.07        2.47      1.34 o 
  -3  -6   8        4.31        5.13      1.09 o 
  -2  -6   8       21.16       31.81      3.59 o 
  -1  -6   8      158.38      175.54      9.79 o 
   0  -6   8       91.04      111.14      5.84 o 
   1  -6   8       10.99       16.50      2.62 o 
   2  -6   8       26.38       29.04      5.02 o 
   3  -6   8       10.95       16.64      6.86 o 
   4  -6   8       20.67       19.69      9.87 o 
   5  -6   8        6.49        5.74      2.54 o 
  -6  -5   8        2.82        4.91      2.59 o 
  -5  -5   8        2.91        1.10      1.60 o 
  -4  -5   8        4.90        3.39      1.26 o 
  -3  -5   8        4.00        9.46      1.58 o 
  -2  -5   8       94.69      116.94     13.67 o 
  -1  -5   8        4.35        3.68      0.82 o 
   0  -5   8      140.50      156.28      6.26 o 
   1  -5   8       38.82       29.40      2.53 o 
   2  -5   8       71.65       94.71      6.43 o 
   3  -5   8        0.05        4.85      2.06 o 
   4  -5   8       39.05       40.10      4.09 o 
   5  -5   8        0.38        1.08      2.84 o 
   6  -5   8        4.54        3.97      1.82 o 
  -6  -4   8        3.75        3.65      2.34 o 
  -5  -4   8        3.14        2.71      1.84 o 
  -4  -4   8        8.41        6.77      2.45 o 
  -3  -4   8      126.80      152.56     26.45 o 
  -2  -4   8       62.38       66.70      6.95 o 
  -1  -4   8      645.88      648.47     15.64 o 
   0  -4   8       10.38       10.63      1.33 o 
   1  -4   8       82.68       79.00      3.32 o 
   2  -4   8        3.60        3.10      1.00 o 
   3  -4   8      567.90      731.21     11.77 o 
   4  -4   8       48.14       43.89     12.44 o 
   5  -4   8        7.71        8.60      2.93 o 
   6  -4   8        8.07       10.55      3.62 o 
  -6  -3   8       20.22       22.58     10.19 o 
  -5  -3   8        0.06        3.30      1.60 o 
  -4  -3   8        4.85        4.85      2.51 o 
  -3  -3   8       65.76       63.39      6.22 o 
  -2  -3   8      130.70      159.52      4.96 o 
  -1  -3   8      758.02      797.02      7.20 o 
   0  -3   8      758.30      811.70     14.79 o 
   1  -3   8      152.52      168.58      3.46 o 
   2  -3   8      195.55      207.65      8.64 o 
   3  -3   8       77.32       98.17     10.19 o 
   4  -3   8       59.27       59.75      7.48 o 
   5  -3   8        1.68        5.32      2.99 o 
   6  -3   8        3.49        3.39      3.20 o 
  -6  -2   8        8.21       11.06      3.75 o 
  -5  -2   8        3.75        8.01      3.23 o 
  -4  -2   8        1.28        2.61      1.53 o 
  -3  -2   8      119.28       87.47      9.53 o 
  -2  -2   8      359.86      369.84      7.11 o 
  -1  -2   8     1072.75      978.22     15.05 o 
   0  -2   8      493.22      411.42      3.86 o 
   1  -2   8      372.54      301.19      3.44 o 
   2  -2   8       10.63       14.36      1.44 o 
   3  -2   8      421.47      427.31     10.50 o 
   4  -2   8       16.02       26.10      7.44 o 
   5  -2   8       17.79       13.98      3.72 o 
   6  -2   8        4.39        5.49      2.74 o 
  -6  -1   8        9.11        8.77      4.08 o 
  -5  -1   8        9.99       13.74      3.69 o 
  -4  -1   8       47.32       78.96     10.60 o 
  -3  -1   8       53.01       40.44      5.48 o 
  -2  -1   8       68.13       76.44      7.04 o 
  -1  -1   8      342.01      313.27      3.82 o 
   0  -1   8      127.85      136.23      2.10 o 
   1  -1   8      696.96      646.82      4.98 o 
   2  -1   8      188.37      198.32      6.59 o 
   3  -1   8       44.89       35.13      8.37 o 
   4  -1   8       58.83       39.01     15.49 o 
   5  -1   8       35.48       37.91      3.10 o 
   6  -1   8        3.03        0.80      2.42 o 
  -7   0   8        0.70        2.43      3.00 o 
  -6   0   8       20.01       27.93     10.09 o 
  -5   0   8        3.83        4.99      2.17 o 
  -4   0   8       39.58       39.09      4.28 o 
  -3   0   8        0.42        0.98      1.13 o 
  -2   0   8     1896.36     2340.83     34.40 o 
  -1   0   8      571.50      507.11      2.56 o 
   0   0   8      708.12      619.82      3.47 o 
   1   0   8      118.58      102.23      3.11 o 
   2   0   8        0.60        6.66      1.39 o 
   3   0   8        0.01        1.67      0.98 o 
   4   0   8       36.53       42.28      7.99 o 
   5   0   8        8.35        2.24      1.42 o 
   6   0   8        1.85        9.00      3.49 o 
  -7   1   8        1.22        2.78      2.51 o 
  -6   1   8        9.10       11.64      4.77 o 
  -5   1   8       10.00       13.51      2.45 o 
  -4   1   8       47.35       57.45      6.81 o 
  -3   1   8       53.03       64.53      7.11 o 
  -2   1   8       68.10       79.97      5.72 o 
  -1   1   8      342.00      309.17      2.67 o 
   0   1   8      127.86      137.56      2.03 o 
   1   1   8      696.23      654.33      5.54 o 
   2   1   8      188.66      187.96      5.54 o 
   3   1   8       44.85       31.19      4.65 o 
   4   1   8       58.78       52.64      8.22 o 
   5   1   8       35.39       28.23      9.17 o 
   6   1   8        3.01        5.26      4.54 o 
  -7   2   8        0.13        5.92      3.30 o 
  -6   2   8        8.22       14.12      3.16 o 
  -5   2   8        3.75        8.05      2.21 o 
  -4   2   8        1.29       -0.79      1.75 o 
  -3   2   8      119.27      109.33      7.48 o 
  -2   2   8      359.90      408.62      6.52 o 
  -1   2   8     1072.33      980.23     23.40 o 
   0   2   8      493.44      407.35      3.38 o 
   1   2   8      372.95      303.65      3.46 o 
   2   2   8       10.59       11.10      2.05 o 
   3   2   8      421.70      373.10     35.77 o 
   4   2   8       15.99       43.41      8.61 o 
   5   2   8       17.80       10.35      3.10 o 
   6   2   8        4.39        6.58      3.79 o 
  -6   3   8       20.23       29.72     14.99 o 
  -5   3   8        0.06        3.91      1.78 o 
  -4   3   8        4.85        4.05      1.92 o 
  -3   3   8       65.84       47.01      8.49 o 
  -2   3   8      130.92      168.98      9.27 o 
  -1   3   8      757.94      787.78     15.44 o 
   0   3   8      758.82      814.90     10.33 o 
   1   3   8      152.63      167.15      5.44 o 
   2   3   8      195.90      160.23      1.14 o 
   3   3   8       77.53       59.92     16.22 o 
   4   3   8       59.32       48.49     15.19 o 
   5   3   8        1.67        4.65      6.77 o 
   6   3   8        3.50        4.53      3.26 o 
  -6   4   8        3.75        5.91      3.00 o 
  -5   4   8        3.14        1.88      2.82 o 
  -4   4   8        8.40       12.43      2.87 o 
  -3   4   8      126.82      191.85      6.80 o 
  -2   4   8       62.26       69.57      5.61 o 
  -1   4   8      646.17      647.57      5.40 o 
   0   4   8       10.37        7.99      2.00 o 
   1   4   8       82.75       79.88      5.72 o 
   4   4   8       48.19       41.77     15.75 o 
   5   4   8        7.73        7.63      4.34 o 
   6   4   8        8.08        3.06      2.22 o 
  -6   5   8        2.81       10.80      5.99 o 
  -5   5   8        2.91        7.65      4.45 o 
  -4   5   8        4.90        7.37      4.82 o 
  -3   5   8        3.99        6.09      2.50 o 
  -1   5   8        4.32        3.95      2.41 o 
   0   5   8      140.34      147.10      9.19 o 
   1   5   8       38.80       29.36      4.11 o 
   5   5   8        0.38       -3.17      4.58 o 
   6   5   8        4.55        3.96      3.63 o 
  -5   6   8        2.06        8.42      3.58 o 
  -4   6   8        3.09        2.30      2.69 o 
  -3   6   8        4.29        3.81      1.85 o 
  -2   6   8       21.16       26.85      4.65 o 
  -1   6   8      158.28      135.66      2.91 o 
   0   6   8       91.14       85.61     12.38 o 
   1   6   8       10.97       17.06      2.72 o 
  -1 -11   9        7.72       20.23      7.93 o 
   0 -11   9        2.77        5.08      3.36 o 
   1 -11   9        1.23        2.05      1.12 o 
  -2 -10   9        0.12        1.71      1.74 o 
  -1 -10   9        0.55       -0.31      0.84 o 
   0 -10   9        2.86        9.07      3.28 o 
   1 -10   9        1.11        2.71      1.84 o 
   2 -10   9        0.26        1.66      1.41 o 
  -3  -9   9        3.54        5.37      2.47 o 
  -2  -9   9        5.39        3.39      1.32 o 
  -1  -9   9       72.01       75.35     24.62 o 
   0  -9   9        3.27        7.52      2.46 o 
   1  -9   9        9.23       12.72      2.07 o 
   2  -9   9        1.40        3.17      1.47 o 
   3  -9   9        5.68        2.57      2.21 o 
   4  -9   9        1.98        1.42      1.80 o 
  -4  -8   9        1.59        1.09      1.82 o 
  -3  -8   9        0.40        0.97      1.57 o 
  -2  -8   9       62.25       32.52      3.63 o 
  -1  -8   9        8.69        8.74      2.77 o 
   0  -8   9        1.83        3.66      1.43 o 
   1  -8   9       14.15       11.29      2.00 o 
   2  -8   9       14.87       15.33      4.37 o 
   3  -8   9       13.20       15.93      5.42 o 
   4  -8   9        2.26        3.94      1.85 o 
  -5  -7   9        0.55        1.16      2.41 o 
  -4  -7   9        1.82        2.60      1.70 o 
  -3  -7   9        6.77        4.20      0.97 o 
  -2  -7   9      185.06      146.36      6.94 o 
  -1  -7   9       47.03       67.58     10.51 o 
   0  -7   9       60.60       67.78      4.48 o 
   1  -7   9       22.29       25.19      3.71 o 
   2  -7   9       17.02       16.66      1.95 o 
   3  -7   9       10.16        9.97      2.45 o 
   4  -7   9        0.12        2.01      1.83 o 
   5  -7   9        2.03       11.57      6.27 o 
  -6  -6   9        1.49        2.90      2.34 o 
  -5  -6   9        9.16        4.94      2.46 o 
  -4  -6   9        5.05        2.95      1.71 o 
  -3  -6   9       16.46       15.08      2.45 o 
  -2  -6   9       86.53       55.83     15.63 o 
  -1  -6   9       67.58       58.77      4.43 o 
   0  -6   9       38.27       39.53      4.28 o 
   1  -6   9        4.22        4.73      1.20 o 
   2  -6   9      132.48      153.74      5.68 o 
   3  -6   9       25.39       29.17      3.20 o 
   4  -6   9       46.66       57.12     26.88 o 
   5  -6   9        1.87        2.82      2.54 o 
  -6  -5   9        2.97       10.29      4.34 o 
  -5  -5   9        0.84        1.59      1.64 o 
  -4  -5   9        3.71        4.42      1.42 o 
  -3  -5   9       14.13       18.86      2.28 o 
  -2  -5   9       52.87       47.83      4.57 o 
  -1  -5   9       53.33       69.33      4.18 o 
   0  -5   9      160.98      167.98      5.82 o 
   1  -5   9      128.33      133.71      3.92 o 
   2  -5   9       29.61       31.48      4.23 o 
   3  -5   9        4.38        3.55      2.31 o 
   4  -5   9        2.09        2.00      1.46 o 
   5  -5   9        3.00        3.10      1.50 o 
   6  -5   9        5.58        3.65      1.64 o 
  -6  -4   9        1.14        2.65      1.85 o 
  -5  -4   9        8.57        8.56      2.67 o 
  -4  -4   9        6.12       10.17      2.08 o 
  -3  -4   9       49.30       69.97     21.87 o 
  -2  -4   9       77.30       70.41      9.63 o 
  -1  -4   9       80.44       72.90      2.53 o 
   0  -4   9      205.96      219.60      2.37 o 
   1  -4   9       57.87       71.86      2.18 o 
   2  -4   9        7.64       12.41      3.31 o 
   3  -4   9     1068.93     1378.93     51.21 o 
   4  -4   9       47.72       49.04      4.48 o 
   5  -4   9        3.81        7.14      2.97 o 
   6  -4   9        2.66        3.70      4.57 o 
  -6  -3   9        0.60        4.93      2.15 o 
  -5  -3   9        1.22        4.46      1.96 o 
  -4  -3   9        1.94        1.54      1.92 o 
  -3  -3   9       68.86       68.99      5.61 o 
  -2  -3   9       30.51       29.37      3.34 o 
  -1  -3   9      790.75      799.51      8.03 o 
   0  -3   9      702.04      689.03     12.31 o 
   1  -3   9       68.07       66.60      2.23 o 
   2  -3   9      220.88      225.01     12.34 o 
   3  -3   9       91.28      115.95     10.21 o 
   4  -3   9       19.88       16.27      3.74 o 
   5  -3   9        3.84        3.98      3.62 o 
   6  -3   9       12.47        8.60     10.22 o 
  -6  -2   9        2.18        1.72      1.83 o 
  -5  -2   9       13.38       27.08      5.07 o 
  -4  -2   9        9.64       11.44      2.52 o 
  -3  -2   9        8.16        4.56      1.55 o 
  -2  -2   9      132.93      155.22      7.64 o 
  -1  -2   9      145.66      139.50      4.25 o 
   0  -2   9       33.28       30.41      1.98 o 
   1  -2   9      312.56      268.50      5.08 o 
   2  -2   9       66.71       68.03      4.19 o 
   3  -2   9      444.45      496.40     18.72 o 
   4  -2   9       56.64       69.33     14.59 o 
   5  -2   9       15.49       13.88      8.47 o 
   6  -2   9        6.39        4.97      3.02 o 
  -6  -1   9        3.74        7.74      2.16 o 
  -5  -1   9        4.94        5.50      1.79 o 
  -4  -1   9        3.51        1.99      1.49 o 
  -3  -1   9       97.14       89.48      7.67 o 
  -2  -1   9      649.32      747.33     27.74 o 
  -1  -1   9      795.24      715.78      5.62 o 
   0  -1   9      526.07      497.71      3.94 o 
   1  -1   9      271.87      253.21     11.10 o 
   2  -1   9      190.55      170.58      6.29 o 
   3  -1   9        2.69        4.12      2.48 o 
   4  -1   9       24.45       19.69      2.64 o 
   5  -1   9        4.36        6.24      2.77 o 
   6  -1   9        5.46        7.63      2.94 o 
  -7   0   9        0.01        6.79      6.26 o 
  -6   0   9        0.26        2.56      2.02 o 
  -5   0   9       98.32      126.10      6.93 o 
  -4   0   9      172.95      170.27      8.19 o 
  -3   0   9       30.69       30.79      4.32 o 
  -2   0   9      810.18      704.93     18.86 o 
  -1   0   9      350.14      330.15      3.86 o 
   0   0   9      186.69      155.67      2.70 o 
   1   0   9      190.23      137.71      3.29 o 
   2   0   9      173.99      142.54      4.65 o 
   3   0   9       62.26       44.69      4.56 o 
   4   0   9       12.65       25.91      4.45 o 
   5   0   9        2.13        5.48      6.90 o 
   6   0   9        2.31        7.20      4.11 o 
  -7   1   9        3.83        1.63      2.33 o 
  -6   1   9        3.73        2.96      2.03 o 
  -5   1   9        4.93        6.25      2.16 o 
  -4   1   9        3.50        5.24      1.60 o 
  -3   1   9       97.06       55.28     17.18 o 
  -2   1   9      649.17      781.47     13.60 o 
  -1   1   9      795.19      697.10     15.33 o 
   0   1   9      526.71      505.09      6.07 o 
   1   1   9      272.16      259.40      9.18 o 
   2   1   9      190.62      178.84     13.92 o 
   3   1   9        2.66        6.19      2.12 o 
   4   1   9       24.43       18.78      2.65 o 
   5   1   9        4.39       -3.16      6.09 o 
   6   1   9        5.48        3.29      3.72 o 
  -6   2   9        2.17        5.45      3.39 o 
  -5   2   9       13.37       20.32      5.67 o 
  -4   2   9        9.64       19.30      2.83 o 
  -3   2   9        8.17        6.38      2.71 o 
  -2   2   9      132.85      166.77      4.91 o 
  -1   2   9      145.78      141.31      8.58 o 
   0   2   9       33.35       29.57      2.09 o 
   1   2   9      313.22      277.33      5.13 o 
   2   2   9       66.81       68.78      5.61 o 
   3   2   9      444.51      450.30     23.99 o 
   4   2   9       56.67       68.25     14.92 o 
   5   2   9       15.48       25.18      7.02 o 
   6   2   9        6.38        9.58      4.79 o 
  -6   3   9        0.60        2.63      7.00 o 
  -5   3   9        1.23        3.29      1.21 o 
  -4   3   9        1.94        1.57      1.50 o 
  -3   3   9       68.77       75.13      8.51 o 
  -2   3   9       30.51       18.88      7.07 o 
  -1   3   9      790.39      845.48     10.99 o 
   0   3   9      701.43      667.32     18.93 o 
   1   3   9       67.94       73.63      3.78 o 
   2   3   9      220.63      110.45      8.17 o 
   3   3   9       91.39       69.13     10.12 o 
   4   3   9       19.84       21.30      8.88 o 
   5   3   9        3.85        6.80      3.30 o 
   6   3   9       12.48       21.46     11.81 o 
  -6   4   9        1.14        2.43      3.20 o 
  -5   4   9        8.54       13.87      5.81 o 
  -4   4   9        6.07        5.45      1.90 o 
  -3   4   9       49.31      120.20      7.96 o 
  -2   4   9       77.39       95.52      7.57 o 
  -1   4   9       80.31       76.94      5.11 o 
   0   4   9      206.10      213.29      3.84 o 
   1   4   9       57.73       72.47      5.52 o 
   4   4   9       47.69       35.57     10.55 o 
   5   4   9        3.81        3.54      2.21 o 
   6   4   9        2.68        2.49      2.27 o 
  -6   5   9        2.97       11.22      7.67 o 
  -5   5   9        0.84        3.53      2.66 o 
  -4   5   9        3.71        3.45      2.74 o 
  -3   5   9       14.21       16.65      4.28 o 
  -2   5   9       52.75       62.98      9.14 o 
  -1   5   9       53.27       75.23      8.12 o 
   0   5   9      161.19      157.31      8.56 o 
   1   5   9      128.35      130.22     12.64 o 
  -5   6   9        9.16        9.77      5.29 o 
  -4   6   9        5.05        4.52      1.79 o 
  -3   6   9       16.46       18.31      5.11 o 
  -1   6   9       67.58       67.82      2.73 o 
   0   6   9       38.29       37.43      4.24 o 
   1   6   9        4.20        4.63      1.05 o 
   2   6   9      132.31      149.95     10.05 o 
  -1 -11  10        9.56        5.77      1.88 o 
   0 -11  10        1.17        3.04      1.30 o 
   1 -11  10        0.17        2.73      1.24 o 
  -2 -10  10        2.72        0.50      0.65 o 
  -1 -10  10        6.73        1.62      1.38 o 
   0 -10  10        9.99       12.83      4.17 o 
   1 -10  10        8.34       13.58      5.11 o 
   2 -10  10       51.63       45.19     50.14 o 
  -3  -9  10       14.73       12.55      4.57 o 
  -2  -9  10        7.24        5.42      1.92 o 
  -1  -9  10       24.03       34.90     13.09 o 
   0  -9  10       11.79       11.85      2.46 o 
   1  -9  10        5.20        7.56      2.64 o 
   2  -9  10        5.25        8.08      2.66 o 
   3  -9  10        5.77        5.61      1.65 o 
  -4  -8  10        0.45        1.78      1.77 o 
  -3  -8  10        4.35        2.03      1.44 o 
  -2  -8  10       16.04       15.42      3.45 o 
  -1  -8  10        0.92        3.74      1.74 o 
   0  -8  10       22.68       34.98      6.62 o 
   1  -8  10       19.64       26.09      1.95 o 
   2  -8  10        2.46        2.57      1.19 o 
   3  -8  10       24.15       34.58      5.50 o 
   4  -8  10       10.07        3.82      7.40 o 
  -5  -7  10        2.20        0.86      0.88 o 
  -4  -7  10        0.24        1.64      1.06 o 
  -3  -7  10        4.12        3.66      0.85 o 
  -2  -7  10      261.55      241.03      4.86 o 
  -1  -7  10        3.63        5.84      1.52 o 
   0  -7  10       20.85       20.68      2.74 o 
   1  -7  10      171.52      191.80      4.97 o 
   2  -7  10       11.94       14.70      2.19 o 
   3  -7  10        6.49        6.87      1.93 o 
   4  -7  10       14.92       11.88      3.12 o 
   5  -7  10        1.71        2.71      2.70 o 
  -6  -6  10        1.98        4.72      4.22 o 
  -5  -6  10        0.65        3.31      1.11 o 
  -4  -6  10        3.81        2.25      1.91 o 
  -3  -6  10       31.89       28.87      2.27 o 
  -2  -6  10       66.12       65.95      5.77 o 
  -1  -6  10      108.82      136.94      7.65 o 
   0  -6  10      128.26      150.49      3.40 o 
   1  -6  10       73.47       61.86      4.82 o 
   2  -6  10       52.53       57.15      4.78 o 
   3  -6  10       28.32       33.82      7.43 o 
   4  -6  10       19.44       25.77      9.36 o 
   5  -6  10        2.27        3.29      2.52 o 
  -6  -5  10        1.33        5.19      2.54 o 
  -5  -5  10        0.09        3.80      1.57 o 
  -4  -5  10        0.65        1.92      0.81 o 
  -3  -5  10       61.61       65.62     10.89 o 
  -2  -5  10      128.42      140.96     14.57 o 
  -1  -5  10       41.83       40.78      2.95 o 
   0  -5  10       15.47       20.36      2.43 o 
   1  -5  10       37.31       34.15      3.53 o 
   2  -5  10       11.25       13.83      2.27 o 
   3  -5  10        5.45        6.15      2.92 o 
   4  -5  10       35.22       38.44      7.79 o 
   5  -5  10        0.44        3.69      1.69 o 
   6  -5  10        4.86        1.70      1.47 o 
  -6  -4  10        5.62        6.00      2.01 o 
  -5  -4  10        2.82        2.65      1.33 o 
  -4  -4  10       10.43       15.50      2.50 o 
  -3  -4  10        5.80       12.23      5.38 o 
  -2  -4  10       59.02       37.80      8.12 o 
  -1  -4  10      328.30      326.21     14.02 o 
   0  -4  10      267.78      252.43      3.20 o 
   1  -4  10       37.68       41.82      2.55 o 
   2  -4  10       30.42       30.42      3.64 o 
   3  -4  10      168.32      247.13     28.23 o 
   4  -4  10       42.33       39.83      6.77 o 
   5  -4  10        7.54        3.40      1.47 o 
   6  -4  10        3.77        3.65      3.13 o 
  -6  -3  10        6.03        6.97      1.91 o 
  -5  -3  10        1.43        0.90      2.05 o 
  -4  -3  10        2.57        3.85      1.65 o 
  -3  -3  10       70.93       68.53      5.96 o 
  -2  -3  10       22.93       15.64      2.65 o 
  -1  -3  10       48.48       47.16      3.11 o 
   0  -3  10       29.11       35.11      5.11 o 
   1  -3  10      265.65      263.63      2.47 o 
   2  -3  10       63.94       71.16      4.43 o 
   3  -3  10      346.63      356.12      9.25 o 
   4  -3  10       12.85        8.11      2.86 o 
   5  -3  10        2.10        3.96      1.61 o 
   6  -3  10        9.18       11.63      4.78 o 
  -6  -2  10        3.49        4.99      2.01 o 
  -5  -2  10        8.41        6.76      2.50 o 
  -4  -2  10        4.90        8.07      2.39 o 
  -3  -2  10       72.23       71.87      8.48 o 
  -2  -2  10      152.18      178.21      8.90 o 
  -1  -2  10      173.24      191.50      9.49 o 
   0  -2  10      534.03      530.70      6.84 o 
   1  -2  10       74.16       64.21      2.95 o 
   2  -2  10        5.84        7.72      1.60 o 
   3  -2  10      331.76      333.83      9.71 o 
   4  -2  10       36.38       20.40      6.93 o 
   5  -2  10        0.62        3.65      1.89 o 
   6  -2  10        3.56        1.77      3.53 o 
  -6  -1  10        7.10        9.20      2.50 o 
  -5  -1  10        6.57        4.67      2.31 o 
  -4  -1  10       14.51       12.98      3.32 o 
  -3  -1  10      123.83      106.61      5.89 o 
  -2  -1  10     2277.65     2896.74     88.30 o 
  -1  -1  10        5.42        6.03      0.96 o 
   0  -1  10      187.03      182.49      4.67 o 
   1  -1  10      929.92      918.96     11.49 o 
   2  -1  10      187.37      170.93      2.45 o 
   3  -1  10       26.50       32.24      6.42 o 
   4  -1  10      111.45       96.24      9.24 o 
   5  -1  10        8.46        4.94      1.39 o 
   6  -1  10        5.89        9.03      4.36 o 
  -7   0  10        0.24        4.53      2.47 o 
  -6   0  10        0.21        0.54      1.74 o 
  -5   0  10       10.76       18.12      3.25 o 
  -4   0  10       13.62       10.47      2.43 o 
  -3   0  10       20.98       17.81      3.27 o 
  -2   0  10      359.49      345.60      8.33 o 
  -1   0  10       71.72       62.45      3.47 o 
   0   0  10      175.31      142.96      3.66 o 
   1   0  10      373.62      365.01      3.67 o 
   2   0  10        4.79        6.31      0.99 o 
   3   0  10       19.52       25.94      4.64 o 
   4   0  10       51.79       55.56      5.73 o 
   5   0  10       17.75       22.24      6.44 o 
   6   0  10        8.02        8.24      3.58 o 
  -7   1  10        0.25        5.17      3.13 o 
  -6   1  10        7.10        8.74      3.14 o 
  -5   1  10        6.61        9.93      3.22 o 
  -4   1  10       14.53       14.46      2.59 o 
  -3   1  10      123.84      121.38     14.68 o 
  -2   1  10     2275.78     2665.43     90.01 o 
  -1   1  10        5.49        7.36      1.28 o 
   0   1  10      187.31      185.17      4.36 o 
   1   1  10      930.43      908.66     10.59 o 
   2   1  10      187.34      170.75      3.24 o 
   3   1  10       26.54       26.73      3.63 o 
   4   1  10      111.33      105.55     13.45 o 
   5   1  10        8.42        5.03      2.62 o 
   6   1  10        5.86        3.11      3.30 o 
  -6   2  10        3.50        3.08      1.86 o 
  -5   2  10        8.41        5.68      2.01 o 
  -4   2  10        4.90        4.42      1.96 o 
  -3   2  10       72.19       80.19      9.73 o 
  -2   2  10      152.15      178.27     14.96 o 
  -1   2  10      173.40      194.71      8.18 o 
   0   2  10      534.24      552.17      9.84 o 
   1   2  10       74.26       61.09      3.03 o 
   2   2  10        5.85        8.24      1.01 o 
   3   2  10      331.73      309.19      4.22 o 
   4   2  10       36.32       15.46      6.13 o 
   5   2  10        0.62        4.02      4.67 o 
   6   2  10        3.56        9.96      3.74 o 
  -6   3  10        6.02        8.41      7.17 o 
  -5   3  10        1.42        2.55      1.66 o 
  -4   3  10        2.56        4.32      1.81 o 
  -3   3  10       70.87       60.52      8.22 o 
  -2   3  10       23.01       16.37      4.33 o 
  -1   3  10       48.50       47.24      5.17 o 
   0   3  10       29.16       36.54      2.98 o 
   1   3  10      265.81      274.40      5.57 o 
   4   3  10       12.86        0.08      3.15 o 
   5   3  10        2.10        9.90      5.30 o 
   6   3  10        9.17       11.40      5.74 o 
  -6   4  10        5.62        9.22      4.05 o 
  -5   4  10        2.83       -0.52      1.83 o 
  -4   4  10       10.44        6.12      1.93 o 
  -3   4  10        5.77       28.97     12.62 o 
  -2   4  10       59.05       59.04      4.91 o 
  -1   4  10      328.08      340.26     18.26 o 
   0   4  10      267.91      248.98      4.14 o 
   1   4  10       37.76       42.80      5.75 o 
  -6   5  10        1.32       -1.20      3.90 o 
  -5   5  10        0.09        7.03      4.63 o 
  -4   5  10        0.65        4.57      2.32 o 
  -3   5  10       61.73      101.87      7.27 o 
  -1   5  10       41.79       33.42      7.45 o 
   0   5  10       15.44       19.05      4.08 o 
   1   5  10       37.13       31.45      6.63 o 
  -5   6  10        0.66       11.52      8.26 o 
  -4   6  10        3.79        6.15      5.03 o 
  -3   6  10       31.84       33.39     10.36 o 
  -2   6  10       66.12       52.13     13.70 o 
  -1   6  10      108.82      153.67      3.84 o 
   0   6  10      128.43      144.93      5.93 o 
   1   6  10       73.49       55.64      4.18 o 
   2   6  10       52.48       57.89      8.00 o 
   0 -11  11        3.68        3.25      2.78 o 
  -2 -10  11        0.61        2.00      1.20 o 
  -1 -10  11        8.13        5.54      1.89 o 
   0 -10  11        6.80        4.87      2.27 o 
   1 -10  11        0.03        2.45      3.09 o 
   2 -10  11       17.18       31.84     14.55 o 
  -3  -9  11       21.39       20.64     10.95 o 
  -2  -9  11        9.99        7.43      9.29 o 
  -1  -9  11        9.46        3.22      4.69 o 
   0  -9  11        4.93        3.36      1.13 o 
   1  -9  11        1.55        3.78      0.97 o 
   2  -9  11        4.70        6.43      3.79 o 
   3  -9  11        7.10        8.56      2.88 o 
  -4  -8  11        0.70        2.76      1.52 o 
  -3  -8  11        0.54        4.88      2.01 o 
  -2  -8  11       35.94       30.16     18.05 o 
  -1  -8  11       10.05       10.78      2.92 o 
   0  -8  11       19.19       15.98      5.17 o 
   1  -8  11       16.86       11.00      2.11 o 
   2  -8  11       11.03       17.27      4.13 o 
   3  -8  11        0.87       -0.06      1.89 o 
   4  -8  11       15.01       15.29      5.42 o 
  -5  -7  11        5.35        2.76      2.31 o 
  -4  -7  11        1.14        2.89      1.67 o 
  -3  -7  11       10.09       10.08      2.00 o 
  -2  -7  11       64.81       50.14      3.12 o 
  -1  -7  11       19.41       13.10      2.94 o 
   0  -7  11       36.91       37.34      3.88 o 
   1  -7  11       54.98       55.91      3.71 o 
   2  -7  11       25.96       27.42      2.83 o 
   3  -7  11       56.74       66.60     23.23 o 
   4  -7  11       15.22       13.11      4.26 o 
   5  -7  11        0.60       -1.96      2.72 o 
  -5  -6  11        0.15        0.90      1.12 o 
  -4  -6  11        6.51        3.43      1.35 o 
  -3  -6  11       21.93       17.03      2.46 o 
  -2  -6  11       55.82       44.08      5.32 o 
  -1  -6  11       93.05      126.18      9.72 o 
   0  -6  11       15.28       17.86      1.54 o 
   1  -6  11       10.05       10.47      1.35 o 
   2  -6  11       14.65       23.00      3.71 o 
   3  -6  11        6.66        9.05      2.56 o 
   4  -6  11        8.61        6.21      4.20 o 
   5  -6  11        3.88        1.71      3.75 o 
  -6  -5  11        1.49        2.03      1.10 o 
  -5  -5  11        9.56        6.03      2.25 o 
  -4  -5  11        1.66        2.22      0.59 o 
  -3  -5  11        2.01        3.58      1.23 o 
  -2  -5  11       61.48       61.98     12.84 o 
  -1  -5  11        2.98        2.98      1.07 o 
   0  -5  11      173.85      204.29      5.39 o 
   1  -5  11        3.99        5.37      1.31 o 
   2  -5  11       26.93       32.10      2.84 o 
   3  -5  11        8.15        9.86      3.07 o 
   4  -5  11        5.72        6.90      2.26 o 
   5  -5  11        1.92        1.81      1.42 o 
   6  -5  11        1.39        4.77      3.07 o 
  -6  -4  11        0.77        4.23      1.37 o 
  -5  -4  11        1.32        4.23      1.93 o 
  -4  -4  11        5.99        8.79      1.79 o 
  -3  -4  11       15.47       24.26      6.12 o 
  -2  -4  11       14.93        9.93      4.35 o 
  -1  -4  11      105.07      112.78      4.50 o 
   0  -4  11      219.78      191.51      6.71 o 
   1  -4  11      131.77      124.32      4.66 o 
   2  -4  11       23.90       34.28      5.11 o 
   3  -4  11       83.82      118.11     11.28 o 
   4  -4  11       35.83       41.59      4.13 o 
   5  -4  11        2.37        3.90      1.26 o 
   6  -4  11        2.81        6.39      3.85 o 
  -6  -3  11        0.09        4.09      2.03 o 
  -5  -3  11        2.77        4.86      1.90 o 
  -4  -3  11       25.22       39.92      4.57 o 
  -3  -3  11      220.30      238.14     14.56 o 
  -2  -3  11        7.86        8.72      1.39 o 
  -1  -3  11      277.78      319.67     12.90 o 
   0  -3  11      322.51      334.87      4.35 o 
   1  -3  11       25.91       30.98      2.17 o 
   2  -3  11      315.68      308.69     10.69 o 
   3  -3  11      125.60      123.42      5.87 o 
   4  -3  11       47.00       43.97      6.56 o 
   5  -3  11        2.95        5.04      1.81 o 
   6  -3  11        0.01        0.18      1.80 o 
  -6  -2  11        3.59        5.98      2.28 o 
  -5  -2  11       18.50       21.57      4.79 o 
  -4  -2  11       18.59       25.72      7.21 o 
  -3  -2  11        5.26       16.22      7.13 o 
  -2  -2  11      175.85      185.03     18.09 o 
  -1  -2  11       10.01       12.66      2.01 o 
   0  -2  11      137.68      110.76      4.69 o 
   1  -2  11      189.65      159.07      3.74 o 
   2  -2  11      123.46      106.25      5.35 o 
   3  -2  11       72.03      103.34     17.10 o 
   4  -2  11        5.62        2.31      1.60 o 
   5  -2  11        6.68       10.32      4.53 o 
   6  -2  11        0.75        4.80      2.17 o 
  -6  -1  11        2.37        2.76      1.67 o 
  -5  -1  11       21.19       30.48      5.68 o 
  -4  -1  11       15.41       15.68      3.48 o 
  -3  -1  11      107.66      135.45      9.05 o 
  -2  -1  11      522.49      565.11     17.11 o 
  -1  -1  11       33.10       34.69      3.03 o 
   0  -1  11      577.00      544.33      7.85 o 
   1  -1  11      559.20      541.90     10.35 o 
   2  -1  11       38.48       36.47      3.49 o 
   3  -1  11      130.95      128.48     10.22 o 
   4  -1  11       25.13       18.00      4.15 o 
   5  -1  11       18.77       16.39      4.12 o 
   6  -1  11        6.73       10.97      5.58 o 
  -7   0  11        0.00        2.17      2.88 o 
  -6   0  11        5.25        3.27      1.56 o 
  -5   0  11        3.75        8.42      2.75 o 
  -4   0  11       12.34       23.58      3.34 o 
  -3   0  11       94.81       91.33      6.78 o 
  -2   0  11      111.62      128.12     14.53 o 
  -1   0  11      545.78      557.38      7.85 o 
   0   0  11      281.24      247.28      3.24 o 
   1   0  11      820.64      856.58     11.18 o 
   2   0  11      626.05      564.06      5.36 o 
   3   0  11       29.19       49.52      6.45 o 
   4   0  11      429.68      277.28     22.44 o 
   5   0  11        0.10        1.12      3.34 o 
   6   0  11        1.11        1.83      2.55 o 
  -6   1  11        2.38        6.83      1.95 o 
  -5   1  11       21.20       25.30      4.24 o 
  -4   1  11       15.40       22.47      2.96 o 
  -3   1  11      107.70      107.85      7.96 o 
  -2   1  11      523.26      495.51     50.40 o 
  -1   1  11       33.10       32.74      2.40 o 
   0   1  11      577.60      547.05      7.38 o 
   1   1  11      559.64      539.11      7.17 o 
   2   1  11       38.44       39.75      3.17 o 
   3   1  11      130.87      130.99      5.49 o 
   4   1  11       25.15       13.10      3.04 o 
   5   1  11       18.71       19.40      5.83 o 
   6   1  11        6.76        6.14      4.46 o 
  -6   2  11        3.58        4.61      2.50 o 
  -5   2  11       18.53       14.06      3.26 o 
  -4   2  11       18.58       13.77      6.05 o 
  -3   2  11        5.25        7.82      4.98 o 
  -2   2  11      176.17      180.32      7.02 o 
  -1   2  11       10.03        8.19      7.95 o 
   0   2  11      137.63      123.10      3.63 o 
   1   2  11      189.85      162.26      3.65 o 
   2   2  11      123.27       98.81      4.58 o 
   3   2  11       72.03      109.31     23.69 o 
   4   2  11        5.58        5.11      2.98 o 
   5   2  11        6.67       11.52      5.41 o 
   6   2  11        0.76        4.24      4.49 o 
  -6   3  11        0.08        2.92      1.79 o 
  -5   3  11        2.78        3.53      1.67 o 
  -4   3  11       25.21       30.54      4.30 o 
  -3   3  11      220.37      249.57      7.98 o 
  -2   3  11        7.86        8.04      2.08 o 
  -1   3  11      277.74      368.91      5.54 o 
   0   3  11      322.14      349.69      6.88 o 
   1   3  11       25.76       30.55      6.29 o 
   5   3  11        2.95        2.62      6.08 o 
   6   3  11        0.02        3.52      2.24 o 
  -6   4  11        0.76        5.58      3.24 o 
  -5   4  11        1.31        4.81      3.22 o 
  -4   4  11        5.99        0.55      1.80 o 
  -3   4  11       15.48        9.83      6.83 o 
  -2   4  11       14.90       10.74      3.18 o 
  -1   4  11      105.04      133.48      6.59 o 
   0   4  11      219.70      222.10     17.10 o 
   1   4  11      131.71      139.43     12.98 o 
  -6   5  11        1.49        3.21      3.49 o 
  -5   5  11        9.53        9.83      9.44 o 
  -4   5  11        1.67        4.59      1.81 o 
  -3   5  11        2.00        4.97      2.67 o 
  -2   5  11       61.55       28.72      7.27 o 
  -1   5  11        2.99        4.74      1.90 o 
   0   5  11      173.96      198.87     18.64 o 
   1   5  11        4.01        3.43      1.80 o 
   2   5  11       26.82       26.39      3.82 o 
  -5   6  11        0.15        0.01      2.15 o 
  -4   6  11        6.51       11.90      5.07 o 
  -3   6  11       21.89       22.39      4.29 o 
  -2   6  11       55.85       45.91      6.16 o 
  -1   6  11       92.88      128.11      4.49 o 
   0   6  11       15.28       14.44      1.74 o 
   1   6  11        9.97        9.23      3.64 o 
   2   6  11       14.69       16.22      6.62 o 
   0 -11  12        3.78        3.20      1.06 o 
  -2 -10  12        0.55        1.91      1.56 o 
  -1 -10  12       25.12        7.46     12.25 o 
   0 -10  12        0.17        3.23      1.91 o 
   1 -10  12        0.75        2.81      1.33 o 
  -3  -9  12        1.75        4.95      1.82 o 
  -2  -9  12        3.36        1.29      1.47 o 
  -1  -9  12        5.33        4.06      1.65 o 
   0  -9  12       11.02       14.08      3.77 o 
   1  -9  12       10.40       17.01      5.24 o 
   2  -9  12       68.89       98.17     53.66 o 
   3  -9  12       12.28       11.27      6.16 o 
  -4  -8  12        0.27        2.02      2.08 o 
  -3  -8  12        0.41        0.70      1.04 o 
  -2  -8  12        9.47        4.29      6.74 o 
  -1  -8  12        1.03        3.79      1.81 o 
   0  -8  12       17.38       11.52      7.05 o 
   1  -8  12        4.52        5.71      3.01 o 
   2  -8  12        3.45        4.80      1.71 o 
   3  -8  12        0.13        1.60      0.95 o 
   4  -8  12        0.08        2.07      2.26 o 
  -5  -7  12        4.82        4.75      1.70 o 
  -4  -7  12        2.67        3.18      2.05 o 
  -3  -7  12       13.02       11.25      2.38 o 
  -2  -7  12       13.44       15.15      5.89 o 
  -1  -7  12       16.05       15.39      3.51 o 
   0  -7  12        9.35        5.01      1.46 o 
   1  -7  12       52.43       78.59      4.66 o 
   2  -7  12       19.60       20.82      3.27 o 
   3  -7  12        1.00        5.87      1.79 o 
   4  -7  12       26.35        9.22      7.17 o 
   5  -7  12        1.86        0.35      2.40 o 
  -5  -6  12        2.25        2.10      1.49 o 
  -4  -6  12        2.88        3.84      1.50 o 
  -3  -6  12       39.96       46.94      3.82 o 
  -2  -6  12      150.12      138.07     24.18 o 
  -1  -6  12       23.95       38.07      4.19 o 
   0  -6  12       72.42       78.91      3.72 o 
   1  -6  12       24.74       23.68      2.40 o 
   2  -6  12        8.41       13.72      2.24 o 
   3  -6  12       13.51       12.28      3.46 o 
   4  -6  12       20.18       12.86      6.79 o 
   5  -6  12        2.36        6.77      2.57 o 
  -6  -5  12        0.17        3.55      2.32 o 
  -5  -5  12        2.26        2.48      2.19 o 
  -4  -5  12       14.55       14.43      2.56 o 
  -3  -5  12        8.77        8.18      1.73 o 
  -2  -5  12      281.45      298.97      9.09 o 
  -1  -5  12      215.07      210.87     17.71 o 
   0  -5  12      108.58      120.99      5.66 o 
   1  -5  12        5.73        5.47      1.32 o 
   2  -5  12      158.98      187.83      5.23 o 
   3  -5  12       22.49       24.47      6.32 o 
   4  -5  12        4.45        2.89      1.83 o 
   5  -5  12        5.47        5.39      3.12 o 
  -6  -4  12        2.95        2.27      1.01 o 
  -5  -4  12        1.02        2.54      1.72 o 
  -4  -4  12        8.29       12.51      2.37 o 
  -3  -4  12        1.83        3.96      1.52 o 
  -2  -4  12        7.57        8.35      3.17 o 
  -1  -4  12      467.17      542.02      8.53 o 
   0  -4  12       59.04       61.68      2.78 o 
   1  -4  12       30.57       32.26      3.43 o 
   2  -4  12      278.46      292.59     10.00 o 
   3  -4  12       43.97       45.50      8.05 o 
   4  -4  12       50.14       39.55     10.08 o 
   5  -4  12        2.97        1.64      2.16 o 
  -6  -3  12        0.86        3.71      1.86 o 
  -5  -3  12        0.64        3.33      1.39 o 
  -4  -3  12       27.45       18.27      3.17 o 
  -3  -3  12       42.06       45.80      7.14 o 
  -2  -3  12      124.84      173.05     21.60 o 
  -1  -3  12       50.02       47.86      4.98 o 
   0  -3  12       60.43       40.90      3.00 o 
   1  -3  12       98.47       93.50      4.27 o 
   2  -3  12      340.49      359.71      9.18 o 
   3  -3  12      139.79      174.75      9.23 o 
   4  -3  12        9.62       14.92      5.47 o 
   5  -3  12       32.02       27.27      7.92 o 
   6  -3  12        0.59        1.40      2.36 o 
  -6  -2  12        0.88        0.71      1.17 o 
  -5  -2  12        5.60        7.41      2.76 o 
  -4  -2  12        5.57        4.54      2.09 o 
  -3  -2  12      111.76      106.32      5.13 o 
  -2  -2  12      101.01      103.24     10.80 o 
  -1  -2  12      115.03      129.70      6.78 o 
   0  -2  12       71.61       68.59      3.37 o 
   1  -2  12       83.20       87.32      3.67 o 
   2  -2  12       17.65       20.59      2.81 o 
   3  -2  12       92.19       75.90      8.16 o 
   4  -2  12       74.95       65.63      4.02 o 
   5  -2  12        1.03        3.29      1.17 o 
   6  -2  12        4.72        3.31      3.54 o 
  -6  -1  12        1.65        2.35      1.82 o 
  -5  -1  12       15.34       19.10      3.96 o 
  -4  -1  12        8.15       13.30      3.72 o 
  -3  -1  12       83.79      110.62     12.32 o 
  -2  -1  12      139.25      107.86     27.82 o 
  -1  -1  12       57.83       60.41      4.77 o 
   0  -1  12       28.97       26.88      3.79 o 
   1  -1  12      426.72      424.13      4.75 o 
   2  -1  12       13.45       11.95      1.86 o 
   3  -1  12       31.57       31.22      7.97 o 
   4  -1  12        9.15       10.32      3.94 o 
   5  -1  12       11.93       11.09      3.96 o 
   6  -1  12        2.53        7.50      2.74 o 
  -6   0  12        0.67        0.43      3.02 o 
  -5   0  12        1.68        2.10      1.83 o 
  -4   0  12        0.87        5.37      1.68 o 
  -3   0  12        1.06        1.37      1.74 o 
  -2   0  12      568.23      652.63     21.20 o 
  -1   0  12       19.75       18.83      2.84 o 
   0   0  12      723.67      676.15     12.11 o 
   1   0  12       22.22       15.96      2.05 o 
   2   0  12       16.44       20.54      3.02 o 
   3   0  12        3.67        7.21      2.56 o 
   4   0  12       20.39        6.59      1.86 o 
   5   0  12        5.74        1.90      2.15 o 
   6   0  12        0.25       -1.03      5.91 o 
  -6   1  12        1.66        3.73      1.62 o 
  -5   1  12       15.31        9.39      2.58 o 
  -4   1  12        8.15       16.91      3.78 o 
  -3   1  12       83.81       94.65      7.74 o 
  -2   1  12      139.20      173.32      9.28 o 
  -1   1  12       57.74       53.48      4.25 o 
   0   1  12       28.82       14.37      8.90 o 
   1   1  12      426.74      440.95      6.68 o 
   2   1  12       13.50       11.67      2.02 o 
   3   1  12       31.50       24.57     11.12 o 
   4   1  12        9.09        6.17      1.71 o 
   5   1  12       11.92       17.26      6.91 o 
   6   1  12        2.52       10.72      9.42 o 
  -6   2  12        0.87        2.12      1.17 o 
  -5   2  12        5.61        6.26      2.19 o 
  -4   2  12        5.55        7.72      4.17 o 
  -3   2  12      111.90      108.66      4.89 o 
  -2   2  12      100.91       87.76      5.46 o 
  -1   2  12      115.33      133.54      7.23 o 
   0   2  12       71.54       71.21      3.24 o 
   1   2  12       83.18       89.43      3.73 o 
   2   2  12       17.67       15.90      2.26 o 
   3   2  12       92.29       78.39      3.39 o 
   4   2  12       74.87       58.29     25.93 o 
   5   2  12        1.03       26.27      6.62 o 
   6   2  12        4.73       -0.14      7.52 o 
  -6   3  12        0.85        5.98      1.89 o 
  -5   3  12        0.64        4.03      2.31 o 
  -4   3  12       27.52       35.02      9.17 o 
  -3   3  12       42.01       26.97      4.87 o 
  -2   3  12      124.85      165.83     11.26 o 
  -1   3  12       50.08       56.13      5.56 o 
   0   3  12       60.42       48.87      4.84 o 
   1   3  12       98.73       89.21      5.64 o 
   2   3  12      340.57      346.68      8.75 o 
   3   3  12      139.58      144.60      5.90 o 
  -6   4  12        2.95       10.36      5.80 o 
  -5   4  12        1.02        6.73      7.46 o 
  -4   4  12        8.30        8.15      2.34 o 
  -3   4  12        1.81        3.59      1.63 o 
  -2   4  12        7.58        7.55      2.97 o 
  -1   4  12      467.10      543.10      8.39 o 
   0   4  12       59.13       65.35      5.25 o 
   1   4  12       30.68       29.96      5.58 o 
  -6   5  12        0.17        5.44      3.62 o 
  -5   5  12        2.27        3.17      2.27 o 
  -4   5  12       14.49        7.86      6.10 o 
  -3   5  12        8.80        8.53      2.66 o 
  -2   5  12      281.49      256.78      8.89 o 
   0   5  12      108.50      119.08      4.08 o 
   1   5  12        5.66        8.89      3.59 o 
   2   5  12      158.87      184.55      9.24 o 
  -5   6  12        2.25        2.40      3.45 o 
  -4   6  12        2.87        2.27      1.82 o 
  -3   6  12       39.90       47.01      9.28 o 
  -2   6  12      149.97      120.83      4.10 o 
  -1   6  12       23.97       17.70      6.31 o 
   0   6  12       72.45       79.02      3.36 o 
   1   6  12       24.75       27.33      5.06 o 
   2   6  12        8.40        9.11      4.03 o 
  -2 -10  13       13.16        7.03      3.81 o 
  -1 -10  13        1.53        0.35      1.60 o 
   0 -10  13        8.84        7.55      1.77 o 
   1 -10  13        1.13        1.85      1.23 o 
  -3  -9  13        1.29        0.41      1.37 o 
  -2  -9  13        0.97        2.38      2.64 o 
  -1  -9  13        3.41        4.26      1.66 o 
   0  -9  13        8.82       12.86      3.36 o 
   1  -9  13       10.81        7.30      5.02 o 
   2  -9  13       13.44       20.00     10.52 o 
  -4  -8  13        0.65        2.22      1.93 o 
  -3  -8  13       24.02       13.96      5.35 o 
  -2  -8  13        7.32        3.52      1.68 o 
  -1  -8  13        3.44        2.37      1.65 o 
   0  -8  13       16.58       26.01      4.66 o 
   1  -8  13        8.38       14.08      3.81 o 
   2  -8  13       15.23       17.97      5.85 o 
   3  -8  13        4.97        3.38      1.06 o 
  -5  -7  13        1.82        2.83      1.14 o 
  -4  -7  13        0.28        3.24      1.48 o 
  -3  -7  13       37.04       40.75      7.42 o 
  -2  -7  13        6.59        7.22      1.58 o 
  -1  -7  13        5.96        5.45      1.67 o 
   0  -7  13       10.77       11.31      4.72 o 
   1  -7  13       31.96       32.27      5.10 o 
   2  -7  13        1.70        4.03      0.78 o 
   3  -7  13       19.18       15.37      4.30 o 
   4  -7  13        3.26        3.57      2.50 o 
   5  -7  13        0.98        1.10      3.31 o 
  -5  -6  13        0.13        1.30      2.45 o 
  -4  -6  13        1.16       -1.29      1.62 o 
  -3  -6  13       14.78       15.06      3.21 o 
  -2  -6  13       55.49       48.70      8.24 o 
  -1  -6  13       50.53       52.25      3.50 o 
   0  -6  13       17.06       21.41      2.02 o 
   1  -6  13      150.16      152.56      3.59 o 
   2  -6  13       40.89       57.83      5.42 o 
   3  -6  13       10.89        9.97      3.20 o 
   4  -6  13        0.61        5.12      3.97 o 
   5  -6  13        0.90        0.07      4.66 o 
  -6  -5  13        0.92        7.64      4.23 o 
  -5  -5  13        1.72        2.94      2.30 o 
  -4  -5  13        2.45        2.06      1.07 o 
  -3  -5  13       18.02       14.51      2.47 o 
  -2  -5  13       86.11      115.59      9.45 o 
  -1  -5  13      123.27      133.03      9.53 o 
   0  -5  13       36.26       39.45      3.69 o 
   1  -5  13       94.86      114.69      3.56 o 
   2  -5  13      140.42      169.16     13.86 o 
   3  -5  13        7.69        4.42      2.14 o 
   4  -5  13       15.13        8.54      8.23 o 
   5  -5  13        5.63        5.05      6.69 o 
  -6  -4  13        0.17        2.01      1.97 o 
  -5  -4  13        1.07        0.74      1.60 o 
  -4  -4  13       10.33       12.11      2.12 o 
  -3  -4  13        1.84        1.96      0.96 o 
  -2  -4  13       35.51       31.81      4.74 o 
  -1  -4  13       26.57       24.88      3.75 o 
   0  -4  13      196.02      239.07      3.96 o 
   1  -4  13       64.73       74.18      5.23 o 
   2  -4  13        5.89       10.29      2.05 o 
   3  -4  13       66.33       83.12     19.54 o 
   4  -4  13        2.02        7.30      2.23 o 
   5  -4  13       21.73       23.34     10.42 o 
  -6  -3  13        5.05        6.30      2.25 o 
  -5  -3  13        2.64        5.49      1.78 o 
  -4  -3  13       19.44       20.04      3.51 o 
  -3  -3  13        2.24        7.52      2.33 o 
  -2  -3  13       23.74       21.93      3.20 o 
  -1  -3  13       30.76       38.07      4.75 o 
   0  -3  13       39.53       50.19      3.38 o 
   1  -3  13       50.01       46.40      3.88 o 
   2  -3  13     1069.09     1131.90    185.26 o 
   3  -3  13        2.57        1.35      4.94 o 
   4  -3  13      104.50      136.28     46.38 o 
   5  -3  13        1.15        4.98      1.63 o 
  -6  -2  13        3.54        4.18      1.53 o 
  -5  -2  13        2.80        7.32      2.03 o 
  -4  -2  13       42.11       37.88      4.80 o 
  -3  -2  13        1.12        2.81      1.67 o 
  -2  -2  13       63.68       60.92      5.62 o 
  -1  -2  13      203.30      212.70      9.73 o 
   0  -2  13      171.89      146.34      6.05 o 
   1  -2  13       32.17       30.59      3.50 o 
   2  -2  13      288.35      268.42      5.07 o 
   3  -2  13        0.70       12.59      3.95 o 
   4  -2  13        3.70        4.35      4.68 o 
   5  -2  13        4.15        6.70      2.35 o 
   6  -2  13        1.53       -1.70      4.46 o 
  -6  -1  13        9.77       19.89      7.56 o 
  -5  -1  13        7.08        7.46      2.46 o 
  -4  -1  13        0.71        2.65      1.59 o 
  -3  -1  13       59.54       56.70      5.68 o 
  -2  -1  13       94.77       79.24     12.40 o 
  -1  -1  13       51.78       52.74      7.06 o 
   0  -1  13       86.41       74.58      5.04 o 
   1  -1  13       56.69       66.80      3.64 o 
   2  -1  13       31.12       34.46      4.60 o 
   3  -1  13      192.27      197.10      6.78 o 
   4  -1  13       21.07       33.51      6.08 o 
   5  -1  13        6.40        0.51      2.82 o 
   6  -1  13        3.76        4.39      3.28 o 
  -6   0  13        1.07        1.03      1.26 o 
  -5   0  13        1.17        3.59      1.75 o 
  -4   0  13        7.72       13.51      3.14 o 
  -3   0  13      193.13      193.99     10.05 o 
  -2   0  13       64.07       68.65      5.72 o 
  -1   0  13       28.98       26.20      3.90 o 
   0   0  13      100.51       80.80      5.81 o 
   1   0  13        6.60        8.39      1.64 o 
   2   0  13        5.72        4.16      1.24 o 
   3   0  13       41.81       43.22      3.91 o 
   4   0  13       61.16       67.07      4.27 o 
   5   0  13        4.00        8.79      5.02 o 
   6   0  13        7.50       13.84      8.58 o 
  -6   1  13        9.76       12.23      3.78 o 
  -5   1  13        7.08        5.60      1.98 o 
  -4   1  13        0.70        1.07      2.50 o 
  -3   1  13       59.60       50.55      6.39 o 
  -2   1  13       94.88      105.74      8.99 o 
  -1   1  13       51.91       52.04      3.19 o 
   0   1  13       86.59       76.55      3.14 o 
   1   1  13       56.56       66.18      3.81 o 
   2   1  13       31.14       35.23      5.18 o 
   3   1  13      192.56      178.90      8.93 o 
   4   1  13       21.06       12.07      9.05 o 
   5   1  13        6.38        5.53      7.01 o 
   6   1  13        3.77        9.23      5.87 o 
  -6   2  13        3.53        3.52      6.29 o 
  -5   2  13        2.82        6.45      2.39 o 
  -4   2  13       42.12       57.91      6.24 o 
  -3   2  13        1.12        3.29      1.48 o 
  -2   2  13       63.69       66.41      6.25 o 
  -1   2  13      203.19      228.34     14.12 o 
   0   2  13      171.87      156.98      1.27 o 
   1   2  13       32.13       29.87      3.28 o 
   2   2  13      288.34      282.30     15.14 o 
   3   2  13        0.70        9.77      2.37 o 
   4   2  13        3.68       14.79      8.97 o 
   5   2  13        4.17       -1.69      7.62 o 
  -6   3  13        5.05        2.33      1.94 o 
  -5   3  13        2.63        3.64      1.48 o 
  -4   3  13       19.42       17.63      3.27 o 
  -3   3  13        2.22        4.89      1.47 o 
  -2   3  13       23.76       22.03      4.04 o 
  -1   3  13       30.79       29.97      6.41 o 
   0   3  13       39.44       51.71      4.43 o 
   1   3  13       49.95       43.76      3.89 o 
   2   3  13     1069.27      494.01    339.37 o 
   3   3  13        2.61        1.41      1.00 o 
  -6   4  13        0.17        5.47      3.54 o 
  -5   4  13        1.07        2.86      1.98 o 
  -4   4  13       10.36       16.27      3.87 o 
  -3   4  13        1.85        3.07      1.51 o 
  -2   4  13       35.51       51.66      9.13 o 
  -1   4  13       26.69       23.55      4.84 o 
   0   4  13      196.12      233.52      6.45 o 
   1   4  13       64.86       78.14      9.26 o 
   2   4  13        5.85       13.33      2.95 o 
  -6   5  13        0.92        6.65      4.16 o 
  -5   5  13        1.72        1.18      2.61 o 
  -4   5  13        2.45        7.75      3.49 o 
  -3   5  13       18.03       18.21      4.02 o 
  -2   5  13       86.26       46.59      5.30 o 
  -1   5  13      123.35      181.36      5.11 o 
   0   5  13       36.30       39.12     16.56 o 
   1   5  13       94.93      111.98      5.31 o 
   2   5  13      140.37      197.75      9.95 o 
  -4   6  13        1.17        4.18      2.13 o 
  -3   6  13       14.82       10.52      4.01 o 
  -2   6  13       55.55       33.08      4.30 o 
  -1   6  13       50.40       26.81      9.07 o 
   0   6  13       17.02       18.92      4.37 o 
   1   6  13      150.02      148.36      5.14 o 
   2   6  13       40.99       47.75      8.27 o 
   3   6  13       10.89        6.29      5.52 o 
  -2 -10  14        5.57        2.55      1.28 o 
  -1 -10  14        7.86        2.05      1.55 o 
   0 -10  14        1.34        1.96      2.63 o 
   1 -10  14       12.77       10.10     10.00 o 
  -3  -9  14       12.02        9.20      5.20 o 
  -2  -9  14        3.88        3.17      3.49 o 
  -1  -9  14       12.69        3.78      1.65 o 
   0  -9  14       10.11       14.07      2.97 o 
   1  -9  14       17.12       24.11     12.60 o 
   2  -9  14       13.42       14.91      5.83 o 
  -4  -8  14        3.29        2.76      1.76 o 
  -3  -8  14       32.68       30.45     23.31 o 
  -2  -8  14        0.20        0.63      1.57 o 
  -1  -8  14        0.29        2.01      1.54 o 
   0  -8  14       19.72       18.28      4.77 o 
   1  -8  14        3.66        5.73      2.25 o 
   2  -8  14        3.41        6.77      2.05 o 
   3  -8  14       13.68       17.04      5.88 o 
  -5  -7  14        0.53        3.55      1.34 o 
  -4  -7  14        0.88        3.70      1.65 o 
  -3  -7  14        9.48        6.11      3.46 o 
  -2  -7  14        7.66        5.63      1.25 o 
  -1  -7  14       30.36       15.62      3.56 o 
   0  -7  14        0.72        1.98      1.08 o 
   1  -7  14       18.41       29.85      5.98 o 
   2  -7  14       18.57       21.57      4.22 o 
   3  -7  14       36.34       37.32      7.22 o 
   4  -7  14       23.10       15.65      5.25 o 
  -5  -6  14        0.57        2.46      1.15 o 
  -4  -6  14        2.88        2.91      0.91 o 
  -3  -6  14       58.85       52.68      5.65 o 
  -2  -6  14       21.16        9.03      2.66 o 
  -1  -6  14       10.33        6.52      1.44 o 
   0  -6  14       54.75       66.07      4.58 o 
   1  -6  14       48.33       65.22      6.31 o 
   2  -6  14        7.48        7.64      1.95 o 
   3  -6  14      131.07      181.09     18.32 o 
   4  -6  14        7.77        9.13      2.71 o 
   5  -6  14        2.23        1.44      1.44 o 
  -5  -5  14        0.10        6.62      2.33 o 
  -4  -5  14       16.75       19.90      3.03 o 
  -3  -5  14        5.15        4.52      1.14 o 
  -2  -5  14      101.16       91.92      6.82 o 
  -1  -5  14       65.69       82.74      8.31 o 
   0  -5  14       11.65       11.53      1.99 o 
   1  -5  14       14.98       21.56      2.59 o 
   2  -5  14       49.56       66.17      6.97 o 
   3  -5  14       12.11        8.73      2.96 o 
   4  -5  14        4.01        6.96      3.04 o 
   5  -5  14        0.92        3.56      3.52 o 
  -6  -4  14        1.15        3.57      3.40 o 
  -5  -4  14        0.71        3.30      1.55 o 
  -4  -4  14       25.34       32.92      3.37 o 
  -3  -4  14        0.55        2.02      1.40 o 
  -2  -4  14        7.55        8.41      2.91 o 
  -1  -4  14       40.94       39.22      7.34 o 
   0  -4  14        1.22        1.28      0.63 o 
   1  -4  14       28.33       39.58      5.04 o 
   2  -4  14      347.17      425.52      9.24 o 
   3  -4  14       20.57       18.68      3.91 o 
   4  -4  14        7.15        7.10      2.73 o 
   5  -4  14       13.52        8.09      7.94 o 
  -6  -3  14        0.52        2.63      1.83 o 
  -5  -3  14        2.24        5.55      2.06 o 
  -4  -3  14       10.78       13.05      2.38 o 
  -3  -3  14        9.95        6.26      2.80 o 
  -2  -3  14       48.58       38.00      5.97 o 
  -1  -3  14      107.00      121.63      8.97 o 
   0  -3  14       85.93       99.99      4.84 o 
   1  -3  14       89.69       98.25      5.82 o 
   2  -3  14      285.44      293.44      7.87 o 
   3  -3  14      120.99      140.96      6.18 o 
   4  -3  14        2.73        5.77      2.60 o 
   5  -3  14        1.88        1.13      6.59 o 
  -6  -2  14        0.12        4.81      1.64 o 
  -5  -2  14        9.50       15.29      3.40 o 
  -4  -2  14       18.38       28.79      3.13 o 
  -3  -2  14       40.13       39.33      5.22 o 
  -2  -2  14      183.33      168.38     19.50 o 
  -1  -2  14       63.35       69.59      5.85 o 
   0  -2  14      292.01      283.80      2.16 o 
   1  -2  14      105.40      101.59      5.03 o 
   2  -2  14       53.06       51.68      4.80 o 
   3  -2  14       20.20       18.92      3.59 o 
   4  -2  14       23.95       22.50      5.43 o 
   5  -2  14       40.34       35.62     10.57 o 
  -6  -1  14        1.59        4.82      1.29 o 
  -5  -1  14        0.55        6.79      2.11 o 
  -4  -1  14       10.78       20.05      3.47 o 
  -3  -1  14       42.68       44.34      5.14 o 
  -2  -1  14       37.81       42.79      4.63 o 
  -1  -1  14      110.10      117.43      8.00 o 
   0  -1  14      121.09      116.22      5.52 o 
   1  -1  14      249.89      220.41      4.49 o 
   2  -1  14      178.77      172.14      6.59 o 
   3  -1  14      134.14      122.02     20.14 o 
   4  -1  14       24.34       18.28      8.87 o 
   5  -1  14        0.61       -2.45      6.02 o 
   6  -1  14        5.99        9.48      5.63 o 
  -6   0  14        0.46        4.07      1.64 o 
  -5   0  14        0.04        2.48      1.60 o 
  -4   0  14       13.57       16.76      3.36 o 
  -3   0  14      651.99      627.69     45.84 o 
  -2   0  14        7.56        6.66      1.59 o 
  -1   0  14        3.08        4.70      1.13 o 
   0   0  14      101.76      106.47      5.26 o 
   1   0  14        1.34        2.15      0.94 o 
   2   0  14       86.15       82.48      6.92 o 
   3   0  14      108.43      132.80      6.71 o 
   4   0  14       12.37       18.18      3.94 o 
   5   0  14        4.22        0.79      7.12 o 
  -6   1  14        1.59        3.13      1.46 o 
  -5   1  14        0.55        2.94      2.42 o 
  -4   1  14       10.77       16.67      3.08 o 
  -3   1  14       42.66       35.34      6.11 o 
  -2   1  14       37.87       38.08      4.11 o 
  -1   1  14      110.04      114.68      5.86 o 
   0   1  14      121.07      118.17      6.16 o 
   1   1  14      250.48      223.28      7.20 o 
   2   1  14      178.58      174.98      4.08 o 
   3   1  14      134.05      130.21     23.15 o 
   4   1  14       24.34       22.10     10.21 o 
   5   1  14        0.61        2.71      5.88 o 
  -6   2  14        0.12        0.71      2.33 o 
  -5   2  14        9.51       14.64      3.39 o 
  -4   2  14       18.34       23.62      3.81 o 
  -3   2  14       40.00       35.15      4.35 o 
  -2   2  14      183.41      146.07      7.28 o 
  -1   2  14       63.31       73.46      8.22 o 
   0   2  14      292.01      288.01      8.96 o 
   1   2  14      105.62      101.84      4.17 o 
   2   2  14       53.26       46.48      4.12 o 
   3   2  14       20.17       12.43      2.63 o 
  -6   3  14        0.52        3.07      1.68 o 
  -5   3  14        2.25        6.15      2.85 o 
  -4   3  14       10.80       11.96      2.39 o 
  -3   3  14        9.98       15.34      3.01 o 
  -2   3  14       48.46       46.14      8.35 o 
  -1   3  14      106.98      130.33      7.73 o 
   0   3  14       85.96      102.91     11.54 o 
   1   3  14       89.88      104.05      5.14 o 
   2   3  14      285.34      268.21     13.68 o 
  -6   4  14        1.15        0.13      3.86 o 
  -5   4  14        0.71        3.23      2.22 o 
  -4   4  14       25.39       25.36      5.07 o 
  -3   4  14        0.54        7.33      2.12 o 
  -2   4  14        7.57        3.95      1.67 o 
  -1   4  14       40.95       56.14      6.52 o 
   0   4  14        1.19        3.14      1.44 o 
   1   4  14       28.43       41.09      9.95 o 
   2   4  14      347.19      442.93     19.99 o 
  -5   5  14        0.10        0.84      2.07 o 
  -4   5  14       16.73       16.50      3.77 o 
  -3   5  14        5.15        8.25      2.17 o 
  -2   5  14      101.21       43.86      4.25 o 
  -1   5  14       65.66       73.30      4.66 o 
   0   5  14       11.67       11.34      4.45 o 
   1   5  14       14.92       24.61      6.21 o 
   2   5  14       49.58       55.12     17.73 o 
  -4   6  14        2.88        3.00      1.83 o 
  -3   6  14       58.91       98.46      6.73 o 
  -2   6  14       21.16       13.99      7.20 o 
  -1   6  14       10.35        6.19      1.65 o 
   0   6  14       54.77       60.12     12.68 o 
   1   6  14       48.30       29.51      7.57 o 
   2   6  14        7.44        8.65      3.60 o 
   3   6  14      130.94      188.99     14.48 o 
  -2 -10  15        4.96        1.50      1.98 o 
  -1 -10  15        4.05        0.14      1.17 o 
   0 -10  15        3.26        3.95      2.61 o 
  -3  -9  15        4.74        0.31      1.02 o 
  -2  -9  15       13.62        7.17      2.09 o 
  -1  -9  15        0.95        3.15      1.40 o 
   0  -9  15        2.73        7.11      2.25 o 
   1  -9  15        7.97       18.37     10.00 o 
   2  -9  15       35.50       56.98     24.72 o 
  -4  -8  15       10.49        2.37      1.20 o 
  -3  -8  15        9.45        6.02      4.08 o 
  -2  -8  15       14.85       13.38      5.29 o 
  -1  -8  15        4.35        2.86      1.42 o 
   0  -8  15        8.67       12.20      3.94 o 
   1  -8  15        3.68        4.42      1.87 o 
   2  -8  15       18.85       27.81      6.14 o 
   3  -8  15        8.95       15.94      5.35 o 
  -5  -7  15        3.39        1.46      3.67 o 
  -4  -7  15        0.96        1.52      1.71 o 
  -3  -7  15       65.45       64.24     11.98 o 
  -2  -7  15       27.28       13.74      4.78 o 
  -1  -7  15        1.90        2.38      1.24 o 
   0  -7  15       25.86       33.78      5.30 o 
   1  -7  15        4.48        4.97      1.55 o 
   2  -7  15        7.52        8.03      2.06 o 
   3  -7  15       47.63       40.82     17.34 o 
   4  -7  15        6.14        5.21      1.63 o 
  -5  -6  15        1.26        1.61      1.74 o 
  -4  -6  15        2.80        3.78      1.26 o 
  -3  -6  15       42.42       38.61      4.93 o 
  -2  -6  15        4.24        4.13      1.68 o 
  -1  -6  15       23.36       14.95      4.25 o 
   0  -6  15       40.96       47.32      8.92 o 
   1  -6  15       45.37       58.68      6.89 o 
   2  -6  15        1.76        4.37      1.18 o 
   3  -6  15       26.29       33.99      5.75 o 
   4  -6  15        7.35        5.04      2.09 o 
   5  -6  15        1.02        3.72      1.61 o 
  -5  -5  15        1.95        3.94      1.31 o 
  -4  -5  15        2.19        3.08      1.62 o 
  -3  -5  15        5.57        4.39      2.61 o 
  -2  -5  15        2.90        4.11      1.99 o 
  -1  -5  15      111.52      156.87      9.45 o 
   0  -5  15       17.50       19.48      3.66 o 
   1  -5  15       16.36       15.40      2.11 o 
   2  -5  15       33.97       33.78      3.15 o 
   3  -5  15       10.28       18.24      3.86 o 
   4  -5  15       14.88       14.32      2.98 o 
   5  -5  15        3.98        6.46      3.15 o 
  -6  -4  15        2.05        0.52      2.03 o 
  -5  -4  15        3.55        1.59      2.15 o 
  -4  -4  15       40.39       55.74      4.22 o 
  -3  -4  15       10.38        9.75      2.32 o 
  -2  -4  15       13.87        7.86      3.08 o 
  -1  -4  15       73.34       69.79      9.76 o 
   0  -4  15        3.40        3.16      1.38 o 
   1  -4  15       45.46       50.58      2.03 o 
   2  -4  15      350.13      408.31      9.11 o 
   3  -4  15        6.88        9.70      1.86 o 
   4  -4  15        0.18        1.85      1.66 o 
   5  -4  15        9.70        8.87      3.28 o 
  -6  -3  15        1.32        3.60      1.41 o 
  -5  -3  15        2.63        4.07      2.54 o 
  -4  -3  15        9.73       12.77      3.67 o 
  -3  -3  15        2.46        2.20      1.18 o 
  -2  -3  15       42.16       34.83      6.71 o 
  -1  -3  15       24.70       30.85      4.76 o 
   0  -3  15       27.69       21.74      3.52 o 
   1  -3  15       33.00       34.67      4.22 o 
   2  -3  15      192.06      201.16      5.12 o 
   3  -3  15       20.74       21.28      4.16 o 
   4  -3  15        9.70       12.28      5.74 o 
   5  -3  15        1.51        0.68      4.19 o 
  -6  -2  15        1.24        5.35      1.69 o 
  -5  -2  15        1.41        4.21      1.96 o 
  -4  -2  15       30.97       23.25      2.83 o 
  -3  -2  15       76.10       83.31      4.18 o 
  -2  -2  15       10.03       14.20      2.33 o 
  -1  -2  15      102.35       89.73     16.07 o 
   0  -2  15       41.78       43.25      4.05 o 
   1  -2  15       36.01       34.44      4.47 o 
   2  -2  15      137.86      152.79      6.99 o 
   3  -2  15       81.26       93.40      5.26 o 
   4  -2  15        9.97        6.32      4.78 o 
   5  -2  15        1.50        4.00      1.57 o 
  -6  -1  15        2.70        2.99      1.31 o 
  -5  -1  15        4.47        9.38      2.51 o 
  -4  -1  15        4.21        5.04      2.46 o 
  -3  -1  15      160.37      185.09      8.69 o 
  -2  -1  15       33.30       36.16      3.80 o 
  -1  -1  15       18.60       23.63      3.81 o 
   0  -1  15       56.65       68.68      6.58 o 
   1  -1  15      107.64      101.39      7.42 o 
   2  -1  15       72.74       65.93      6.80 o 
   3  -1  15      131.49      137.21      4.74 o 
   4  -1  15        1.73        1.47      3.57 o 
   5  -1  15       15.43       14.06      6.63 o 
  -6   0  15        9.21       10.62      2.35 o 
  -5   0  15        0.14        4.15      2.15 o 
  -4   0  15       14.45       10.07      2.77 o 
  -3   0  15       29.66       30.10      3.29 o 
  -2   0  15        2.22        3.78      1.08 o 
  -1   0  15      275.21      300.91     13.40 o 
   0   0  15      124.66      112.34      5.79 o 
   1   0  15       38.06       37.61      4.52 o 
   2   0  15      135.45      147.27      3.99 o 
   3   0  15        7.82        8.06      1.92 o 
   4   0  15        0.17        3.02      2.48 o 
   5   0  15        0.10       20.18     10.95 o 
  -6   1  15        2.70        0.71      2.59 o 
  -5   1  15        4.46        2.72      1.29 o 
  -4   1  15        4.19        4.78      1.43 o 
  -3   1  15      160.44      159.66     11.69 o 
  -2   1  15       33.37       23.38      3.50 o 
  -1   1  15       18.61       12.26      4.80 o 
   0   1  15       56.49       77.30      6.40 o 
   1   1  15      107.53      109.63      6.88 o 
   2   1  15       72.84       67.91      9.80 o 
   3   1  15      131.47      138.64      4.53 o 
   4   1  15        1.73        7.62      6.74 o 
   5   1  15       15.41       -1.94      7.33 o 
  -6   2  15        1.23        3.62      1.62 o 
  -5   2  15        1.41        0.80      2.35 o 
  -4   2  15       31.03       32.96      5.97 o 
  -3   2  15       76.15       82.06      8.90 o 
  -2   2  15       10.03        7.49      2.57 o 
  -1   2  15      102.17       91.29     12.44 o 
   0   2  15       41.79       42.35      3.95 o 
   1   2  15       35.86       34.93      3.07 o 
   2   2  15      138.23      150.88      6.30 o 
   3   2  15       81.33       92.40      3.15 o 
  -6   3  15        1.32       -1.94      2.37 o 
  -5   3  15        2.63        3.98      1.92 o 
  -4   3  15        9.72        7.75      2.63 o 
  -3   3  15        2.46        3.52      1.84 o 
  -2   3  15       42.24       45.29      7.46 o 
  -1   3  15       24.63       32.77      6.37 o 
   0   3  15       27.66       23.72      3.34 o 
   1   3  15       32.87       31.48      3.24 o 
   2   3  15      191.83      211.50      9.59 o 
  -6   4  15        2.04        2.22      1.99 o 
  -5   4  15        3.55        2.78      5.40 o 
  -4   4  15       40.35       41.42     21.52 o 
  -3   4  15       10.37       12.45      2.72 o 
  -2   4  15       13.83       14.11      4.46 o 
  -1   4  15       73.45       69.24     10.22 o 
   0   4  15        3.40        2.68      1.11 o 
   1   4  15       45.46       55.85      6.14 o 
   2   4  15      350.00      462.86     19.95 o 
  -5   5  15        1.96        1.16      2.50 o 
  -4   5  15        2.18        2.01      2.44 o 
  -3   5  15        5.58        3.59      2.81 o 
  -2   5  15        2.89        4.77      1.71 o 
  -1   5  15      111.74      141.29     16.02 o 
   0   5  15       17.46       21.44      6.21 o 
   1   5  15       16.42       19.93      5.46 o 
   2   5  15       33.93       24.41      9.56 o 
   3   5  15       10.27       12.12      8.20 o 
  -4   6  15        2.80        3.41      2.16 o 
  -3   6  15       42.43       56.65     13.60 o 
  -2   6  15        4.22        4.81      1.84 o 
  -1   6  15       23.29       23.13      4.09 o 
   0   6  15       40.92       46.96      8.77 o 
   1   6  15       45.30       42.93     10.79 o 
   2   6  15        1.78        6.57      3.39 o 
   3   6  15       26.34       19.56     17.02 o 
  -1 -10  16        5.66        8.12      4.04 o 
   0 -10  16        2.57        1.74      2.02 o 
  -3  -9  16       12.92        3.99      4.28 o 
  -2  -9  16        4.20        4.49      1.45 o 
  -1  -9  16        2.00        1.63      2.21 o 
   0  -9  16        6.34        6.74      2.56 o 
   1  -9  16        0.71        1.45      2.55 o 
   2  -9  16        1.42        7.29      3.06 o 
  -4  -8  16        1.08       -0.16      1.97 o 
  -3  -8  16        2.29        3.03      0.98 o 
  -2  -8  16        2.28        6.75      2.43 o 
  -1  -8  16        2.77        3.19      1.71 o 
   0  -8  16       39.51       50.11     13.32 o 
   1  -8  16        5.07        3.16      1.02 o 
   2  -8  16        1.50        2.71      1.22 o 
   3  -8  16        9.31       14.75      5.45 o 
  -5  -7  16        0.30        6.73      4.74 o 
  -4  -7  16        5.38        3.15      1.47 o 
  -3  -7  16       36.48       26.01      4.13 o 
  -2  -7  16        9.50        7.55      4.04 o 
  -1  -7  16        0.80        3.50      1.64 o 
   0  -7  16        8.68        4.86      2.75 o 
   1  -7  16       14.19       25.13      4.98 o 
   2  -7  16       15.56       24.05      5.47 o 
   3  -7  16        0.70        0.95      1.49 o 
   4  -7  16       10.46        3.14      1.67 o 
  -5  -6  16        0.82        4.41      1.73 o 
  -4  -6  16        0.71        5.42      1.85 o 
  -3  -6  16       18.99       12.80      2.88 o 
  -2  -6  16        9.43       10.40      2.49 o 
  -1  -6  16       12.17       13.95      2.73 o 
   0  -6  16       42.73       46.16      4.05 o 
   1  -6  16       72.38       87.28      8.30 o 
   2  -6  16        4.57        6.36      1.86 o 
   3  -6  16        3.09        7.22      2.01 o 
   4  -6  16        1.65        2.52      1.99 o 
  -5  -5  16        0.35        4.28      1.61 o 
  -4  -5  16        6.05        7.07      1.73 o 
  -3  -5  16       79.06       91.21      7.37 o 
  -2  -5  16       33.56       26.17      3.74 o 
  -1  -5  16        1.50        0.60      1.20 o 
   0  -5  16        6.14        3.78      1.60 o 
   1  -5  16       19.66       26.94      4.00 o 
   2  -5  16       12.56       17.92      2.82 o 
   3  -5  16       17.14       17.26      3.99 o 
   4  -5  16       10.52        7.31      1.96 o 
   5  -5  16        1.60        1.12      1.81 o 
  -6  -4  16        0.23        1.72      2.99 o 
  -5  -4  16        2.90        5.73      2.99 o 
  -4  -4  16        2.95        3.91      1.87 o 
  -3  -4  16       17.70       16.45      2.27 o 
  -2  -4  16       88.88      100.49     15.97 o 
  -1  -4  16      225.64      286.20      8.27 o 
   0  -4  16        6.29        4.40      2.31 o 
   1  -4  16        6.11       13.10      2.10 o 
   2  -4  16        9.97       18.63      3.41 o 
   3  -4  16        1.77        4.22      1.30 o 
   4  -4  16        0.91        2.90      1.58 o 
   5  -4  16        0.31        0.19      1.80 o 
  -6  -3  16        3.14        2.49      2.10 o 
  -5  -3  16        1.18        2.74      2.78 o 
  -4  -3  16        5.70        5.45      1.74 o 
  -3  -3  16        9.09        6.44      1.72 o 
  -2  -3  16      153.00      238.44      8.57 o 
  -1  -3  16       17.74       19.43      3.93 o 
   0  -3  16       27.78       30.12      3.34 o 
   1  -3  16       80.30       82.61      6.69 o 
   2  -3  16        6.02        9.80      1.93 o 
   3  -3  16      117.88      135.84      6.86 o 
   4  -3  16        2.07        1.35      1.23 o 
   5  -3  16        9.43       10.45      5.46 o 
  -6  -2  16        1.68        1.56      2.25 o 
  -5  -2  16        2.37        4.29      3.24 o 
  -4  -2  16        8.04       22.14      2.89 o 
  -3  -2  16       71.41       88.82      8.23 o 
  -2  -2  16       18.69       11.94      2.26 o 
  -1  -2  16      106.76      148.06      6.51 o 
   0  -2  16       69.30       63.12      4.33 o 
   1  -2  16       13.16       19.12      2.76 o 
   2  -2  16      248.18      266.90     15.31 o 
   3  -2  16        0.94        3.56      1.09 o 
   4  -2  16        0.36        0.99      5.26 o 
   5  -2  16        8.83       17.07     13.52 o 
  -6  -1  16        0.06        1.80      1.40 o 
  -5  -1  16        0.11        1.58      2.05 o 
  -4  -1  16       15.75       22.37      3.28 o 
  -3  -1  16      319.38      381.33     11.28 o 
  -2  -1  16       20.20       23.25      3.81 o 
  -1  -1  16       90.41      108.83      9.24 o 
   0  -1  16       76.40       90.08      7.41 o 
   1  -1  16       64.16       54.76      4.36 o 
   2  -1  16       50.25       57.09      5.83 o 
   3  -1  16       97.18      112.25     10.68 o 
   4  -1  16        5.50        3.64      1.79 o 
   5  -1  16        4.00        3.99      8.02 o 
  -6   0  16        4.75        3.41      2.21 o 
  -5   0  16        0.36       11.64      3.07 o 
  -4   0  16        3.31        3.52      1.32 o 
  -3   0  16       12.28       12.81      2.06 o 
  -2   0  16        0.20        1.40      1.14 o 
  -1   0  16       26.82       25.11      4.37 o 
   0   0  16     1539.82     1638.68    380.36 o 
   1   0  16       48.73       43.39      4.42 o 
   2   0  16       62.89       58.06      6.59 o 
   3   0  16      283.86      292.11      6.63 o 
   4   0  16        3.41        3.86      1.43 o 
   5   0  16        3.38        1.87      3.48 o 
  -6   1  16        0.06        2.70      1.74 o 
  -5   1  16        0.11        5.33      1.62 o 
  -4   1  16       15.80       18.09      3.13 o 
  -3   1  16      319.15      326.00     11.79 o 
  -2   1  16       20.21       17.91      3.02 o 
  -1   1  16       90.32       95.48      9.31 o 
   0   1  16       76.54       99.33      7.35 o 
   1   1  16       63.98       53.45      4.49 o 
   2   1  16       50.32       54.29      6.67 o 
   3   1  16       97.20      112.43      9.68 o 
   4   1  16        5.50        3.28      3.42 o 
   5   1  16        4.00        8.31      6.91 o 
  -6   2  16        1.68        6.23      2.33 o 
  -5   2  16        2.38        5.30      2.70 o 
  -4   2  16        8.05        9.58      4.02 o 
  -3   2  16       71.40       82.89     11.58 o 
  -2   2  16       18.74       12.84      3.11 o 
  -1   2  16      106.82      145.48      9.60 o 
   0   2  16       69.31       67.35      5.34 o 
   1   2  16       13.16       16.84      2.36 o 
   2   2  16      248.06      261.98     10.64 o 
   3   2  16        0.92        2.35      1.47 o 
  -6   3  16        3.14        9.76      4.14 o 
  -5   3  16        1.18        2.88      2.28 o 
  -4   3  16        5.76        5.31      1.97 o 
  -3   3  16        9.09        7.49      3.55 o 
  -2   3  16      153.15      232.71     20.11 o 
  -1   3  16       17.69       17.15      5.54 o 
   0   3  16       27.83       33.67      5.00 o 
   1   3  16       80.36       83.49      7.03 o 
   2   3  16        6.04        5.49      1.27 o 
  -5   4  16        2.88        5.76      2.21 o 
  -4   4  16        2.94        4.57      1.74 o 
  -3   4  16       17.71       12.60      3.45 o 
  -2   4  16       88.86       96.98     15.70 o 
  -1   4  16      225.65      307.91      7.06 o 
   0   4  16        6.24        7.63      2.36 o 
   1   4  16        6.11       11.59      4.75 o 
   2   4  16       10.09       13.51      5.67 o 
   3   4  16        1.77        3.07      4.99 o 
  -5   5  16        0.35        7.86      3.82 o 
  -4   5  16        6.04        6.19      1.95 o 
  -3   5  16       79.04      112.10     13.06 o 
  -2   5  16       33.49       32.62      7.31 o 
  -1   5  16        1.50        1.52      1.09 o 
   0   5  16        6.18        8.60      4.93 o 
   1   5  16       19.67       25.32      7.80 o 
   2   5  16       12.53       21.18      6.23 o 
   3   5  16       17.18       20.64      9.36 o 
  -4   6  16        0.71       -0.29      2.45 o 
  -3   6  16       18.99       28.50      9.30 o 
  -2   6  16        9.46        5.71      2.10 o 
  -1   6  16       12.16        5.76      2.72 o 
   0   6  16       42.77       36.89      8.21 o 
   1   6  16       72.38       71.45      9.21 o 
   2   6  16        4.52        4.47      2.46 o 
   3   6  16        3.09        3.51      2.97 o 
  -1 -10  17        0.28        1.69      1.51 o 
  -2  -9  17        1.59        3.52      2.38 o 
  -1  -9  17        3.27        1.40      1.09 o 
   0  -9  17        4.75        4.81      3.02 o 
   1  -9  17       15.56       23.75      8.33 o 
  -3  -8  17        0.03        3.02      1.65 o 
  -2  -8  17        1.18        3.21      1.18 o 
  -1  -8  17        5.30        1.44      1.48 o 
   0  -8  17        5.17        7.41      3.76 o 
   1  -8  17        1.59        1.07      1.64 o 
   2  -8  17        4.87        9.49      3.32 o 
  -4  -7  17        7.50        5.64      2.10 o 
  -3  -7  17       47.91       36.62      3.73 o 
  -2  -7  17        8.03        5.21      1.77 o 
  -1  -7  17        4.23        2.78      0.96 o 
   0  -7  17        2.93        2.42      1.28 o 
   1  -7  17       13.64       11.23      2.80 o 
   2  -7  17       18.23       21.30      5.86 o 
   3  -7  17       49.28       53.77     21.56 o 
   4  -7  17        5.87        9.87      4.92 o 
  -5  -6  17        1.70        4.45      2.45 o 
  -4  -6  17        2.43        2.01      1.05 o 
  -3  -6  17        6.92        6.40      2.24 o 
  -2  -6  17       20.01       17.45      4.11 o 
  -1  -6  17        4.29        3.86      1.70 o 
   0  -6  17       22.31       19.88      4.41 o 
   1  -6  17        1.79        3.51      1.68 o 
   2  -6  17        1.59       10.08      2.57 o 
   3  -6  17        9.20       16.27      4.50 o 
   4  -6  17       17.15       16.56      5.69 o 
  -5  -5  17        3.38        1.50      1.34 o 
  -4  -5  17        0.68        1.91      1.11 o 
  -3  -5  17       37.28       38.70      5.31 o 
  -2  -5  17       20.70       21.83      3.02 o 
  -1  -5  17       40.55       37.45     10.46 o 
   0  -5  17       39.73       39.43      4.27 o 
   1  -5  17       36.07       69.08      4.37 o 
   2  -5  17       10.25       15.51      2.26 o 
   3  -5  17        3.70        7.88      1.96 o 
   4  -5  17        8.17        7.15      1.79 o 
   5  -5  17        0.48        3.37      1.94 o 
  -5  -4  17        2.18        4.17      1.82 o 
  -4  -4  17        8.48        5.53      1.94 o 
  -3  -4  17       32.29       39.02      3.87 o 
  -2  -4  17       40.53       38.04      5.76 o 
  -1  -4  17       75.18      106.70     15.20 o 
   0  -4  17        5.98       11.47      2.24 o 
   1  -4  17      486.33      580.10     11.91 o 
   2  -4  17       16.24       19.19      2.90 o 
   3  -4  17       21.40       20.95      3.99 o 
   4  -4  17        5.79        4.75      1.41 o 
   5  -4  17        5.87        5.69      2.36 o 
  -6  -3  17        0.24        0.80      1.74 o 
  -5  -3  17        8.90       10.46      2.47 o 
  -4  -3  17        7.76        9.24      2.04 o 
  -3  -3  17        8.91        9.93      2.91 o 
  -2  -3  17       46.45       43.08      4.81 o 
  -1  -3  17       90.27      108.35     13.58 o 
   0  -3  17       14.90       18.50      3.54 o 
   1  -3  17      100.10      107.90      3.38 o 
   2  -3  17       63.33       63.45      6.15 o 
   3  -3  17        7.22        9.27      2.60 o 
   4  -3  17       19.19       28.69      4.81 o 
   5  -3  17        3.28        4.42      2.12 o 
  -6  -2  17        1.82        5.07      3.16 o 
  -5  -2  17        3.71        4.21      2.54 o 
  -4  -2  17        3.53        8.30      1.96 o 
  -3  -2  17       18.85       21.15      3.95 o 
  -2  -2  17       23.13       18.61      2.82 o 
  -1  -2  17       16.21       28.76      5.59 o 
   0  -2  17      138.95      147.67      7.77 o 
   1  -2  17       89.43       98.48      3.98 o 
   2  -2  17       63.54       61.60      3.31 o 
   3  -2  17       43.82       62.15      5.77 o 
   4  -2  17        9.18        6.76      2.09 o 
   5  -2  17        1.98       11.64     10.69 o 
  -6  -1  17        0.61        2.25      2.17 o 
  -5  -1  17        0.28        4.34      2.27 o 
  -4  -1  17        3.05        3.37      2.09 o 
  -3  -1  17       59.30       65.35      3.49 o 
  -2  -1  17        6.50        6.24      1.70 o 
  -1  -1  17       63.43       61.29      7.76 o 
   0  -1  17       61.99       75.44      7.70 o 
   1  -1  17       25.01       39.93      5.14 o 
   2  -1  17      113.97      121.81      8.81 o 
   3  -1  17        6.48        3.67      1.18 o 
   4  -1  17       10.58        6.00      2.13 o 
  -6   0  17        0.15        5.36      3.09 o 
  -5   0  17        0.04        5.22      5.98 o 
  -4   0  17        7.21       11.88      2.49 o 
  -3   0  17       19.62       20.97      2.71 o 
  -2   0  17       22.90       26.48      3.60 o 
  -1   0  17       15.23       17.96      3.00 o 
   0   0  17       26.48       31.21      4.04 o 
   1   0  17      292.83      294.40      5.65 o 
   2   0  17      285.79      308.57      6.24 o 
   3   0  17        6.48        2.42      3.53 o 
   4   0  17        0.01        1.33      0.82 o 
   5   0  17        0.31        4.99      7.54 o 
  -6   1  17        0.61        6.02      3.20 o 
  -5   1  17        0.28        4.33      2.52 o 
  -4   1  17        3.05       10.45      2.34 o 
  -3   1  17       59.38       46.16      9.91 o 
  -2   1  17        6.50        6.88      2.32 o 
  -1   1  17       63.47       38.77      6.02 o 
   0   1  17       61.98       64.54      7.71 o 
   1   1  17       24.90       33.43      4.37 o 
   2   1  17      113.78      126.07      6.82 o 
   3   1  17        6.45        3.10      1.08 o 
  -5   2  17        3.71        4.65      2.44 o 
  -4   2  17        3.54        7.99      5.63 o 
  -3   2  17       18.86       19.43      3.24 o 
  -2   2  17       23.15       19.04      4.57 o 
  -1   2  17       16.09       11.52     10.98 o 
   0   2  17      138.73      138.44      8.42 o 
   1   2  17       89.52      100.91      6.21 o 
   2   2  17       63.50       74.00      5.49 o 
   3   2  17       43.83       40.27      7.93 o 
  -5   3  17        8.89        4.46      2.99 o 
  -4   3  17        7.76        9.34      3.17 o 
  -3   3  17        8.93        9.04      2.66 o 
  -2   3  17       46.38       49.72      7.16 o 
  -1   3  17       90.15      115.43      5.37 o 
   0   3  17       14.87       22.41      4.39 o 
   1   3  17       99.96       97.58      6.25 o 
   2   3  17       63.42       71.71      5.81 o 
   3   3  17        7.22       11.46      5.76 o 
  -5   4  17        2.19        3.26      7.65 o 
  -4   4  17        8.49        9.47      2.91 o 
  -3   4  17       32.36       43.47      7.84 o 
  -2   4  17       40.51       44.29      8.02 o 
  -1   4  17       75.33      107.46      5.25 o 
   0   4  17        6.00        4.67      2.05 o 
   1   4  17      486.22      625.95     28.13 o 
   2   4  17       16.28       24.71      6.88 o 
   3   4  17       21.35       11.47      7.37 o 
  -5   5  17        3.39        0.49      1.50 o 
  -4   5  17        0.68        2.89      1.79 o 
  -3   5  17       37.27       34.35     13.07 o 
  -2   5  17       20.76       23.71      5.72 o 
  -1   5  17       40.62       35.55      5.92 o 
   0   5  17       39.77       44.33     12.06 o 
   1   5  17       36.14       67.89     14.66 o 
   2   5  17       10.24       12.19      3.43 o 
   3   5  17        3.73        9.65      7.67 o 
   4   5  17        8.14       10.19      8.07 o 
  -3   6  17        6.95        5.09      2.23 o 
  -2   6  17       20.03       20.89      5.97 o 
  -1   6  17        4.32        4.63      4.17 o 
   0   6  17       22.30       22.70      6.90 o 
   1   6  17        1.79        7.08      2.60 o 
   2   6  17        1.58        5.46      2.83 o 
   3   6  17        9.20        8.85      6.88 o 
  -2  -9  18        6.38        4.58      1.49 o 
  -1  -9  18        0.12        4.79      1.94 o 
   0  -9  18        4.95        3.40      1.40 o 
   1  -9  18       21.36       34.52      9.56 o 
  -3  -8  18        0.87        3.09      1.28 o 
  -2  -8  18        5.28        2.68      1.76 o 
  -1  -8  18        7.37        4.00      1.68 o 
   0  -8  18        1.82        2.29      2.39 o 
   1  -8  18        5.12        8.08      4.47 o 
   2  -8  18        0.64        6.62      1.83 o 
  -4  -7  18        4.73        2.63      2.01 o 
  -3  -7  18        2.10        4.38      1.68 o 
  -2  -7  18        2.98        2.67      0.95 o 
  -1  -7  18        9.88       13.98      2.98 o 
   0  -7  18        0.78        3.44      1.66 o 
   1  -7  18        0.05        2.93      1.49 o 
   2  -7  18       30.23       33.70      6.08 o 
   3  -7  18        0.30        3.47      1.51 o 
  -5  -6  18        0.57        1.35      3.63 o 
  -4  -6  18        0.40        2.93      1.08 o 
  -3  -6  18        5.16        6.25      1.79 o 
  -2  -6  18       12.93        5.30      2.17 o 
  -1  -6  18        1.90        1.10      1.53 o 
   0  -6  18       42.90       53.96      5.00 o 
   1  -6  18       17.95       27.69      2.97 o 
   2  -6  18       18.46       27.54      4.48 o 
   3  -6  18        3.56        2.12      1.83 o 
   4  -6  18        0.04        2.77      1.07 o 
  -5  -5  18        3.91        5.70      2.43 o 
  -4  -5  18        1.98        2.50      1.33 o 
  -3  -5  18       39.68       37.38      4.83 o 
  -2  -5  18        2.89        8.28      2.00 o 
  -1  -5  18        6.58        4.94      1.59 o 
   0  -5  18       12.90       12.07      2.68 o 
   1  -5  18      136.23      174.80     13.12 o 
   2  -5  18       29.07       52.64     11.42 o 
   3  -5  18       13.15       16.82      4.35 o 
   4  -5  18       36.55       38.93     15.69 o 
   5  -5  18        0.43        1.14      1.21 o 
  -5  -4  18        1.88        3.98      1.96 o 
  -4  -4  18        0.18        2.51      1.21 o 
  -3  -4  18        1.41        4.19      2.12 o 
  -2  -4  18       80.62       97.36      7.76 o 
  -1  -4  18       40.02       52.25      6.57 o 
   0  -4  18       95.73      102.91      7.84 o 
   1  -4  18      125.38      171.46      5.55 o 
   2  -4  18      112.38      129.34      6.24 o 
   3  -4  18        5.97        5.15      1.62 o 
   4  -4  18        9.43       11.31      2.37 o 
   5  -4  18        0.57        3.69      1.90 o 
  -6  -3  18        0.54        2.89      2.46 o 
  -5  -3  18        6.46       11.12      4.71 o 
  -4  -3  18       20.70       31.11      3.39 o 
  -3  -3  18       16.93       16.46      2.43 o 
  -2  -3  18        9.09        5.58      2.95 o 
  -1  -3  18       65.25       61.17      9.35 o 
   0  -3  18       21.65       19.61      3.31 o 
   1  -3  18      536.94      608.36     14.45 o 
   2  -3  18       12.08       13.57      2.54 o 
   3  -3  18       11.37       13.68      4.40 o 
   4  -3  18       49.80       60.49     12.54 o 
   5  -3  18        0.24        0.37      1.38 o 
  -6  -2  18        0.75       -0.08      2.25 o 
  -5  -2  18        5.56        4.93      2.26 o 
  -4  -2  18        2.51        4.77      1.11 o 
  -3  -2  18       43.23       50.01      4.83 o 
  -2  -2  18       78.75       61.72     11.42 o 
  -1  -2  18       82.60      101.03     11.11 o 
   0  -2  18      144.57      179.21      4.92 o 
   1  -2  18       48.87       52.08      5.99 o 
   2  -2  18       14.81       16.85      3.31 o 
   3  -2  18       10.86       12.55      2.35 o 
   4  -2  18       15.61       13.65      3.17 o 
   5  -2  18        2.36        1.34      1.63 o 
  -5  -1  18        0.56        6.23      2.04 o 
  -4  -1  18       15.35       10.49      3.82 o 
  -3  -1  18       12.56       13.42      3.24 o 
  -2  -1  18       14.61       16.07      2.25 o 
  -1  -1  18       11.57       11.33      3.04 o 
   0  -1  18        2.69        7.78      2.27 o 
   1  -1  18      149.91      143.76      3.23 o 
   2  -1  18      122.92      142.86      5.36 o 
   3  -1  18       34.26       31.87      4.03 o 
   4  -1  18       16.08       10.11      2.57 o 
   5  -1  18        0.83       -0.41      1.25 o 
  -5   0  18        0.52       -0.22      2.33 o 
  -4   0  18        5.24        6.21      2.42 o 
  -3   0  18        2.16        5.19      1.43 o 
  -2   0  18        8.14        5.10      1.69 o 
  -1   0  18        7.69        9.44      3.24 o 
   0   0  18       15.73        8.99      2.58 o 
   1   0  18       61.84       57.94      6.52 o 
   2   0  18      103.82      110.18      6.81 o 
   3   0  18      226.28      245.86     13.27 o 
   4   0  18       12.03        7.34      2.53 o 
   5   0  18        6.19        4.27      4.25 o 
  -5   1  18        0.56        1.28      4.23 o 
  -4   1  18       15.29       11.83      2.64 o 
  -3   1  18       12.60        6.35      1.93 o 
  -2   1  18       14.58       18.29      2.65 o 
  -1   1  18       11.51        7.44      2.42 o 
   0   1  18        2.67        8.00      1.61 o 
   1   1  18      149.81      147.59      3.87 o 
   2   1  18      122.89      135.77      4.92 o 
   3   1  18       34.32       31.93      4.85 o 
  -5   2  18        5.57        5.97      2.88 o 
  -4   2  18        2.52        4.34      3.77 o 
  -3   2  18       43.27       38.24      6.60 o 
  -2   2  18       78.79      120.69     36.84 o 
  -1   2  18       82.56      103.17     12.12 o 
   0   2  18      144.40      176.30      5.79 o 
   1   2  18       48.91       45.42      1.98 o 
   2   2  18       14.74       14.27      2.16 o 
   3   2  18       10.84       13.90      2.88 o 
  -5   3  18        6.47        5.78      2.57 o 
  -4   3  18       20.70       24.33      4.81 o 
  -3   3  18       16.89       17.89      5.85 o 
  -2   3  18        9.08       10.34      2.56 o 
  -1   3  18       65.34       68.65     10.21 o 
   0   3  18       21.66       27.13      3.42 o 
   1   3  18      537.30      620.09     14.31 o 
   2   3  18       12.05       16.84      4.16 o 
   3   3  18       11.32       13.64      5.85 o 
  -5   4  18        1.87        3.06      1.98 o 
  -4   4  18        0.18        2.34      1.33 o 
  -3   4  18        1.40       -0.42      1.96 o 
  -2   4  18       80.61       49.26     19.21 o 
  -1   4  18       40.13       50.94      9.27 o 
   0   4  18       95.56       99.09      7.12 o 
   1   4  18      125.42      189.54      8.59 o 
   2   4  18      112.25      133.23     14.80 o 
   3   4  18        5.97        4.51      2.39 o 
   4   4  18        9.44       11.83      5.96 o 
  -5   5  18        3.91        3.15      1.91 o 
  -4   5  18        1.97        4.06      2.18 o 
  -3   5  18       39.64       33.59      4.93 o 
  -2   5  18        2.86        0.70      1.53 o 
  -1   5  18        6.58        7.90      1.97 o 
   0   5  18       12.91        8.88      3.80 o 
   1   5  18      136.05      194.97      9.80 o 
   2   5  18       29.04       39.12     14.33 o 
   3   5  18       13.17       19.57     11.32 o 
   4   5  18       36.64       31.58     24.53 o 
  -3   6  18        5.13        1.10      2.60 o 
  -2   6  18       12.92        6.15      2.45 o 
  -1   6  18        1.88        4.29      1.78 o 
   0   6  18       42.89       21.40     11.48 o 
   1   6  18       17.96       21.66      7.83 o 
   2   6  18       18.45       14.30      7.08 o 
   3   6  18        3.57        5.65      2.81 o 
  -2  -9  19        2.23        3.45      1.40 o 
  -1  -9  19        0.37        3.21      1.73 o 
   0  -9  19        1.63        3.91      1.63 o 
  -3  -8  19       11.39        9.35      4.13 o 
  -2  -8  19        0.23        2.39      1.35 o 
  -1  -8  19        0.98        1.27      1.35 o 
   0  -8  19        1.16        1.09      2.11 o 
   1  -8  19        1.43        1.60      1.91 o 
   2  -8  19       11.70       16.63      5.92 o 
  -4  -7  19        4.87        2.22      2.36 o 
  -3  -7  19        6.26        5.02      1.57 o 
  -2  -7  19        1.96        3.87      1.25 o 
  -1  -7  19        0.66        2.71      1.29 o 
   0  -7  19       28.44       14.68     14.42 o 
   1  -7  19        2.59        2.74      1.48 o 
   2  -7  19       31.71       37.87      6.00 o 
   3  -7  19       10.55        8.90      2.46 o 
  -4  -6  19       23.48       10.89      3.90 o 
  -3  -6  19        2.62        3.37      1.34 o 
  -2  -6  19       12.09        6.58      1.95 o 
  -1  -6  19        2.42        3.60      1.73 o 
   0  -6  19       12.18       12.04      3.96 o 
   1  -6  19        2.01        2.25      1.77 o 
   2  -6  19        8.40       10.48      2.63 o 
   3  -6  19        1.63        3.49      1.40 o 
   4  -6  19       11.50        6.74      2.64 o 
  -5  -5  19        0.28        1.94      2.36 o 
  -4  -5  19        0.04        5.10      1.73 o 
  -3  -5  19        4.59        2.24      1.62 o 
  -2  -5  19        4.11        4.72      1.79 o 
  -1  -5  19        4.90        5.94      3.42 o 
   0  -5  19       54.53       60.42      5.43 o 
   1  -5  19       71.72       84.05      4.35 o 
   2  -5  19       13.20       24.69      4.92 o 
   3  -5  19        3.48        5.49      1.96 o 
   4  -5  19       19.02       13.30      5.20 o 
  -5  -4  19        0.70        3.77      1.93 o 
  -4  -4  19        5.99        6.73      1.77 o 
  -3  -4  19        3.17        3.64      1.55 o 
  -2  -4  19        3.76        4.51      1.25 o 
  -1  -4  19        1.55        4.87      3.70 o 
   0  -4  19        4.13        3.49      1.74 o 
   1  -4  19       30.48       36.73      3.34 o 
   2  -4  19        3.39        4.63      1.34 o 
   3  -4  19       45.45       56.05      8.03 o 
   4  -4  19       11.56       11.37      3.19 o 
   5  -4  19        0.26        1.47      0.80 o 
  -5  -3  19        0.89        2.63      1.94 o 
  -4  -3  19        1.88        4.98      1.52 o 
  -3  -3  19        7.43       13.65      2.39 o 
  -2  -3  19       23.74       16.56      3.95 o 
  -1  -3  19      106.30      139.17      7.86 o 
   0  -3  19       15.56       12.97      6.09 o 
   1  -3  19      477.90      580.86     13.74 o 
   2  -3  19       55.37       77.46      9.61 o 
   3  -3  19        9.48        6.66      1.36 o 
   4  -3  19       21.32       19.03      3.33 o 
   5  -3  19        4.80        4.59      2.13 o 
  -5  -2  19        4.36        7.56      3.02 o 
  -4  -2  19       16.18       15.83      2.83 o 
  -3  -2  19        2.68        4.20      1.41 o 
  -2  -2  19       61.79       69.39      9.90 o 
  -1  -2  19       35.85       43.45      6.07 o 
   0  -2  19      102.74      116.98      7.57 o 
   1  -2  19      214.47      246.94      7.20 o 
   2  -2  19       26.38       40.11      5.01 o 
   3  -2  19       11.51       10.53      2.15 o 
   4  -2  19        6.95        6.71      1.65 o 
   5  -2  19        5.02        1.07      4.83 o 
  -5  -1  19        2.60        3.20      1.78 o 
  -4  -1  19       30.21       37.60      5.42 o 
  -3  -1  19        3.80        4.66      2.22 o 
  -2  -1  19        3.60        2.08      1.04 o 
  -1  -1  19       11.75       17.64      2.84 o 
   0  -1  19      234.40      266.09      8.18 o 
   1  -1  19       20.24       39.16      4.14 o 
   2  -1  19       63.98       72.17      6.03 o 
   3  -1  19       11.77       11.98      2.59 o 
   4  -1  19       15.79       13.54      3.63 o 
   5  -1  19       22.60        6.89      8.08 o 
  -5   0  19        0.67        6.82      3.78 o 
  -4   0  19      100.24      137.73     16.32 o 
  -3   0  19       38.76       38.15      3.27 o 
  -2   0  19        3.39        8.04      1.69 o 
  -1   0  19      177.04      220.50      5.93 o 
   0   0  19       26.68       28.59      6.19 o 
   1   0  19       25.73       34.53      4.46 o 
   2   0  19       94.74       92.79      8.29 o 
   3   0  19       34.31       36.57      6.34 o 
   4   0  19        1.02        2.90      1.74 o 
   5   0  19        1.56        9.81      5.48 o 
  -5   1  19        2.60        6.78      2.99 o 
  -4   1  19       30.29       33.90      5.61 o 
  -3   1  19        3.81        7.84      2.12 o 
  -2   1  19        3.60        2.26      0.77 o 
  -1   1  19       11.61       13.90      3.97 o 
   0   1  19      234.38      278.11      5.38 o 
   1   1  19       20.34       31.59      4.21 o 
   2   1  19       64.04       75.03      5.91 o 
   3   1  19       11.75        9.97      2.82 o 
  -5   2  19        4.36        4.29      1.98 o 
  -4   2  19       16.20       14.47      4.30 o 
  -3   2  19        2.68        1.93      2.30 o 
  -2   2  19       61.75       65.34     10.90 o 
  -1   2  19       35.90       37.70      5.69 o 
   0   2  19      102.55      122.61      5.17 o 
   1   2  19      214.47      245.60      7.83 o 
   2   2  19       26.33       30.76      4.07 o 
   3   2  19       11.55        7.11      2.68 o 
  -5   3  19        0.89        5.43      2.52 o 
  -4   3  19        1.88        4.23      1.75 o 
  -3   3  19        7.45        7.30      2.15 o 
  -2   3  19       23.78       23.20      6.12 o 
  -1   3  19      106.24      127.96      9.35 o 
   0   3  19       15.50       21.11      5.00 o 
   1   3  19      478.11      593.56     13.76 o 
   2   3  19       55.60       52.48     10.11 o 
   3   3  19        9.47       11.25      6.32 o 
   4   3  19       21.33       16.26      6.04 o 
  -5   4  19        0.69        4.49      2.34 o 
  -4   4  19        5.99        7.11      2.33 o 
  -3   4  19        3.17        4.08      1.97 o 
  -2   4  19        3.82        2.24      1.89 o 
  -1   4  19        1.55        4.92      1.93 o 
   0   4  19        4.11        2.58      1.47 o 
   1   4  19       30.45       25.84      9.92 o 
   2   4  19        3.40        2.33      2.97 o 
   3   4  19       45.42       24.30     24.89 o 
   4   4  19       11.57       11.90      9.92 o 
  -5   5  19        0.28        2.52      1.81 o 
  -4   5  19        0.04        3.78      1.43 o 
  -3   5  19        4.57        4.10      3.06 o 
  -2   5  19        4.14        2.84      1.15 o 
  -1   5  19        4.91        2.42      1.42 o 
   0   5  19       54.61       47.80      7.06 o 
   1   5  19       71.50       76.86      5.12 o 
   2   5  19       13.22       20.18      9.30 o 
   3   5  19        3.47        9.17      4.14 o 
   4   5  19       19.04       12.04     10.72 o 
  -3   6  19        2.64        4.86      2.28 o 
  -2   6  19       12.10        6.57      2.93 o 
  -1   6  19        2.41        0.81      1.95 o 
   0   6  19       12.22        8.04      5.24 o 
   1   6  19        1.99        3.29      2.12 o 
   2   6  19        8.40        9.73      4.27 o 
  -2  -9  20        6.04       39.58     14.95 o 
  -1  -9  20        2.29        1.74      1.94 o 
  -3  -8  20        2.63        6.35      3.29 o 
  -2  -8  20        0.39        0.51      1.28 o 
  -1  -8  20        5.21        1.63      1.60 o 
   0  -8  20        3.98        3.74      3.14 o 
   1  -8  20        5.22        7.27      3.13 o 
  -4  -7  20        1.17        2.15      1.86 o 
  -3  -7  20        1.97        1.95      1.05 o 
  -2  -7  20        7.67        3.37      1.38 o 
  -1  -7  20       53.17       19.89      7.66 o 
   0  -7  20       34.34       39.74     11.46 o 
   1  -7  20        1.27        1.80      1.22 o 
   2  -7  20       29.68       46.69     17.99 o 
   3  -7  20        2.74        2.90      2.11 o 
  -4  -6  20       33.38       34.10      7.58 o 
  -3  -6  20       10.48        5.27      1.45 o 
  -2  -6  20        2.47        4.30      1.75 o 
  -1  -6  20        6.25        1.87      1.14 o 
   0  -6  20        2.56        2.18      1.29 o 
   1  -6  20        3.28        7.17      2.08 o 
   2  -6  20       18.40       25.71      6.42 o 
   3  -6  20        4.51        6.29      2.06 o 
   4  -6  20        4.64        5.80      3.67 o 
  -5  -5  20        1.21        2.17      3.55 o 
  -4  -5  20        6.76        6.79      1.57 o 
  -3  -5  20        2.61        5.60      1.45 o 
  -2  -5  20        9.75        5.39      4.16 o 
  -1  -5  20        7.60        3.41      3.12 o 
   0  -5  20       13.79       16.81      2.31 o 
   1  -5  20       55.16       67.45     13.05 o 
   2  -5  20        4.87        7.06      2.75 o 
   3  -5  20        5.85       12.36      2.15 o 
   4  -5  20        3.13        7.94      3.34 o 
  -5  -4  20        5.70        6.97      2.45 o 
  -4  -4  20        4.50        4.07      1.13 o 
  -3  -4  20        5.60        7.11      1.59 o 
  -2  -4  20        0.46        2.51      2.84 o 
  -1  -4  20       25.53       27.80      3.95 o 
   0  -4  20        1.34        1.92      1.32 o 
   1  -4  20      134.66      181.05      9.06 o 
   2  -4  20       30.61       33.63      5.43 o 
   3  -4  20        3.06        5.74      2.74 o 
   4  -4  20        1.04        2.38      1.55 o 
  -5  -3  20        1.47        2.50      1.73 o 
  -4  -3  20        9.60       11.97      2.14 o 
  -3  -3  20       11.74       15.11      3.44 o 
  -2  -3  20       79.79       70.04      5.32 o 
  -1  -3  20       22.20       11.94      6.91 o 
   0  -3  20       41.74       43.27      5.91 o 
   1  -3  20      131.06      159.92      5.74 o 
   2  -3  20        7.00        8.64      2.06 o 
   3  -3  20       26.83       33.26      4.27 o 
   4  -3  20        0.86        3.63      1.02 o 
   5  -3  20        1.71        0.56      1.42 o 
  -5  -2  20        1.14        2.78      2.07 o 
  -4  -2  20       24.60       36.29      5.52 o 
  -3  -2  20        4.45        5.22      1.48 o 
  -2  -2  20       73.01       68.08      7.46 o 
  -1  -2  20      100.58      151.39      7.96 o 
   0  -2  20       47.20       53.40      5.17 o 
   1  -2  20        4.89        8.96      1.93 o 
   2  -2  20       48.91       50.33      5.14 o 
   3  -2  20        4.77        5.50      2.26 o 
   4  -2  20        3.61        3.19      1.70 o 
   5  -2  20       12.50       10.10     11.79 o 
  -5  -1  20        2.56        4.46      2.53 o 
  -4  -1  20        6.53        6.92      2.36 o 
  -3  -1  20       33.85       25.24      5.07 o 
  -2  -1  20        1.61        2.44      1.73 o 
  -1  -1  20      119.66      148.74     10.89 o 
   0  -1  20       41.37       51.20      4.88 o 
   1  -1  20        1.09        2.23      1.50 o 
   2  -1  20       86.27       99.26      7.38 o 
   3  -1  20       52.41       72.48      8.83 o 
   4  -1  20        3.51        1.08      0.88 o 
   5  -1  20        1.09        7.51      5.59 o 
  -5   0  20        0.49        0.84      2.73 o 
  -4   0  20      105.06      134.67     13.10 o 
  -3   0  20       14.15       14.25      2.43 o 
  -2   0  20        1.35        1.33      1.29 o 
  -1   0  20        0.25        6.95      1.92 o 
   0   0  20      369.13      433.93     12.02 o 
   1   0  20        4.72        5.15      1.60 o 
   2   0  20       89.03       95.05      6.99 o 
   3   0  20       60.66       70.37     11.88 o 
   4   0  20       32.82       52.11     21.19 o 
  -5   1  20        2.56        4.36      2.73 o 
  -4   1  20        6.53        4.50      3.10 o 
  -3   1  20       33.81       32.61     19.21 o 
  -2   1  20        1.60        5.47      2.98 o 
  -1   1  20      119.53      104.76     19.30 o 
   0   1  20       41.40       58.89      8.66 o 
   1   1  20        1.08        1.71      0.84 o 
   2   1  20       86.19       97.84      7.11 o 
   3   1  20       52.45       57.79      5.45 o 
   4   1  20        3.49       -1.52      4.49 o 
  -5   2  20        1.13        4.27      1.85 o 
  -4   2  20       24.54       28.79      6.59 o 
  -3   2  20        4.48        7.74      2.90 o 
  -2   2  20       72.89       63.85     35.27 o 
  -1   2  20      100.75      150.81      9.78 o 
   0   2  20       47.10       53.24      7.63 o 
   1   2  20        4.92        6.70      1.73 o 
   2   2  20       48.73       47.93      4.79 o 
   3   2  20        4.78       -0.24      4.45 o 
   4   2  20        3.61        8.99      4.92 o 
  -5   3  20        1.46        7.02      2.51 o 
  -4   3  20        9.61       11.68      3.06 o 
  -3   3  20       11.75       11.08      3.16 o 
  -2   3  20       79.82      106.73      7.36 o 
  -1   3  20       22.17       19.74      5.27 o 
   0   3  20       41.64       40.91      6.16 o 
   1   3  20      130.63      148.73     15.49 o 
   2   3  20        6.98       11.00      2.45 o 
   3   3  20       26.79       16.18     13.25 o 
   4   3  20        0.87        2.20      2.36 o 
   5   3  20        1.72        2.52      2.04 o 
  -5   4  20        5.71        2.46      1.96 o 
  -4   4  20        4.52        9.63      3.07 o 
  -3   4  20        5.60        9.22      2.68 o 
  -2   4  20        0.45        5.32      1.76 o 
  -1   4  20       25.46       17.27      4.47 o 
   0   4  20        1.35        1.85      1.07 o 
   1   4  20      134.71      185.13      7.34 o 
   2   4  20       30.58       38.50     12.82 o 
   3   4  20        3.07        8.18      4.11 o 
   4   4  20        1.04        1.73      3.60 o 
  -5   5  20        1.21        1.67      5.49 o 
  -4   5  20        6.76        8.15      5.39 o 
  -3   5  20        2.60        8.86      2.64 o 
  -2   5  20        9.70        8.39      3.79 o 
  -1   5  20        7.60        6.80      1.78 o 
   0   5  20       13.79       15.29     13.72 o 
   1   5  20       55.36       61.54      4.05 o 
   2   5  20        4.86        8.19      4.09 o 
   3   5  20        5.81        6.47      3.39 o 
   4   5  20        3.16        5.57      4.59 o 
  -3   6  20       10.46        3.21      1.54 o 
  -2   6  20        2.49        4.65      2.46 o 
  -1   6  20        6.27        8.04      2.36 o 
   0   6  20        2.58        0.54      0.81 o 
   1   6  20        3.26        5.19      2.96 o 
   2   6  20       18.37       19.07      9.04 o 
  -3  -8  21        9.77        5.74      4.71 o 
  -2  -8  21        1.13        1.22      2.10 o 
  -1  -8  21        2.70        2.52      1.12 o 
   0  -8  21        1.06        1.10      1.44 o 
   1  -8  21        1.13        2.31      1.78 o 
  -4  -7  21        1.34        7.34      3.49 o 
  -3  -7  21        0.62        3.05      1.10 o 
  -2  -7  21        3.28        5.61      1.89 o 
  -1  -7  21        7.83        6.14      2.14 o 
   0  -7  21       17.93        9.45      7.11 o 
   1  -7  21        0.04        3.22      1.62 o 
   2  -7  21        9.32       10.50      3.12 o 
  -4  -6  21       12.03       11.58      3.38 o 
  -3  -6  21        0.73        2.55      1.09 o 
  -2  -6  21       15.86       13.22      3.31 o 
  -1  -6  21        4.56        5.16      2.25 o 
   0  -6  21       10.57        5.42      2.64 o 
   1  -6  21        8.43        6.40      2.75 o 
   2  -6  21       21.46       43.31      5.32 o 
   3  -6  21        3.98        3.86      1.08 o 
  -5  -5  21        2.56        5.61      4.63 o 
  -4  -5  21        8.47        6.26      2.08 o 
  -3  -5  21        7.38        9.38      1.90 o 
  -2  -5  21        4.04        4.84      1.54 o 
  -1  -5  21        5.09        8.33      2.07 o 
   0  -5  21        4.49        6.04      2.02 o 
   1  -5  21        2.99        7.08      1.66 o 
   2  -5  21        8.54        5.85      2.56 o 
   3  -5  21        4.28        5.51      1.69 o 
   4  -5  21       16.16       14.68      4.05 o 
  -5  -4  21        2.30       -0.04      2.20 o 
  -4  -4  21        2.13        4.01      1.44 o 
  -3  -4  21       15.90        9.87      2.22 o 
  -2  -4  21        2.83        3.45      1.39 o 
  -1  -4  21        0.36        3.35      1.40 o 
   0  -4  21        4.82        4.95      1.92 o 
   1  -4  21        6.95        3.96      1.37 o 
   2  -4  21        2.09        5.25      1.68 o 
   3  -4  21       25.26       30.71      8.55 o 
   4  -4  21        7.52        8.05      2.76 o 
  -5  -3  21        0.03        2.28      1.42 o 
  -4  -3  21        4.77        9.19      2.80 o 
  -3  -3  21       32.85       44.54      3.98 o 
  -2  -3  21        7.42       15.01      3.79 o 
  -1  -3  21        3.09        2.82      2.02 o 
   0  -3  21      135.93      159.61      9.07 o 
   1  -3  21       19.33       17.18      2.64 o 
   2  -3  21        4.62        4.30      3.29 o 
   3  -3  21        6.99        8.04      2.20 o 
   4  -3  21       36.82       34.11     12.19 o 
   5  -3  21        3.03        1.71      1.29 o 
  -5  -2  21        1.21        3.67      2.27 o 
  -4  -2  21       23.82       30.30     11.45 o 
  -3  -2  21       11.21        8.54      2.23 o 
  -2  -2  21       18.01       14.22      2.65 o 
  -1  -2  21       17.74       28.08      4.52 o 
   0  -2  21       99.55      133.28      6.43 o 
   1  -2  21      155.01      195.23      7.02 o 
   2  -2  21        2.82        5.95      1.93 o 
   3  -2  21        4.60        5.22      1.87 o 
   4  -2  21       14.56        8.67      2.12 o 
   5  -2  21        5.37        0.46      3.09 o 
  -5  -1  21        0.41        3.76      3.58 o 
  -4  -1  21       14.95       16.29      3.73 o 
  -3  -1  21        3.46        1.01      1.04 o 
  -2  -1  21       33.51       29.75      5.81 o 
  -1  -1  21       29.84       36.26      4.76 o 
   0  -1  21        8.30       11.16      3.52 o 
   1  -1  21       72.58       82.42      6.19 o 
   2  -1  21      121.55      139.88      5.08 o 
   3  -1  21       12.83        9.82      2.36 o 
   4  -1  21        6.34        3.70      1.46 o 
   5  -1  21       19.60        9.74     13.39 o 
  -5   0  21        1.92        1.92      2.81 o 
  -4   0  21       16.17       19.64      5.87 o 
  -3   0  21        0.09        2.98      1.80 o 
  -2   0  21       13.36       15.42      2.62 o 
  -1   0  21        3.91        8.45      2.39 o 
   0   0  21       22.25       31.54      3.92 o 
   1   0  21        8.36        8.81      2.08 o 
   2   0  21       96.82      104.27      4.84 o 
   3   0  21       79.51      100.18     11.12 o 
   4   0  21        4.09        6.07      4.52 o 
  -5   1  21        0.41       -1.18      2.61 o 
  -4   1  21       14.97       17.38      4.46 o 
  -3   1  21        3.47        6.33      2.10 o 
  -2   1  21       33.49       43.21     10.77 o 
  -1   1  21       29.82       25.81      4.33 o 
   0   1  21        8.26        6.44      1.96 o 
   1   1  21       72.71       89.93      7.88 o 
   2   1  21      121.42      130.91      4.96 o 
   3   1  21       12.81       13.49      3.96 o 
   4   1  21        6.29        7.18      4.67 o 
  -5   2  21        1.22        1.91      2.22 o 
  -4   2  21       23.83       24.15      7.54 o 
  -3   2  21       11.24        8.92      2.55 o 
  -2   2  21       17.95       13.93      3.03 o 
  -1   2  21       17.76       20.56      4.01 o 
   0   2  21       99.51      141.94      4.60 o 
   1   2  21      154.98      189.33      6.41 o 
   2   2  21        2.85        5.80      3.25 o 
   3   2  21        4.61        3.71      3.21 o 
   4   2  21       14.52       15.08      8.28 o 
  -5   3  21        0.02        0.26      1.78 o 
  -4   3  21        4.77        8.67      2.67 o 
  -3   3  21       32.91       30.88      7.21 o 
  -2   3  21        7.43        4.86      4.03 o 
  -1   3  21        3.07        3.65      1.54 o 
   0   3  21      135.73      167.35      5.00 o 
   1   3  21       19.30       19.49      4.22 o 
   2   3  21        4.66        1.92      1.23 o 
   3   3  21        7.02        2.81      3.40 o 
   4   3  21       36.88       33.15     25.42 o 
  -5   4  21        2.29        2.84      3.06 o 
  -4   4  21        2.12        4.28      1.77 o 
  -3   4  21       15.89        9.28      2.81 o 
  -2   4  21        2.85        1.79      1.64 o 
  -1   4  21        0.36        4.94      2.02 o 
   0   4  21        4.78        3.81      3.04 o 
   1   4  21        6.92        5.46      2.56 o 
   2   4  21        2.12       -1.41      3.57 o 
   3   4  21       25.29       16.15     16.14 o 
   4   4  21        7.54       10.49      7.12 o 
  -4   5  21        8.49        8.06      4.33 o 
  -3   5  21        7.37        8.64      2.17 o 
  -2   5  21        4.04        6.11      1.70 o 
  -1   5  21        5.09        4.46      2.55 o 
   0   5  21        4.51        5.92      3.23 o 
   1   5  21        2.97        1.86      2.38 o 
   2   5  21        8.54       10.50      5.58 o 
   3   5  21        4.28        4.14      3.73 o 
   4   5  21       16.15        5.83      6.27 o 
  -3   6  21        0.72        1.79      1.75 o 
  -1   6  21        4.56        2.67      3.57 o 
   0   6  21       10.63        9.63      8.20 o 
   1   6  21        8.46        6.94      3.50 o 
  -2  -8  22        4.81        7.35      4.18 o 
  -1  -8  22        2.56        3.52      2.38 o 
   0  -8  22       11.71       11.41      5.42 o 
  -3  -7  22        1.35        3.94      1.16 o 
  -2  -7  22        2.23        3.28      1.36 o 
  -1  -7  22        9.30        2.72      3.59 o 
   0  -7  22        0.99        2.58      1.23 o 
   1  -7  22        6.12        4.71      2.30 o 
   2  -7  22       11.71        6.79      4.18 o 
   3  -7  22        0.45        5.54      3.37 o 
  -4  -6  22        7.12        9.05      2.45 o 
  -3  -6  22        4.06        2.77      1.63 o 
  -2  -6  22        0.11        1.31      2.04 o 
  -1  -6  22        9.77        5.12      2.08 o 
   0  -6  22        4.74        3.52      1.18 o 
   1  -6  22       22.03       18.01      5.85 o 
   2  -6  22       10.98       13.22      4.06 o 
   3  -6  22       19.07       19.04      5.24 o 
  -4  -5  22        8.80        9.13      1.77 o 
  -3  -5  22       17.07       14.15      2.15 o 
  -2  -5  22        4.40        3.55      1.95 o 
  -1  -5  22       12.11       10.72      3.35 o 
   0  -5  22       30.25       28.09      9.42 o 
   1  -5  22       11.04       17.85      3.66 o 
   2  -5  22        0.24        0.10      1.42 o 
   3  -5  22        1.37        4.18      2.56 o 
   4  -5  22        5.17        1.70      2.03 o 
  -5  -4  22        0.58        4.96      2.94 o 
  -4  -4  22        6.35        8.93      1.98 o 
  -3  -4  22        4.93        8.95      1.71 o 
  -2  -4  22        0.88       -0.59      1.65 o 
  -1  -4  22        1.99        3.09      1.65 o 
   0  -4  22      171.14      185.31     70.86 o 
   1  -4  22        5.59        9.25      2.31 o 
   2  -4  22        3.13        4.56      1.20 o 
   3  -4  22       17.23       16.98      2.70 o 
   4  -4  22        3.99        1.52      1.41 o 
  -4  -3  22        0.12        3.15      1.54 o 
  -3  -3  22       32.29       37.80      5.23 o 
  -2  -3  22        3.26        4.57      1.69 o 
  -1  -3  22        0.61        4.53      1.94 o 
   0  -3  22      131.06      159.28     14.00 o 
   1  -3  22      135.84      156.10     11.86 o 
   2  -3  22        7.94        6.73      1.73 o 
   3  -3  22        2.35        1.57      1.27 o 
   4  -3  22        5.90        7.22      2.12 o 
  -5  -2  22        3.07        1.55      1.54 o 
  -4  -2  22       12.81       12.07      4.43 o 
  -3  -2  22        5.25        6.57      1.78 o 
  -2  -2  22       13.49       12.79      2.81 o 
  -1  -2  22       10.01        8.37      2.22 o 
   0  -2  22       13.06       16.42      4.93 o 
   1  -2  22       10.45       14.60      2.70 o 
   2  -2  22        4.67        6.14      1.59 o 
   3  -2  22       65.64       72.65     13.43 o 
   4  -2  22       11.14        8.32      1.93 o 
  -5  -1  22        0.01       -0.63      2.66 o 
  -4  -1  22        4.57        4.63      2.46 o 
  -3  -1  22       13.24       11.88      2.44 o 
  -2  -1  22       38.84       38.54      2.97 o 
  -1  -1  22       95.18      133.39     54.53 o 
   0  -1  22        7.97        9.34      2.40 o 
   1  -1  22       28.88       33.09      4.39 o 
   2  -1  22       99.27      131.00      3.82 o 
   3  -1  22        2.12        3.85      1.14 o 
   4  -1  22        1.41       -4.22      4.67 o 
  -5   0  22        0.89        4.73      2.19 o 
  -4   0  22        4.69        6.14      2.22 o 
  -3   0  22        8.53       12.31      3.88 o 
  -2   0  22        0.02       -0.80      1.61 o 
  -1   0  22       16.08       18.65     10.05 o 
   0   0  22        0.28        4.01      1.21 o 
   1   0  22       15.51       14.68      3.40 o 
   2   0  22        0.28        2.86      1.37 o 
   3   0  22       41.22       34.07      7.56 o 
   4   0  22       12.85       10.10      5.99 o 
  -5   1  22        0.02        4.96      3.64 o 
  -4   1  22        4.56        0.27      2.59 o 
  -3   1  22       13.23       11.88      2.87 o 
  -2   1  22       38.87       30.36      4.53 o 
  -1   1  22       95.42      145.52      7.81 o 
   0   1  22        7.95        7.41      2.82 o 
   1   1  22       28.93       34.21      3.97 o 
   2   1  22       99.33      129.58      3.05 o 
   3   1  22        2.13        1.14      4.78 o 
   4   1  22        1.41       13.50     11.18 o 
  -5   2  22        3.08        2.16      1.95 o 
  -4   2  22       12.81       19.61      3.71 o 
  -3   2  22        5.25        6.29      6.49 o 
  -2   2  22       13.53        9.48      2.89 o 
  -1   2  22        9.97       13.95      3.24 o 
   0   2  22       13.12       16.18      2.62 o 
   1   2  22       10.42       12.56      2.60 o 
   2   2  22        4.65        6.79      2.09 o 
   3   2  22       65.58       84.36     26.50 o 
   4   2  22       11.12        7.88      7.91 o 
  -5   3  22        0.19       -0.26      2.55 o 
  -4   3  22        0.12        6.46      3.79 o 
  -3   3  22       32.31       35.78      6.29 o 
  -2   3  22        3.24        5.87      2.41 o 
  -1   3  22        0.60        3.16      2.71 o 
   0   3  22      131.15      166.82      7.74 o 
   1   3  22      135.77      150.72      7.13 o 
   2   3  22        7.90        7.16      3.14 o 
   3   3  22        2.35        9.78      3.83 o 
   4   3  22        5.91       11.29      5.26 o 
  -5   4  22        0.58        0.91      3.14 o 
  -4   4  22        6.36        5.64      2.12 o 
  -3   4  22        4.92        9.47      2.48 o 
  -2   4  22        0.88        2.38      1.30 o 
  -1   4  22        2.00        6.27      2.10 o 
   0   4  22      171.24      290.62    163.13 o 
   1   4  22        5.54       15.77      5.07 o 
   2   4  22        3.14        4.49      2.10 o 
   3   4  22       17.27       18.39     10.10 o 
   4   4  22        3.99        2.70      3.05 o 
  -4   5  22        8.80        7.39      2.42 o 
  -3   5  22       17.06       10.93      2.18 o 
  -2   5  22        4.40        7.26      3.80 o 
  -1   5  22       12.08       15.48      4.48 o 
   1   5  22       11.01       15.01      7.30 o 
   2   5  22        0.25        3.99      2.16 o 
   3   5  22        1.37        3.88      2.38 o 
   4   5  22        5.19        3.21      3.56 o 
  -1  -8  23        9.73        5.91      2.39 o 
  -3  -7  23        0.78        1.68      1.41 o 
  -2  -7  23        1.96        1.56      1.37 o 
  -1  -7  23        2.14        2.69      1.28 o 
   0  -7  23        9.82        5.12      3.30 o 
   1  -7  23        3.01        1.95      1.12 o 
   2  -7  23        6.58        2.62      2.58 o 
  -4  -6  23        2.00        5.21      1.69 o 
  -3  -6  23        5.70        4.76      1.57 o 
  -2  -6  23        1.04        3.29      1.53 o 
  -1  -6  23       37.28       24.61     12.41 o 
   0  -6  23        1.51        0.85      1.72 o 
   1  -6  23       30.90       16.62     15.07 o 
   2  -6  23       11.24       12.54      3.64 o 
   3  -6  23        8.40        5.09      3.33 o 
  -4  -5  23        2.55        3.83      1.82 o 
  -3  -5  23        5.40        3.74      1.07 o 
  -2  -5  23        2.14        2.69      1.63 o 
  -1  -5  23        7.12        3.82      2.73 o 
   0  -5  23       21.61        8.10      6.27 o 
   1  -5  23       24.07       31.59     10.61 o 
   2  -5  23        5.11       15.76      2.16 o 
   3  -5  23       20.51       16.94      5.27 o 
  -4  -4  23        0.58        4.78      2.40 o 
  -3  -4  23        0.64        3.06      1.50 o 
  -2  -4  23        7.21        7.46      2.54 o 
  -1  -4  23        1.48        1.96      1.54 o 
   0  -4  23      169.88      211.49     20.64 o 
   1  -4  23       14.23        9.37      2.67 o 
   2  -4  23       12.15       14.13      2.91 o 
   3  -4  23       19.59       34.12     14.18 o 
   4  -4  23        0.21        1.15      1.16 o 
  -4  -3  23        2.39        3.34      1.07 o 
  -3  -3  23        2.42        4.19      1.45 o 
  -2  -3  23        1.19        3.80      1.40 o 
  -1  -3  23       15.19       10.67      2.63 o 
   0  -3  23       11.06       16.00      5.05 o 
   1  -3  23       24.03       38.70      5.63 o 
   2  -3  23        7.84        9.57      2.32 o 
   3  -3  23       26.41       25.05      6.16 o 
   4  -3  23        4.36        3.33      0.94 o 
  -4  -2  23        1.51        2.00      3.09 o 
  -3  -2  23        4.74        7.24      1.42 o 
  -2  -2  23        3.42        2.26      1.56 o 
  -1  -2  23        3.26        2.27      1.64 o 
   0  -2  23       56.49       76.55      5.29 o 
   1  -2  23      109.18      148.60      7.46 o 
   2  -2  23        5.60        7.28      2.56 o 
   3  -2  23        1.37        3.71      1.19 o 
   4  -2  23        4.84        3.19      2.82 o 
  -4  -1  23        2.72        7.43      2.48 o 
  -3  -1  23        3.20        7.11      1.88 o 
  -2  -1  23        2.55        1.31      1.56 o 
  -1  -1  23        9.10        8.70      3.63 o 
   0  -1  23       10.68        8.42      2.44 o 
   1  -1  23       23.64       28.09      3.78 o 
   2  -1  23       27.23       31.13      4.76 o 
   3  -1  23        1.00        1.92      1.35 o 
   4  -1  23        4.52        5.92      4.63 o 
  -5   0  23        0.02       -1.12      3.18 o 
  -4   0  23        3.45        4.87      2.10 o 
  -3   0  23        0.83        2.86      1.66 o 
  -2   0  23       17.13       13.77      2.94 o 
  -1   0  23       30.27       26.27      7.04 o 
   0   0  23        6.05        8.41      1.93 o 
   1   0  23        6.30        7.84      2.39 o 
   2   0  23        1.49        2.88      3.04 o 
   3   0  23        2.37        1.14      2.03 o 
   4   0  23        0.93        4.29      3.46 o 
  -5   1  23       10.17        9.76      5.91 o 
  -4   1  23        2.73        4.56      2.83 o 
  -3   1  23        3.22        4.19      1.99 o 
  -2   1  23        2.56        3.97      1.55 o 
  -1   1  23        9.08        9.76      5.81 o 
   0   1  23       10.67       13.83      3.25 o 
   1   1  23       23.67       29.50      4.51 o 
   2   1  23       27.31       30.90      3.34 o 
   3   1  23        0.98        5.41      4.75 o 
   4   1  23        4.51        2.74      3.07 o 
  -5   2  23        0.64        3.95      2.69 o 
  -4   2  23        1.52        6.75      2.76 o 
  -3   2  23        4.75        1.83      2.18 o 
  -2   2  23        3.43        4.43      2.99 o 
  -1   2  23        3.26        3.26      1.98 o 
   0   2  23       56.63       50.64      7.36 o 
   1   2  23      109.12      153.58      7.11 o 
   2   2  23        5.62       10.57      3.19 o 
   3   2  23        1.37        2.50      2.76 o 
   4   2  23        4.84        4.51      2.80 o 
  -4   3  23        2.38        4.00      3.51 o 
  -3   3  23        2.40        5.98      1.97 o 
  -2   3  23        1.19        3.00      1.96 o 
  -1   3  23       15.19        5.93      6.39 o 
   0   3  23       11.04       12.73      6.98 o 
   1   3  23       24.02       37.48      6.08 o 
   2   3  23        7.88       10.21      4.61 o 
   3   3  23       26.41       47.65     15.60 o 
   4   3  23        4.38       16.58      8.12 o 
  -4   4  23        0.57        4.57      2.56 o 
  -3   4  23        0.64        3.21      1.33 o 
  -2   4  23        7.18        4.25      3.00 o 
  -1   4  23        1.48        1.33      2.90 o 
   1   4  23       14.29       12.94      6.14 o 
   2   4  23       12.11       19.91      9.38 o 
   3   4  23       19.64       33.52     23.24 o 
   4   4  23        0.22        2.60      1.81 o 
  -4   5  23        2.55        0.80      1.34 o 
  -3   5  23        5.42        3.45      3.84 o 
  -2   5  23        2.14        6.58      3.10 o 
  -1   5  23        7.11        7.71      5.89 o 
   0   5  23       21.57       20.13      9.94 o 
   1   5  23       24.05       38.92     18.11 o 
   2   5  23        5.11        5.18      2.08 o 
   3   5  23       20.50        8.21      8.81 o 
  -3  -7  24        2.35        3.63      1.61 o 
  -2  -7  24        0.38        3.08      1.59 o 
  -1  -7  24        8.69        4.79      2.02 o 
   0  -7  24        5.30        4.20      1.33 o 
   1  -7  24       13.98        3.41      2.06 o 
   2  -7  24       12.32        3.04      1.71 o 
  -3  -6  24        0.39        2.19      1.39 o 
  -2  -6  24        2.02        5.25      2.80 o 
  -1  -6  24       15.81        8.64      4.17 o 
   0  -6  24        2.86        1.75      2.05 o 
   1  -6  24        4.42        3.92      2.84 o 
   2  -6  24        0.80        2.78      1.26 o 
  -4  -5  24        0.14        1.52      1.64 o 
  -3  -5  24        3.13        5.51      3.02 o 
  -2  -5  24        0.52        1.93      1.40 o 
  -1  -5  24        3.71        2.22      1.87 o 
   0  -5  24       60.16       89.45     44.51 o 
   1  -5  24       23.38       10.41     15.94 o 
   2  -5  24        1.44        3.46      1.63 o 
   3  -5  24        0.45        3.62      1.32 o 
  -4  -4  24        1.25        5.07      1.86 o 
  -3  -4  24       12.57        9.53      2.15 o 
  -2  -4  24        1.50        2.26      1.64 o 
  -1  -4  24       11.02        8.91      3.10 o 
   0  -4  24       17.08       14.13     40.79 o 
   1  -4  24        0.57        0.87      1.07 o 
   2  -4  24        8.62       12.82      2.49 o 
   3  -4  24        6.73        7.67      3.18 o 
   4  -4  24        0.35       -0.49      1.24 o 
  -4  -3  24        0.10        4.01      3.66 o 
  -3  -3  24        1.26        4.00      1.42 o 
  -2  -3  24       11.82        7.87      2.33 o 
  -1  -3  24        0.32        2.07      1.17 o 
   0  -3  24      148.69      203.16     16.24 o 
   1  -3  24       54.59       55.63     10.85 o 
   2  -3  24        4.26        5.08      3.48 o 
   3  -3  24        8.00        6.94      2.01 o 
   4  -3  24        4.03        7.69      2.35 o 
  -4  -2  24        3.02        4.19      1.52 o 
  -3  -2  24        8.92        9.35      2.40 o 
  -2  -2  24        6.25        5.39      1.42 o 
  -1  -2  24       18.36       20.22      5.60 o 
   0  -2  24       78.97       94.50     11.82 o 
   1  -2  24        5.62        3.12      1.36 o 
   2  -2  24        2.80        4.55      1.58 o 
   3  -2  24        5.68        6.30      2.07 o 
  -4  -1  24        3.93        4.92      1.76 o 
  -3  -1  24        9.12       14.91      3.46 o 
  -2  -1  24       21.37       19.46      3.84 o 
  -1  -1  24        1.66        3.55      2.43 o 
   0  -1  24        9.77       10.87      2.69 o 
   1  -1  24        7.48        4.95      1.22 o 
   2  -1  24       28.66       32.12      5.29 o 
   3  -1  24       13.10       11.37      2.95 o 
   4  -1  24       31.06       37.57     23.02 o 
  -4   0  24        0.38        3.18      2.03 o 
  -3   0  24        8.28        9.21      2.42 o 
  -2   0  24       76.50       84.69     14.81 o 
  -1   0  24       23.81       21.72      5.54 o 
   0   0  24        0.00        1.61      1.11 o 
   1   0  24      130.66      197.26      5.93 o 
   2   0  24        7.56        6.55      1.94 o 
   3   0  24        0.37        3.04      3.73 o 
   4   0  24        6.93        3.74      3.26 o 
  -4   1  24        3.94        7.63      2.41 o 
  -3   1  24        9.10        7.04      2.52 o 
  -2   1  24       21.40       19.87      3.63 o 
  -1   1  24        1.66        3.86      1.83 o 
   0   1  24        9.73       10.65      2.78 o 
   1   1  24        7.45        6.04      2.08 o 
   2   1  24       28.73       23.83      6.76 o 
   3   1  24       13.15       19.97      6.64 o 
   4   1  24       31.14       45.46     28.75 o 
  -4   2  24        3.02        2.41      4.88 o 
  -3   2  24        8.93        6.90      2.15 o 
  -2   2  24        6.24        6.19      5.00 o 
  -1   2  24       18.28       16.16      4.17 o 
   0   2  24       78.84       81.94      8.86 o 
   1   2  24        5.63        7.74      3.01 o 
   2   2  24        2.79        5.53      2.74 o 
   3   2  24        5.65        3.17      2.50 o 
   4   2  24       22.17       10.43      9.25 o 
  -4   3  24        0.10       -0.04      1.69 o 
  -3   3  24        1.24        3.00      2.68 o 
  -2   3  24       11.81        7.87      4.81 o 
  -1   3  24        0.32        0.95      3.84 o 
   0   3  24      148.88      194.21     20.91 o 
   1   3  24       54.47       58.05     11.37 o 
   2   3  24        4.27        9.84      2.73 o 
   3   3  24        7.97        9.23      5.68 o 
   4   3  24        4.05       12.27      6.96 o 
  -4   4  24        1.25        0.79      2.02 o 
  -3   4  24       12.56        7.31      2.07 o 
  -2   4  24        1.49        4.46      1.89 o 
  -1   4  24       11.02        9.39      8.85 o 
   1   4  24        0.56        4.75      3.64 o 
   2   4  24        8.65       14.20      5.47 o 
   3   4  24        6.79        6.81      4.78 o 
   4   4  24        0.35        5.04      4.02 o 
  -4   5  24        0.14        3.75      1.57 o 
  -3   5  24        3.14        2.92      1.78 o 
  -2   5  24        0.51       -1.69      2.42 o 
  -1   5  24        3.73        6.91      2.80 o 
   1   5  24       23.41       25.97     10.09 o 
   2   5  24        1.45        4.81      3.13 o 
   3   5  24        0.46        4.44      3.79 o 
  -2  -7  25        3.09        2.06      2.08 o 
  -1  -7  25        2.27        5.33      2.55 o 
   0  -7  25        3.64        8.12      4.15 o 
   1  -7  25       20.84        2.40      3.15 o 
   2  -7  25        5.09        1.51      1.84 o 
  -3  -6  25        4.13        7.62      1.97 o 
  -2  -6  25        9.15        8.24      2.24 o 
  -1  -6  25        1.42        2.91      2.20 o 
   0  -6  25        4.13        0.79      1.61 o 
   1  -6  25        9.87        7.98      2.80 o 
   2  -6  25       12.82        5.97      3.03 o 
  -4  -5  25        1.41        1.31      1.56 o 
  -3  -5  25        3.72        4.94      1.20 o 
  -2  -5  25        0.10        2.51      1.36 o 
  -1  -5  25        0.58        2.98      1.19 o 
   0  -5  25       35.20       32.86      5.49 o 
   1  -5  25        9.86        4.43      3.50 o 
   2  -5  25        7.83        8.66      4.23 o 
  -4  -4  25        5.03        9.86      5.81 o 
  -3  -4  25        3.01        5.38      1.34 o 
  -2  -4  25        0.51        3.91      1.73 o 
  -1  -4  25        3.30        5.36      3.30 o 
   0  -4  25        9.47        3.50      1.93 o 
   1  -4  25        5.40        4.78      1.54 o 
   2  -4  25        1.30        3.03      0.85 o 
   3  -4  25       23.31       19.25      6.79 o 
  -4  -3  25        2.57        8.31      3.01 o 
  -3  -3  25        0.94        2.10      1.41 o 
  -2  -3  25        0.78        4.49      1.43 o 
  -1  -3  25       16.01       12.54      3.75 o 
   0  -3  25      136.33      219.32     12.25 o 
   1  -3  25        3.34        6.65      2.01 o 
   2  -3  25        1.02        1.40      1.92 o 
   3  -3  25        7.32        7.92      4.15 o 
  -4  -2  25        4.48        5.20      2.89 o 
  -3  -2  25        9.15        5.63      2.26 o 
  -2  -2  25        1.86        1.47      1.42 o 
  -1  -2  25        0.76        0.81      1.33 o 
   0  -2  25       47.41       50.56     14.64 o 
   1  -2  25        5.09        4.73      4.65 o 
   2  -2  25       31.82       39.28     10.44 o 
   3  -2  25       18.33       13.77      4.82 o 
  -4  -1  25        3.77        6.56      3.15 o 
  -3  -1  25        8.90       12.97      5.87 o 
  -2  -1  25        3.31        6.03      2.11 o 
  -1  -1  25       19.06       17.30      4.40 o 
   0  -1  25       24.02       24.55      3.89 o 
   1  -1  25       20.69       22.48      4.36 o 
   2  -1  25        9.92        8.47      2.53 o 
   3  -1  25        3.50        3.24      2.13 o 
  -4   0  25        3.38        6.88      3.03 o 
  -3   0  25        0.09        1.43      1.82 o 
  -2   0  25       22.80       24.74      4.09 o 
  -1   0  25       44.25       25.38      9.99 o 
   0   0  25        7.81        4.65      1.71 o 
   1   0  25       37.46       30.37      4.03 o 
   2   0  25        0.03        0.86      0.99 o 
   3   0  25        0.22        0.63      1.61 o 
  -4   1  25        3.76        3.39      1.94 o 
  -3   1  25        8.88        6.59      2.32 o 
  -2   1  25        3.32        6.58      1.80 o 
  -1   1  25       19.00       21.24      5.38 o 
   0   1  25       24.07       22.44      4.23 o 
   1   1  25       20.70       31.16      6.15 o 
   2   1  25        9.95       11.56      3.63 o 
   3   1  25        3.49        8.27      4.98 o 
  -4   2  25        4.48        6.66      5.42 o 
  -3   2  25        9.15        6.49      1.80 o 
  -2   2  25        1.86        3.53      2.38 o 
  -1   2  25        0.76        3.67      2.94 o 
   0   2  25       47.37       66.88     12.91 o 
   1   2  25        5.06        9.27      3.71 o 
   2   2  25       31.91       43.77     12.94 o 
   3   2  25       18.38       26.63     19.83 o 
  -4   3  25        2.57        3.86      2.44 o 
  -3   3  25        0.94        6.22      3.47 o 
  -2   3  25        0.78        3.95      1.73 o 
  -1   3  25       15.98       10.85      4.17 o 
   0   3  25      136.29      258.56    186.98 o 
   1   3  25        3.37        3.45      1.57 o 
   2   3  25        1.00        2.78      2.72 o 
   3   3  25        7.38        8.80      4.64 o 
  -4   4  25        5.02        5.92      3.00 o 
  -3   4  25        3.01        5.96      2.23 o 
  -2   4  25        0.51        2.71      1.21 o 
  -1   4  25        3.29       10.92      4.90 o 
   0   4  25        9.47        3.05      1.92 o 
   1   4  25        5.41        9.23      3.76 o 
   2   4  25        1.31        7.01      4.91 o 
   3   4  25       23.33       18.95     15.32 o 
  -4   5  25        1.40        2.80      1.54 o 
  -3   5  25        3.72        9.85      4.12 o 
  -2   5  25        0.10        0.67      2.22 o 
  -1   5  25        0.59        1.13      2.34 o 
   1   5  25        9.84        7.52      3.82 o 
   2   5  25        7.79       11.71      5.90 o 
   3   5  25        8.85       11.81      5.63 o 
  -2  -7  26        1.62        2.62      2.75 o 
  -1  -7  26        8.60        1.79      5.12 o 
   0  -7  26        0.16       -0.97      3.29 o 
   1  -7  26        1.62       -1.30      2.96 o 
  -3  -6  26        0.27        2.44      2.03 o 
  -2  -6  26        1.93        1.15      1.66 o 
  -1  -6  26        2.11        3.51      2.00 o 
   0  -6  26       15.04        1.63      5.18 o 
   1  -6  26        6.97        3.04      2.49 o 
   2  -6  26        9.24       -2.55      3.39 o 
  -3  -5  26        0.20       -0.33      1.54 o 
  -2  -5  26        2.64        3.76      2.25 o 
  -1  -5  26       11.24        8.88      2.37 o 
   0  -5  26        3.25        1.54      1.48 o 
   1  -5  26        3.11        0.84      1.67 o 
   2  -5  26        0.05        2.14      2.47 o 
  -3  -4  26        0.27        2.53      1.31 o 
  -2  -4  26        4.88        2.12      1.47 o 
  -1  -4  26       45.21       22.25      6.41 o 
   0  -4  26       27.60       21.62      5.74 o 
   1  -4  26        6.98        1.10      1.94 o 
   2  -4  26        6.53       11.53      3.58 o 
   3  -4  26       15.08       19.25      6.34 o 
  -4  -3  26        0.99        2.73      1.58 o 
  -3  -3  26        1.08        3.52      2.72 o 
  -2  -3  26        0.53        0.67      1.83 o 
  -1  -3  26       16.78        6.90      8.70 o 
   0  -3  26       52.29       46.85     12.16 o 
   1  -3  26        2.54        3.94      1.77 o 
   2  -3  26        7.00        9.64      3.68 o 
   3  -3  26        7.44       10.09      3.50 o 
  -4  -2  26        1.59        2.95      6.62 o 
  -3  -2  26        2.55        5.79      2.14 o 
  -2  -2  26       10.84        3.61      2.97 o 
  -1  -2  26        2.76        2.94      2.95 o 
   0  -2  26        3.75        3.14      1.05 o 
   1  -2  26       30.60       27.11      5.97 o 
   2  -2  26        5.14        3.56      2.13 o 
   3  -2  26       13.25       19.64      5.48 o 
  -4  -1  26        3.39        7.62      3.67 o 
  -3  -1  26        0.94        1.11      1.55 o 
  -2  -1  26       19.78       11.38      6.22 o 
  -1  -1  26        2.90        8.36      2.58 o 
   0  -1  26        8.51        8.15      4.81 o 
   1  -1  26       11.72       10.86      2.77 o 
   2  -1  26       17.77       15.19      5.93 o 
   3  -1  26        0.98        0.62      1.39 o 
  -4   0  26        3.44        8.06      3.05 o 
  -3   0  26       22.11       25.29      5.20 o 
  -2   0  26       15.86       15.78      3.32 o 
  -1   0  26        0.11        1.68      1.06 o 
   0   0  26        9.39        6.76      3.49 o 
   1   0  26       49.83       45.05     10.14 o 
   2   0  26       12.14       15.89      4.52 o 
   3   0  26       14.08       24.22     18.43 o 
  -4   1  26        3.40        3.81      3.04 o 
  -3   1  26        0.94        3.78      2.50 o 
  -2   1  26       19.73       20.63      4.35 o 
  -1   1  26        2.90        4.31      2.35 o 
   0   1  26        8.51        4.62      3.44 o 
   1   1  26       11.71        3.63      4.33 o 
   2   1  26       17.82       13.86      5.14 o 
   3   1  26        0.99        3.57      4.31 o 
  -4   2  26        1.60        0.13      2.41 o 
  -3   2  26        2.55        2.15      1.83 o 
  -2   2  26       10.86        3.87      1.35 o 
  -1   2  26        2.77        3.82      1.63 o 
   0   2  26        3.79        3.85      1.28 o 
   1   2  26       30.55       33.68      8.99 o 
   2   2  26        5.14        5.50      1.70 o 
   3   2  26       13.29       13.22     14.32 o 
  -4   3  26        0.99        5.92      2.39 o 
  -3   3  26        1.08        6.07      2.12 o 
  -2   3  26        0.53        0.56      1.33 o 
  -1   3  26       16.80        7.88      2.94 o 
   0   3  26       52.16       90.53     44.44 o 
   1   3  26        2.55        5.62      1.97 o 
   2   3  26        7.00       16.51     12.22 o 
   3   3  26        7.44        6.90      6.41 o 
  -4   4  26       12.63       10.19      6.38 o 
  -3   4  26        0.27        4.78      2.28 o 
  -2   4  26        4.86        6.48      2.75 o 
  -1   4  26       45.17       34.68      5.39 o 
   0   4  26       27.60       11.45     10.10 o 
   1   4  26        6.95        7.37      4.91 o 
   2   4  26        6.58       10.03      7.18 o 
   3   4  26       15.05       18.56     12.23 o 
  -3   5  26        0.20        3.31      7.17 o 
  -2   5  26        2.64        1.88      3.08 o 
  -1   5  26       11.27        3.35      2.23 o 
   0   5  26        3.28        1.36      1.56 o 
   1   5  26        3.11        0.20      1.86 o 
   2   5  26        0.04        3.05      3.38 o 
  -1  -7  27        0.35        1.21      2.77 o 
   0  -7  27        4.08        2.74      2.51 o 
  -2  -6  27        3.54       -0.43      2.76 o 
  -1  -6  27        3.00        0.38      3.91 o 
   0  -6  27        8.96        0.77      1.95 o 
  -2  -5  27        1.15        1.78      1.33 o 
  -1  -5  27        1.20        2.97      1.45 o 
   0  -5  27        5.86        5.24      1.72 o 
   1  -5  27        6.95        5.62      2.05 o 
   2  -5  27        7.49       -0.88      3.70 o 
  -3  -4  27        0.27        2.70      2.26 o 
  -2  -4  27        0.53        2.71      1.48 o 
  -1  -4  27        5.83        6.97      3.57 o 
   0  -4  27       14.75        9.17      3.37 o 
   1  -4  27        2.08        1.13      2.26 o 
   2  -4  27       18.67       24.60     10.20 o 
   3  -4  27       14.38       20.74      8.17 o 
  -3  -3  27        0.37        6.61     20.71 o 
  -2  -3  27        1.88        3.38      1.55 o 
  -1  -3  27       44.32       30.00      9.01 o 
   0  -3  27        6.37        4.43      3.12 o 
   1  -3  27        5.62        1.70      1.31 o 
   2  -3  27       10.00       12.84      4.04 o 
   3  -3  27        3.73        3.10      1.53 o 
  -3  -2  27        0.08        2.68      1.35 o 
  -2  -2  27        7.08        8.11      2.00 o 
  -1  -2  27        2.14        2.23      2.47 o 
   0  -2  27       13.13       12.16      3.31 o 
   1  -2  27        3.78        2.31      2.37 o 
   2  -2  27        5.89       10.92      3.66 o 
   3  -2  27        5.56        2.74      1.82 o 
  -3  -1  27        6.14        5.55      1.84 o 
  -2  -1  27       11.21        6.89      1.84 o 
  -1  -1  27        6.62        7.79      2.82 o 
   0  -1  27       32.77       16.59      9.02 o 
   1  -1  27       25.33       25.34      7.01 o 
   2  -1  27        0.67        1.43      1.87 o 
   3  -1  27        3.83        7.60      7.96 o 
  -4   0  27        2.09        6.20      3.85 o 
  -3   0  27        6.13        6.01      2.10 o 
  -2   0  27        6.81        7.31      2.76 o 
  -1   0  27       12.01       13.42      4.33 o 
   0   0  27       20.96       21.32      4.12 o 
   1   0  27       22.39       11.91      8.78 o 
   2   0  27        0.55        6.31      2.74 o 
   3   0  27        0.59        5.12      3.90 o 
  -4   1  27        1.87        3.35      2.02 o 
  -3   1  27        6.12        4.01      2.56 o 
  -2   1  27       11.21        8.57      5.12 o 
  -1   1  27        6.61        5.05      1.17 o 
   0   1  27       32.81       24.46     10.83 o 
   1   1  27       25.31       24.71      9.77 o 
   2   1  27        0.67       -1.37      2.44 o 
   3   1  27        3.87        4.09      2.07 o 
  -4   2  27        0.09       -1.02      2.50 o 
  -3   2  27        0.08        2.87      1.44 o 
  -2   2  27        7.10        2.98      1.88 o 
  -1   2  27        2.13        2.82      2.31 o 
   0   2  27       13.11       22.79     10.23 o 
   1   2  27        3.80        5.47      2.70 o 
   2   2  27        5.90        8.27      2.84 o 
   3   2  27        5.58        9.24      5.91 o 
  -4   3  27        0.34        1.10      2.20 o 
  -3   3  27        0.37        3.79      1.55 o 
  -2   3  27        1.89        3.35      1.55 o 
   0   3  27        6.39       11.55      6.14 o 
   1   3  27        5.63        5.21      2.27 o 
   2   3  27        9.99       11.49      9.26 o 
   3   3  27        3.75        7.92      4.48 o 
  -3   4  27        0.27        1.58      1.60 o 
  -2   4  27        0.53        3.26      2.30 o 
  -1   4  27        5.80        4.12      4.09 o 
   0   4  27       14.74        4.93      4.35 o 
   1   4  27        2.07        7.32      4.44 o 
   2   4  27       18.69       21.90     12.17 o 
   3   4  27       14.37       14.21      9.28 o 
  -2   5  27        1.15       -0.83      2.24 o 
  -1   5  27        1.20        3.42      1.62 o 
   0   5  27        5.87        3.62      1.86 o 
   1   5  27        6.94        6.18      3.03 o 
   2   5  27        7.48       10.87      6.18 o 
  -1  -6  28        6.27       -2.02      3.63 o 
   0  -6  28        7.41       12.38      6.09 o 
  -2  -5  28        6.97        0.12      2.15 o 
  -1  -5  28       20.37       16.57      7.16 o 
   0  -5  28        9.33        3.50      3.25 o 
   1  -5  28        0.44        2.70      1.88 o 
  -2  -4  28        1.68        3.64      2.05 o 
   0  -4  28       10.95        6.85      2.50 o 
   1  -4  28        0.32        1.23      1.27 o 
   2  -4  28        7.67       14.58      7.17 o 
  -3  -3  28        0.58        2.56      1.72 o 
  -2  -3  28        0.66        4.28      1.83 o 
  -1  -3  28       20.35        9.81      3.49 o 
   0  -3  28        6.52        4.34      4.52 o 
   1  -3  28        9.58        9.82      3.25 o 
   2  -3  28        7.33       16.50      5.33 o 
   3  -3  28       10.75        9.24      3.57 o 
  -3  -2  28        2.19        3.23      1.52 o 
  -2  -2  28        0.80        5.16      1.71 o 
  -1  -2  28       28.86       34.06     15.42 o 
   0  -2  28        0.87        3.62      1.44 o 
   1  -2  28        8.37        5.51      2.44 o 
   2  -2  28       26.20       22.69      9.73 o 
   3  -2  28        2.38        1.47      1.46 o 
  -3  -1  28        7.33        4.41      1.33 o 
  -2  -1  28        5.74        5.94      3.36 o 
  -1  -1  28        0.30        0.52      1.89 o 
   0  -1  28       19.16        9.25     11.51 o 
   1  -1  28        5.47        4.02      3.05 o 
   2  -1  28        3.62        5.86      1.57 o 
   3  -1  28       11.92       10.83      6.48 o 
  -3   0  28        3.96        2.10      1.66 o 
  -2   0  28        1.55        2.23      2.58 o 
  -1   0  28       17.22       13.63      3.33 o 
   0   0  28        3.82        3.14      1.44 o 
   1   0  28        1.98        1.43      1.19 o 
   2   0  28        6.62        3.17      2.45 o 
  -3   1  28        7.34        8.04      3.13 o 
  -2   1  28        5.74        5.63      3.83 o 
  -1   1  28        0.30        2.86      2.45 o 
   0   1  28       19.09       12.07     11.02 o 
   1   1  28        5.46        3.00      2.53 o 
   2   1  28        3.64        5.05      2.09 o 
  -3   2  28        2.19        1.68      2.19 o 
  -2   2  28        0.81        1.50      1.88 o 
  -1   2  28       28.92       21.79     14.75 o 
   0   2  28        0.86        5.23      2.47 o 
   1   2  28        8.38       10.12      2.94 o 
   2   2  28       26.20       28.57     17.42 o 
  -3   3  28        0.58        1.49      1.61 o 
  -2   3  28        0.65        1.44      1.75 o 
  -1   3  28       20.32       22.64     17.41 o 
   0   3  28        6.52        5.05      2.91 o 
   1   3  28        9.61        6.01      3.26 o 
   2   3  28        7.29        8.87      5.43 o 
  -3   4  28        0.68        1.72      1.57 o 
  -2   4  28        1.68        7.72      5.25 o 
  -1   4  28      102.04       28.15     27.64 o 
   0   4  28       10.92        4.14      3.81 o 
   1   4  28        0.32        1.33      1.57 o 
   2   4  28        7.64       13.82      6.93 o 
  -1   5  28       20.40        4.02      5.22 o 
   0   5  28        9.35        1.35      2.88 o 
   1   5  28        0.43        1.12      2.63 o 
   0  -5  29       11.13        7.01      3.48 o 
  -2  -4  29        0.51        0.11      3.49 o 
  -1  -4  29       24.53        4.76      5.35 o 
   0  -4  29       21.39        5.74      6.24 o 
   1  -4  29        2.88        0.98      1.73 o 
  -2  -3  29        1.23        0.64      1.43 o 
  -1  -3  29        3.37        4.74      2.44 o 
   0  -3  29        3.26        3.40      1.21 o 
   1  -3  29        3.34        2.86      1.84 o 
   2  -3  29       17.46       17.35      9.87 o 
  -2  -2  29        1.13        3.22      1.66 o 
  -1  -2  29       67.17       14.79     14.08 o 
   0  -2  29        1.02        1.99      1.39 o 
   1  -2  29       18.36        2.68      9.64 o 
   2  -2  29        2.55        1.18      2.33 o 
  -3  -1  29       13.47       12.49      5.69 o 
  -2  -1  29        1.79        2.01      1.85 o 
  -1  -1  29       19.37       13.04      5.49 o 
   0  -1  29        6.34        8.76      5.05 o 
   1  -1  29        0.55        2.29      0.97 o 
   2  -1  29        9.71        6.26      3.44 o 
  -3   0  29        0.45        2.82      1.46 o 
  -2   0  29       12.75       11.28      3.03 o 
  -1   0  29        0.94        5.66      1.91 o 
   0   0  29        7.13        9.84      3.12 o 
   1   0  29        4.32        4.91      4.08 o 
   2   0  29        8.37        6.69      2.42 o 
  -3   1  29       13.45        9.23      3.68 o 
  -2   1  29        1.78        1.37      1.76 o 
  -1   1  29       19.37       17.26      4.48 o 
   0   1  29        6.33        8.30      2.88 o 
   1   1  29        0.56        2.35      1.83 o 
   2   1  29        9.71        9.51      2.07 o 
  -3   2  29        1.62        3.12      1.49 o 
  -2   2  29        1.12        4.19      2.39 o 
  -1   2  29       67.20       33.55     56.20 o 
   0   2  29        1.01        4.19      1.63 o 
   1   2  29       18.37       10.10      6.31 o 
  -3   3  29        1.75        3.92      3.09 o 
  -2   3  29        1.23        6.09      3.41 o 
  -1   3  29        3.36        0.89      2.90 o 
   0   3  29        3.26        4.98      3.48 o 
   1   3  29        3.35        1.12      0.93 o 
   2   3  29       17.46       22.84     14.12 o 
  -3   4  29        0.21        2.35      2.77 o 
  -2   4  29        0.51        2.60      2.32 o 
  -1   4  29       24.49        6.86      3.94 o 
   0   4  29       21.43       10.21      7.25 o 
   1   4  29        2.88       -0.05      2.82 o 
   2   4  29        5.57        2.60      1.86 o 
   0  -4  30        7.98        2.83      1.83 o 
  -1  -3  30        7.74        6.07      2.05 o 
   0  -3  30        0.13        3.26      1.16 o 
   1  -3  30        3.40        2.58      1.66 o 
   2  -3  30       10.07        1.66      1.84 o 
  -2  -2  30        1.51        4.42      2.88 o 
  -1  -2  30       25.92       17.67     14.57 o 
   0  -2  30        3.99        2.80      1.39 o 
   1  -2  30        3.67        3.04      1.12 o 
   2  -2  30        0.68        3.16      1.72 o 
  -2  -1  30        8.85        4.12      3.19 o 
  -1  -1  30        4.03        3.55      2.42 o 
   0  -1  30       33.77       38.29     30.34 o 
   1  -1  30        1.69        1.86      1.39 o 
   2  -1  30        0.74        2.08      1.78 o 
  -3   0  30        1.12        3.28      1.87 o 
  -2   0  30        3.38        4.46      2.03 o 
  -1   0  30        0.02        2.19      1.24 o 
   0   0  30       21.72       10.85      6.69 o 
   1   0  30        0.33        3.37      1.37 o 
   2   0  30        2.35        3.10      1.10 o 
  -3   1  30        3.43        8.66      6.91 o 
  -2   1  30        8.84        4.00      3.33 o 
  -1   1  30        4.03        7.28      2.56 o 
   0   1  30       33.74       11.56     12.06 o 
   1   1  30        1.68        4.22      1.44 o 
  -3   2  30        0.69        3.88      2.32 o 
  -2   2  30        1.51        4.07      1.34 o 
  -1   2  30       25.89        9.50     12.33 o 
   0   2  30        3.98        8.54      3.18 o 
   1   2  30        3.67        4.02      3.76 o 
  -2   3  30        2.84        3.05      2.89 o 
  -1   3  30        7.77       15.68      9.12 o 
   0   3  30        0.13        1.15      1.81 o 
   1   3  30        3.43       -0.58      1.74 o 
  -2   4  30        5.13        4.38      3.60 o 
  -1   4  30        7.41        5.33      2.80 o 
   0   4  30        7.99        5.56      2.60 o 
   1   4  30       11.63       15.59      8.53 o 
  -1  -3  31        5.94       -0.36      1.86 o 
   0  -3  31        2.22        3.03      1.94 o 
   1  -3  31        6.31        2.49      1.89 o 
  -1  -2  31       12.69        9.96      5.44 o 
   0  -2  31       14.53       12.90      4.05 o 
   1  -2  31        3.39        1.46      1.22 o 
  -2  -1  31        2.69        3.90      2.08 o 
  -1  -1  31        0.92        0.60      1.32 o 
   0  -1  31        8.26        2.68      6.09 o 
   1  -1  31        1.03        2.96      1.19 o 
   2  -1  31        7.17       10.04      5.04 o 
  -2   0  31        0.82        4.79      3.03 o 
  -1   0  31        2.82        3.55      4.30 o 
   0   0  31       18.05       10.69     10.66 o 
   1   0  31        0.01        3.72      1.92 o 
   2   0  31        2.85        3.43      2.25 o 
  -2   1  31        2.69        5.51      2.87 o 
  -1   1  31        0.93        1.40      1.88 o 
   0   1  31        8.28        4.03      5.49 o 
   1   1  31        1.03        2.89      1.90 o 
  -3   2  31        1.37        2.13      1.51 o 
  -1   2  31       12.66       17.39      7.15 o 
   0   2  31       14.49       12.06      5.36 o 
   1   2  31        3.40        1.88      2.21 o 
  -1   3  31        5.93       -3.53      3.53 o 
   0   3  31        2.23        1.37      2.56 o 
  -1   4  31        6.12        2.76      2.70 o 
   0   4  31        1.03        2.35      3.05 o 
  -1  -2  32        1.38        2.75      1.93 o 
   0  -2  32        9.10        1.04      1.99 o 
  -1  -1  32        0.55        2.70      1.67 o 
   0  -1  32        4.19        3.63      1.33 o 
  -2   0  32        0.78        5.86      2.72 o 
  -1   0  32        1.08        2.39      2.01 o 
   0   0  32        2.69        1.77      1.82 o 
   1   0  32        0.11        3.07      2.68 o 
  -2   1  32        1.06        1.59      1.53 o 
   0   1  32        4.21        4.96      2.84 o 
   1   1  32        3.53        2.30      1.53 o 
   0   2  32        9.10       11.81      6.39 o 
  -1  -1  33        2.90        3.31      1.95 o 
  -1   0  33        0.08       -0.30      1.69 o 
                                                 
