# Supplementary material for: Different hydrogen-bonded chains in the crystal structures of three alkyl N-[(E)-1-(2-benzyl­idene-1-methyl­hydrazin­yl)-3-hy­droxy-1-oxopropan-2-yl]carbamates
Source: Acta Crystallogr E Crystallogr Commun. 2015 Jun 6;71(Pt 7):752–6. doi: 10.1107/S2056989015010440 (PMC4518986; doi:10.1107/S2056989015010440)
Supplement: Supplementary file 3 [file e-71-00752-IIsup3.hkl]

# 
# h,k,l, Fc-squared, Fo-squared, sigma(Fo-squared) and status flag 
# 
data_II
_shelx_title ' process1   0293' 
_shelx_refln_list_code          4 
_shelx_F_calc_maximum       94.98 
_exptl_crystal_F_000       368.00 
_reflns_d_resolution_high  0.8107 
 
loop_ 
 _symmetry_equiv_pos_as_xyz 
 'x, y, z' 
 '-x, y+1/2, -z' 
 
_cell_length_a     5.3480 
_cell_length_b     7.8830 
_cell_length_c    20.9030 
_cell_angle_alpha  90.000 
_cell_angle_beta   92.763 
_cell_angle_gamma  90.000 
 
_shelx_F_squared_multiplier     1.000 
 
loop_ 
 _refln_index_h 
 _refln_index_k 
 _refln_index_l 
 _refln_F_squared_calc 
 _refln_F_squared_meas 
 _refln_F_squared_sigma 
 _refln_observed_status 
   1  -9   0       12.87       15.48      8.77 o 
   2  -9   0        0.29        7.31      5.48 o 
   0  -8   0      413.46      477.43     12.25 o 
   1  -8   0       40.08       47.45      3.90 o 
   2  -8   0       97.92       71.84     15.63 o 
   3  -8   0       17.83       17.61      5.39 o 
   1  -7   0      109.71       95.67      4.42 o 
   2  -7   0        4.75        3.17      1.40 o 
   3  -7   0        8.51       17.83      6.75 o 
   4  -7   0        5.42        9.11      7.08 o 
   0  -6   0     1523.05     1637.79     18.45 o 
   1  -6   0        1.19        2.86      2.41 o 
   2  -6   0        5.14        5.21      1.49 o 
   3  -6   0       39.26       45.52     15.82 o 
   4  -6   0       11.49       12.87      7.14 o 
   5  -6   0        0.20        6.16      4.94 o 
   1  -5   0      130.60      139.01      5.92 o 
   2  -5   0       47.84       56.21      2.91 o 
   3  -5   0        5.09        3.83      0.98 o 
   4  -5   0      101.92      111.40     29.34 o 
   5  -5   0       13.96       16.28      7.19 o 
   0  -4   0      719.20      698.26     10.41 o 
   1  -4   0       31.01       31.41      2.73 o 
   2  -4   0      134.50      134.40      4.86 o 
   3  -4   0       53.26       42.38     13.04 o 
   4  -4   0       25.40       29.47      9.93 o 
   5  -4   0       45.07       70.03     19.34 o 
   6  -4   0       42.18       47.54     12.98 o 
   1  -3   0      965.57      972.15     12.29 o 
   2  -3   0      303.03      323.35      9.73 o 
   3  -3   0      271.89      347.84      9.98 o 
   4  -3   0       45.21       51.95     11.53 o 
   5  -3   0        7.18       18.77      9.02 o 
   6  -3   0       32.10       37.56     10.72 o 
   0  -2   0     1368.19     1339.71     10.64 o 
   1  -2   0     2058.81     2058.04     18.70 o 
   2  -2   0      192.34      200.11      5.48 o 
   3  -2   0        1.19        1.69      1.44 o 
   4  -2   0       98.61       82.56     15.21 o 
   5  -2   0       46.81       58.78     14.05 o 
   6  -2   0        2.02        2.94      2.76 o 
   1  -1   0     4113.67     4400.65     20.39 o 
   2  -1   0      520.72      530.66      6.31 o 
   3  -1   0      220.42      234.37      6.63 o 
   4  -1   0       39.23       35.38     13.67 o 
   5  -1   0      207.36      203.15     18.18 o 
   6  -1   0      107.33       97.96     23.73 o 
   1   0   0      680.38      625.01     12.75 o 
   2   0   0       14.81       13.55      2.65 o 
   3   0   0        4.82       10.51      3.32 o 
   4   0   0      115.16      130.70     10.33 o 
   5   0   0        7.49       11.91      3.13 o 
   6   0   0        1.70        5.70      3.13 o 
   1   1   0     4111.86     4441.43     25.19 o 
   2   1   0      520.46      534.75      7.76 o 
   3   1   0      220.02      229.49      8.78 o 
   4   1   0       39.22       36.75      4.85 o 
   5   1   0      207.27      214.07      5.78 o 
   6   1   0      107.64      127.42     23.30 o 
   0   2   0     1371.16     1321.15     10.14 o 
   1   2   0     2060.29     2037.16     19.17 o 
   2   2   0      191.96      186.71      7.58 o 
   3   2   0        1.19        3.75      2.29 o 
   4   2   0       98.74       98.55     12.15 o 
   5   2   0       47.10       74.07     18.44 o 
   6   2   0        2.01        2.34      3.88 o 
   1   3   0      965.49      954.86     12.99 o 
   0   4   0      718.73      720.69     12.17 o 
   2   4   0      134.20      138.04      3.88 o 
  -2  -9   1        6.48        3.71      6.00 o 
  -1  -9   1       19.52       34.36     12.87 o 
   0  -9   1        0.68        1.47      2.51 o 
   1  -9   1       49.54       50.87     17.24 o 
   2  -9   1       31.91       24.33     12.47 o 
  -3  -8   1       28.20       24.00     12.73 o 
  -2  -8   1       26.51       31.35      7.32 o 
  -1  -8   1       25.07       19.92      6.98 o 
   0  -8   1      147.00      156.48      6.19 o 
   1  -8   1       32.15       29.51      5.02 o 
   2  -8   1       18.23       15.93      5.65 o 
   3  -8   1        9.10       10.21      6.85 o 
  -4  -7   1       29.01       18.97      7.37 o 
  -3  -7   1       13.80       17.85      9.93 o 
  -2  -7   1        4.58       16.24      7.79 o 
  -1  -7   1      122.48      137.17      4.47 o 
   0  -7   1      565.78      645.33     15.79 o 
   1  -7   1       24.62       32.56      6.22 o 
   2  -7   1       46.76       41.43      3.23 o 
   3  -7   1       55.57       65.02     17.78 o 
   4  -7   1        6.97        6.03      6.78 o 
  -5  -6   1        4.18        4.39      2.87 o 
  -3  -6   1      112.18       95.71     20.37 o 
  -2  -6   1      106.00      100.93      6.19 o 
  -1  -6   1       55.43      117.92      7.46 o 
   0  -6   1      114.93      118.51      5.95 o 
   1  -6   1      732.77      709.69     24.58 o 
   2  -6   1       18.28       26.40      5.71 o 
   3  -6   1      105.94      104.98     12.02 o 
   4  -6   1      109.84      112.00     29.33 o 
   5  -6   1       18.03       32.58      7.73 o 
  -5  -5   1       39.55       43.13     14.13 o 
  -4  -5   1       31.95       34.18      6.61 o 
  -3  -5   1        3.82        3.24      0.72 o 
  -2  -5   1        0.11       16.88      5.76 o 
  -1  -5   1       24.16       27.54      3.47 o 
   0  -5   1      142.38      163.68      6.06 o 
   1  -5   1      102.09      102.37      7.10 o 
   2  -5   1      350.57      314.04      6.91 o 
   3  -5   1       38.85       34.22      2.89 o 
   4  -5   1        6.59        8.91      5.08 o 
   5  -5   1       19.45       34.91     11.93 o 
  -6  -4   1       12.44       25.42      7.77 o 
  -5  -4   1      132.91      149.76     21.11 o 
  -4  -4   1       11.90       21.26      7.00 o 
  -3  -4   1       24.16       20.34      4.94 o 
  -2  -4   1       30.29       43.64      4.21 o 
  -1  -4   1       10.17      106.35      4.75 o 
   0  -4   1       36.23       36.59      3.62 o 
   1  -4   1     1152.41     1063.18     15.51 o 
   2  -4   1      220.86      220.65      5.56 o 
   3  -4   1      113.92       88.89      6.02 o 
   4  -4   1       29.70       27.09     14.48 o 
   5  -4   1       32.06       31.27      9.64 o 
  -6  -3   1        2.09        5.21      2.63 o 
  -5  -3   1      253.39      251.06     15.06 o 
  -4  -3   1       43.51       35.51      9.30 o 
  -2  -3   1      435.79      503.85      6.10 o 
  -1  -3   1      860.51      779.01      9.36 o 
   0  -3   1      210.69      195.65      4.70 o 
   1  -3   1       70.97      132.88      6.34 o 
   2  -3   1     1368.87     1438.63     15.01 o 
   3  -3   1       30.20       23.93      6.05 o 
   4  -3   1       25.65       21.25      6.23 o 
   5  -3   1       83.73       91.74     17.08 o 
   6  -3   1       29.19       89.80     17.22 o 
  -6  -2   1        9.52       17.98      5.83 o 
  -5  -2   1      412.28      441.76     14.48 o 
  -4  -2   1      208.11      207.37     13.21 o 
  -3  -2   1       40.68       42.97      6.28 o 
  -2  -2   1       26.89       29.47      8.81 o 
  -1  -2   1       95.73      142.15     10.77 o 
   0  -2   1     2449.06     2508.60     11.19 o 
   1  -2   1      658.84      554.59      9.47 o 
   2  -2   1       17.77       18.88      3.15 o 
   3  -2   1      103.93       94.55      1.72 o 
   4  -2   1        6.85        9.25      2.23 o 
   5  -2   1        5.76        9.90      8.74 o 
   6  -2   1        6.79        9.21      2.85 o 
  -6  -1   1       39.50       55.73     10.58 o 
  -5  -1   1       52.20       74.03     13.94 o 
  -4  -1   1       52.45       63.91     20.61 o 
  -3  -1   1       25.52       31.93      2.93 o 
  -2  -1   1      374.36      402.69      6.42 o 
  -1  -1   1      472.94      578.78     25.22 o 
   2  -1   1      889.82      861.70     18.60 o 
   3  -1   1      129.59      154.79     12.15 o 
   4  -1   1        2.89        4.67      1.85 o 
   5  -1   1       41.51       42.69      7.96 o 
   6  -1   1       11.67       13.21      3.38 o 
  -6   0   1       28.98       27.41      7.84 o 
  -5   0   1       23.10       24.83      7.52 o 
  -4   0   1        2.84        7.09      4.72 o 
  -3   0   1      160.31      186.68      9.01 o 
  -2   0   1      878.59      679.76      7.03 o 
  -1   0   1     1879.84     1619.92     16.95 o 
   1   0   1      116.28      310.19      4.07 o 
   2   0   1      232.96      266.44      5.26 o 
   3   0   1      697.08      656.61     13.03 o 
   4   0   1      273.32      269.03      6.80 o 
   5   0   1       21.85       19.41      3.19 o 
   6   0   1        0.81       -0.28      3.41 o 
  -6   1   1       39.44       41.27      9.61 o 
  -5   1   1       52.15       54.22     15.08 o 
  -4   1   1       52.57       50.27      5.98 o 
  -3   1   1       25.59       36.80      4.97 o 
  -2   1   1      374.05      406.28      3.49 o 
  -1   1   1      473.05      584.14      7.06 o 
   2   1   1      889.75      872.48      6.01 o 
   3   1   1      129.86      150.17      7.44 o 
   4   1   1        2.90        4.73      1.26 o 
   5   1   1       41.47       43.28      7.86 o 
   6   1   1       11.63       15.13      5.40 o 
  -6   2   1        9.53        8.32      4.70 o 
  -5   2   1      412.24      450.62     14.54 o 
  -4   2   1      208.00      207.42      8.58 o 
  -3   2   1       40.70       55.63     10.59 o 
  -2   2   1       26.85       29.74      2.68 o 
  -1   2   1       95.83      123.71      5.24 o 
   0   2   1     2447.34     2525.13     10.94 o 
   1   2   1      658.65      557.74      9.18 o 
   2   2   1       17.80       15.99      4.02 o 
   3   2   1      104.12       97.05      4.80 o 
   4   2   1        6.81        7.93      9.88 o 
   5   2   1        5.81        5.61      2.62 o 
   6   2   1        6.83        5.80      2.54 o 
  -5   3   1      253.38      275.12      8.94 o 
  -1   3   1      860.66      808.57     12.17 o 
   0   3   1      210.60      190.15      5.30 o 
   1   3   1       71.05      123.99      5.37 o 
   0   4   1       36.41       34.85      3.03 o 
   2   4   1      220.92      230.09      6.21 o 
   0   5   1      142.53      138.22      4.78 o 
   2   5   1      350.78      305.11      7.57 o 
  -2  -9   2        7.51        6.80      5.11 o 
  -1  -9   2      179.11      191.13     10.12 o 
   0  -9   2       19.04       27.04      4.90 o 
   1  -9   2       15.56       24.00     16.00 o 
   2  -9   2        8.88       11.59      6.66 o 
  -3  -8   2       47.33       43.09     16.32 o 
  -2  -8   2        7.24       19.33      8.23 o 
  -1  -8   2        8.35       15.49      4.50 o 
   0  -8   2       61.08       78.63      4.19 o 
   1  -8   2       64.42       57.45      3.69 o 
   2  -8   2        6.29        9.24      3.84 o 
   3  -8   2       47.74       49.69     15.17 o 
  -4  -7   2       16.57       26.34     11.43 o 
  -3  -7   2       60.72       45.68     16.93 o 
  -2  -7   2        0.60       13.34      6.57 o 
  -1  -7   2      115.67      131.86      5.78 o 
   0  -7   2      416.51      428.50     10.11 o 
   1  -7   2      305.73      304.05      7.25 o 
   2  -7   2      130.32      118.91      5.88 o 
   3  -7   2        6.01       16.12      5.09 o 
   4  -7   2       41.56       28.93     12.61 o 
  -5  -6   2       36.00       37.30     10.57 o 
  -3  -6   2       21.28       19.77      6.71 o 
  -2  -6   2        8.25        6.48      1.75 o 
  -1  -6   2      120.02      140.96     10.31 o 
   0  -6   2      406.99      373.56      9.39 o 
   1  -6   2      469.18      479.77     14.32 o 
   2  -6   2        5.15        4.45      1.91 o 
   3  -6   2        9.31        7.18      2.19 o 
   4  -6   2       20.06       20.55     11.04 o 
   5  -6   2       11.56       13.99      5.97 o 
  -5  -5   2      176.95      194.76     29.81 o 
  -4  -5   2      110.01      116.15     31.71 o 
  -3  -5   2      232.08      235.26     15.07 o 
  -2  -5   2        3.79       16.63      3.80 o 
  -1  -5   2      182.32      175.06      4.60 o 
   0  -5   2      274.97      276.14      6.84 o 
   1  -5   2       44.64       66.21      8.94 o 
   2  -5   2      177.42      175.86     10.73 o 
   3  -5   2        9.89       10.39      4.66 o 
   4  -5   2        4.86       14.02      7.60 o 
   5  -5   2        2.46       12.23      4.43 o 
  -6  -4   2        6.63       10.57      5.38 o 
  -5  -4   2       60.20       74.08     19.58 o 
  -4  -4   2      169.23      180.88     21.60 o 
  -3  -4   2      109.25       98.36      2.66 o 
  -2  -4   2       74.19       83.64      7.78 o 
  -1  -4   2     1265.59     1234.32     12.17 o 
   0  -4   2      421.23      423.69      6.12 o 
   1  -4   2      197.11      301.22     15.52 o 
   2  -4   2      238.74      207.49      7.44 o 
   3  -4   2       34.94       33.85      3.74 o 
   4  -4   2       71.96       66.90     15.21 o 
   5  -4   2       11.61       12.89      3.57 o 
  -6  -3   2       13.84       20.62      8.36 o 
  -5  -3   2      191.18      234.90     43.08 o 
  -4  -3   2       49.60       44.27      5.41 o 
  -3  -3   2        9.47       13.29      2.11 o 
  -2  -3   2      348.03      360.91     11.33 o 
  -1  -3   2     1354.58     1367.28      7.55 o 
   0  -3   2     1224.91     1253.81      9.15 o 
   1  -3   2      609.03      703.40     11.81 o 
   2  -3   2      278.08      305.61     10.95 o 
   3  -3   2      141.73      133.69      4.14 o 
   4  -3   2      159.41      139.16     28.88 o 
   5  -3   2       18.30       23.85      6.94 o 
   6  -3   2       48.28       42.42      7.76 o 
  -6  -2   2        7.26       11.38      6.57 o 
  -5  -2   2       45.90       52.57     13.45 o 
  -4  -2   2      179.98      207.23     11.17 o 
  -3  -2   2      184.39      188.97     13.45 o 
  -2  -2   2       14.72       45.59      4.42 o 
  -1  -2   2      300.59      332.52     13.51 o 
   0  -2   2     1480.53     1421.77      7.97 o 
   1  -2   2      428.25      413.83      8.33 o 
   2  -2   2      735.90      663.65      5.49 o 
   3  -2   2      218.00      195.20      8.95 o 
   4  -2   2      152.58      190.74     33.44 o 
   5  -2   2       54.26       53.85     10.28 o 
   6  -2   2       79.16       83.46     10.83 o 
  -6  -1   2        8.23       15.23      5.22 o 
  -5  -1   2       20.97       23.51      9.13 o 
  -4  -1   2       59.84       85.67     14.92 o 
  -3  -1   2     1435.96     1439.63     16.00 o 
  -2  -1   2      271.93      247.98      3.25 o 
  -1  -1   2       96.03       89.50      2.10 o 
   0  -1   2     2727.00     2873.04     14.52 o 
   1  -1   2      169.05      165.78      2.90 o 
   2  -1   2       31.92       50.73      5.37 o 
   3  -1   2      164.67      266.46      9.80 o 
   4  -1   2      114.37      110.69     20.76 o 
   5  -1   2      140.91      135.40     19.49 o 
   6  -1   2       82.71       72.24     13.69 o 
  -6   0   2       14.96       15.48      5.19 o 
  -5   0   2       43.07       50.08     15.34 o 
  -4   0   2       44.34       52.49     17.78 o 
  -3   0   2       87.00       84.33      3.91 o 
  -2   0   2      225.87      252.83      5.71 o 
  -1   0   2     1157.44      988.87     12.11 o 
   1   0   2      277.44      317.13      4.26 o 
   2   0   2      494.39      405.40      5.09 o 
   3   0   2       59.18       58.74      5.66 o 
   4   0   2       48.78       56.13      7.71 o 
   5   0   2        1.89        9.27      2.32 o 
   6   0   2       16.89       21.47      7.14 o 
  -6   1   2        8.25       16.70      6.78 o 
  -5   1   2       21.00       30.45      6.60 o 
  -4   1   2       59.91       63.91      8.51 o 
  -3   1   2     1436.61     1451.82     20.89 o 
  -2   1   2      272.43      242.69      4.84 o 
  -1   1   2       96.05       90.92      1.45 o 
   0   1   2     2727.16     2854.98     15.00 o 
   1   1   2      168.61      170.10      7.23 o 
   2   1   2       31.85       54.16      3.05 o 
   3   1   2      164.92      315.47      6.30 o 
   4   1   2      114.25      107.92      4.32 o 
   5   1   2      140.94      141.95      8.97 o 
   6   1   2       82.80       78.37     20.55 o 
  -6   2   2        7.28       10.84      7.02 o 
  -5   2   2       45.89       47.41      8.97 o 
  -4   2   2      179.90      183.01     16.54 o 
  -3   2   2      184.26      204.20      7.03 o 
  -2   2   2       14.73       63.19      4.80 o 
   0   2   2     1481.45     1403.14     10.31 o 
   1   2   2      428.48      405.83      4.74 o 
   3   2   2      217.66      181.01      7.35 o 
   4   2   2      152.55      155.66      9.79 o 
   5   2   2       54.15       58.73     13.32 o 
   6   2   2       79.07       61.62     18.88 o 
  -5   3   2      191.02      200.37      7.67 o 
  -4   3   2       49.66       49.73     13.92 o 
  -1   3   2     1354.15     1327.39     16.10 o 
   0   3   2     1224.78     1249.26     11.26 o 
   1   3   2      609.32      678.54     11.70 o 
   2   3   2      277.81      256.32      4.63 o 
   0   4   2      421.54      426.53      9.31 o 
   2   4   2      238.60      216.83      7.90 o 
   0   5   2      275.19      267.85      6.64 o 
   2   5   2      177.43      170.30     10.75 o 
   2   6   2        5.11        3.24      2.21 o 
  -2  -9   3        3.68        2.99      5.55 o 
  -1  -9   3        2.89        1.42      2.19 o 
   0  -9   3        1.47        4.25      2.57 o 
   1  -9   3        6.56       11.50      4.91 o 
   2  -9   3       49.39       46.48     14.31 o 
  -3  -8   3       15.49       21.58      9.64 o 
  -2  -8   3        0.59        3.96      2.70 o 
  -1  -8   3       14.58       30.33      6.00 o 
   0  -8   3       54.18       63.70      5.42 o 
   1  -8   3      195.73      180.22      6.49 o 
   2  -8   3        1.52        4.36      6.65 o 
   3  -8   3        8.64        8.59      6.29 o 
  -4  -7   3       46.67       30.91     19.61 o 
  -3  -7   3       48.28       39.27     15.82 o 
  -2  -7   3       55.77       71.73     24.89 o 
  -1  -7   3       32.47       72.71      5.73 o 
   0  -7   3      192.81      199.09      8.25 o 
   1  -7   3      538.89      553.04      9.34 o 
   2  -7   3       86.91       76.56      6.25 o 
   3  -7   3       56.71       58.42     15.45 o 
   4  -7   3        7.47        9.27      4.91 o 
  -5  -6   3        7.67        6.20      6.67 o 
  -4  -6   3       32.51       30.88     11.86 o 
  -3  -6   3      111.61      120.20     18.50 o 
  -2  -6   3       25.08       29.72      5.69 o 
  -1  -6   3      105.00      101.66      3.58 o 
   0  -6   3      111.20      111.88      5.01 o 
   1  -6   3      112.06      117.28     11.01 o 
   2  -6   3       49.18       43.16      4.89 o 
   3  -6   3       29.13       23.90      7.74 o 
   4  -6   3       49.46       51.40     16.28 o 
   5  -6   3       13.30       21.25      6.54 o 
  -5  -5   3       66.29       60.94     27.11 o 
  -4  -5   3       21.36       23.29      6.33 o 
  -3  -5   3       97.68       78.69     15.60 o 
  -2  -5   3      200.83      221.53     15.54 o 
  -1  -5   3       24.09       88.31     10.53 o 
   0  -5   3      462.05      456.07      8.67 o 
   1  -5   3      652.01      613.31     19.14 o 
   2  -5   3       20.69       24.06      9.53 o 
   3  -5   3       49.32       53.16     14.31 o 
   4  -5   3       30.68       28.29      7.72 o 
   5  -5   3        4.62        4.98      3.67 o 
  -5  -4   3       40.19       39.16     13.73 o 
  -4  -4   3       24.10       31.56      9.73 o 
  -3  -4   3      135.70      153.82     27.98 o 
  -2  -4   3        7.70       24.66      7.68 o 
  -1  -4   3      221.64      186.44      5.40 o 
   0  -4   3      496.50      491.68      7.96 o 
   1  -4   3       59.08       68.18      6.33 o 
   2  -4   3      320.46      287.30     12.74 o 
   3  -4   3      147.85      150.61     24.76 o 
   4  -4   3       64.05       62.01     12.38 o 
   5  -4   3       27.20       35.31      9.35 o 
  -6  -3   3        3.06       12.34      4.61 o 
  -5  -3   3       90.55       94.05     10.41 o 
  -4  -3   3       51.49       38.44      5.34 o 
  -3  -3   3      166.00      166.51      3.80 o 
  -2  -3   3       76.73       75.54      6.37 o 
  -1  -3   3     1082.22     1099.63     39.38 o 
   0  -3   3        2.11        0.98      1.60 o 
   1  -3   3     1318.94     1283.53     18.13 o 
   2  -3   3      163.86      157.15      4.91 o 
   3  -3   3      109.87      111.01      5.68 o 
   4  -3   3       40.42       37.61     10.30 o 
   5  -3   3       10.80        7.84      3.32 o 
   6  -3   3      132.84      136.67     22.73 o 
  -6  -2   3       40.30       55.45     11.62 o 
  -5  -2   3      140.23      167.03     33.87 o 
  -4  -2   3      161.47      150.76      5.45 o 
  -3  -2   3       37.48       48.35     10.32 o 
  -2  -2   3       55.58      116.38     12.41 o 
  -1  -2   3     1372.35     1347.06      9.53 o 
   0  -2   3      561.60      533.54      7.48 o 
   1  -2   3      206.73      318.21      7.85 o 
   2  -2   3     1465.59     1384.50     12.99 o 
   3  -2   3      203.03      182.93      4.30 o 
   4  -2   3      176.43      176.84      4.84 o 
   5  -2   3        3.34        3.53      3.12 o 
   6  -2   3       75.27       69.55     10.26 o 
  -6  -1   3       81.58       96.94     18.44 o 
  -5  -1   3        0.92       11.12      3.47 o 
  -4  -1   3      110.59      126.28     23.03 o 
  -3  -1   3      216.14      224.25      5.59 o 
  -2  -1   3      316.12      318.55      3.76 o 
   0  -1   3     4226.85     4558.69     16.35 o 
   1  -1   3     9021.18     9637.68     23.20 o 
   2  -1   3       17.63       40.84     20.14 o 
   3  -1   3       78.39       72.73     10.97 o 
   4  -1   3       23.17       21.44      7.27 o 
   5  -1   3      104.74      107.23     16.86 o 
   6  -1   3       64.88       57.68     11.92 o 
  -6   0   3        1.69        3.48      3.85 o 
  -5   0   3       92.11       97.97      9.24 o 
  -4   0   3       80.77       98.89      6.51 o 
  -3   0   3      169.90      148.06     10.57 o 
  -2   0   3      378.19      432.80      5.83 o 
  -1   0   3     5531.79     5376.94     35.32 o 
   0   0   3      784.51      781.64      7.26 o 
   1   0   3      507.48      984.97     13.28 o 
   2   0   3     1323.22     1288.02     10.28 o 
   3   0   3      175.99      157.45      7.70 o 
   4   0   3       42.24       39.20      6.67 o 
   5   0   3        6.84        5.02      2.10 o 
   6   0   3       16.73       19.08      5.19 o 
  -6   1   3       81.59       86.29     17.36 o 
  -5   1   3        0.92        2.72      2.80 o 
  -3   1   3      216.23      225.20     14.30 o 
  -2   1   3      315.92      310.53     17.26 o 
  -1   1   3       77.31      658.00      9.24 o 
   0   1   3     4225.31     4442.17     21.80 o 
   2   1   3       17.69       64.22      6.25 o 
   3   1   3       78.23       39.64      3.13 o 
   4   1   3       23.23       22.32      3.59 o 
   5   1   3      104.89       93.39     10.29 o 
   6   1   3       64.98       65.08     15.26 o 
  -6   2   3       40.29       42.30     10.99 o 
  -5   2   3      140.24      152.14     19.04 o 
  -3   2   3       37.61       60.21      8.88 o 
  -2   2   3       55.60      125.38      3.23 o 
   0   2   3      562.70      534.20      6.46 o 
   1   2   3      206.14      315.91     15.67 o 
   3   2   3      202.94      192.19      8.74 o 
   4   2   3      176.42      170.78      8.46 o 
   5   2   3        3.33        5.60      3.11 o 
   6   2   3       75.27       64.87     14.78 o 
  -5   3   3       90.47       88.59      5.07 o 
  -4   3   3       51.78       53.73     11.81 o 
  -2   3   3       76.52       85.35      3.15 o 
  -1   3   3     1081.20     1114.52     14.60 o 
   0   3   3        2.14        2.43      0.90 o 
   1   3   3     1319.94     1314.08     23.92 o 
   2   3   3      164.23      164.87      7.17 o 
   0   4   3      496.16      487.88      8.01 o 
   2   4   3      320.41      298.59      6.27 o 
   0   5   3      462.17      446.91      9.26 o 
   2   5   3       20.56       19.83      3.58 o 
  -2  -9   4       26.46       24.85     16.57 o 
  -1  -9   4       33.64       28.29     16.98 o 
   0  -9   4       29.92       17.13     10.95 o 
   1  -9   4       43.86       30.83     13.07 o 
   2  -9   4      246.01      275.83     11.52 o 
  -3  -8   4       20.85       12.15      6.04 o 
  -2  -8   4       54.56       54.03     19.82 o 
  -1  -8   4       13.29       13.67      9.24 o 
   0  -8   4       12.15       12.73      3.76 o 
   1  -8   4      103.25       92.22      9.48 o 
   2  -8   4       25.13       28.12     10.52 o 
   3  -8   4       61.29      120.89     19.15 o 
  -4  -7   4        1.27        3.28      2.61 o 
  -3  -7   4       17.05       22.60      9.35 o 
  -2  -7   4        2.84        5.61      5.96 o 
  -1  -7   4      136.24      173.45      4.54 o 
   0  -7   4       14.81       16.23      3.91 o 
   1  -7   4      382.39      395.77      8.89 o 
   2  -7   4       54.62       55.16      7.48 o 
   3  -7   4       29.96       26.78      7.51 o 
   4  -7   4       17.77       19.28      7.15 o 
  -5  -6   4       10.86       16.99      6.02 o 
  -4  -6   4        1.13       13.45      5.50 o 
  -3  -6   4       80.76       84.48      9.08 o 
  -2  -6   4       28.48       49.34      8.83 o 
  -1  -6   4        7.50        9.48      2.91 o 
   0  -6   4       91.47       96.81      8.47 o 
   1  -6   4       15.15       30.20      5.68 o 
   2  -6   4       39.22       40.50      7.17 o 
   3  -6   4       17.92       12.12      7.00 o 
   4  -6   4       24.63       40.56     13.69 o 
   5  -6   4        6.77        7.78      3.22 o 
  -5  -5   4        8.92       15.50      7.85 o 
  -4  -5   4        2.30        7.20      4.12 o 
  -3  -5   4       60.03       46.78      7.20 o 
  -2  -5   4       30.10       35.85      9.65 o 
  -1  -5   4       35.93       41.49      3.41 o 
   0  -5   4      101.34       98.43      4.19 o 
   1  -5   4       18.29       19.78      4.56 o 
   2  -5   4       50.72       62.31     13.18 o 
   3  -5   4       38.75       45.48      8.52 o 
   4  -5   4      157.51      166.89     17.74 o 
   5  -5   4        0.98       10.63      4.99 o 
  -5  -4   4      112.03       97.23     33.26 o 
  -4  -4   4      241.18      250.66     13.57 o 
  -3  -4   4        2.89        7.08      9.47 o 
  -2  -4   4       16.16       22.41      4.46 o 
  -1  -4   4      693.23      754.53      9.79 o 
   0  -4   4       46.41       42.72      4.88 o 
   1  -4   4      108.17      182.07      8.41 o 
   2  -4   4      105.21      102.58      8.25 o 
   3  -4   4      392.31      360.24      7.34 o 
   4  -4   4       46.37       61.95     11.52 o 
   5  -4   4       25.69       30.34      5.73 o 
  -6  -3   4        5.72       17.19      5.53 o 
  -5  -3   4       63.52       76.89     19.98 o 
  -4  -3   4      428.10      410.51      9.48 o 
  -3  -3   4       36.85       32.54      4.11 o 
  -1  -3   4        5.17       95.30      7.35 o 
   0  -3   4      696.74      669.83      7.20 o 
   1  -3   4     1269.06     1170.94     16.62 o 
   2  -3   4     1317.85     1232.09     11.48 o 
   3  -3   4       33.13       29.98      3.19 o 
   4  -3   4        9.17       18.33      7.64 o 
   5  -3   4       15.36       17.60      6.69 o 
   6  -3   4       22.87       26.72      6.41 o 
  -6  -2   4        6.08       14.08      5.23 o 
  -5  -2   4       74.13       80.81     17.85 o 
  -4  -2   4      249.63      232.64      7.67 o 
  -3  -2   4      123.55      120.11      9.27 o 
  -2  -2   4       25.25       46.98      2.80 o 
  -1  -2   4       79.05       87.25      3.92 o 
   0  -2   4     1397.65     1365.37     11.61 o 
   1  -2   4      203.91      169.14      7.18 o 
   2  -2   4      413.77      351.71      3.90 o 
   3  -2   4      180.87      159.88      5.04 o 
   4  -2   4       30.07       40.71      5.52 o 
   5  -2   4        3.82        6.28      2.33 o 
   6  -2   4       48.59       43.44      8.44 o 
  -6  -1   4       20.19       23.80      5.73 o 
  -5  -1   4        2.67        9.77      3.34 o 
  -4  -1   4      199.62      206.65      6.75 o 
  -3  -1   4      355.13      345.56      4.68 o 
  -2  -1   4      257.96      249.65      3.51 o 
  -1  -1   4      679.13      967.56     11.72 o 
   0  -1   4      717.74      669.30     11.46 o 
   1  -1   4     5236.24     5327.59     14.94 o 
   2  -1   4      101.53       95.09      9.08 o 
   3  -1   4        0.14        4.70      1.91 o 
   4  -1   4      159.44      134.13      6.99 o 
   5  -1   4       47.37       61.53      9.59 o 
   6  -1   4       16.33       16.59      4.14 o 
  -6   0   4       11.11       15.44      4.48 o 
  -5   0   4        0.20        1.69      2.73 o 
  -4   0   4       59.00       64.58      5.98 o 
  -3   0   4      517.33      541.62     10.81 o 
  -2   0   4      113.49      118.88      6.17 o 
   1   0   4     5469.32     5568.57     18.56 o 
   2   0   4      273.10      248.95      4.65 o 
   3   0   4        2.48        9.05      7.39 o 
   4   0   4      523.84      536.43     13.07 o 
   5   0   4       16.07       14.99      3.37 o 
   6   0   4       83.12       88.98     19.39 o 
  -6   1   4       20.16       21.03      5.82 o 
  -5   1   4        2.69        1.07      1.81 o 
  -4   1   4      199.78      189.05     11.54 o 
  -3   1   4      355.03      336.58      9.46 o 
  -2   1   4      257.77      245.92      5.60 o 
  -1   1   4      679.03      955.24     14.54 o 
   0   1   4      717.68      687.90      5.61 o 
   2   1   4      101.50      118.18      4.49 o 
   3   1   4        0.14        1.66      1.87 o 
   4   1   4      159.75      138.07      6.33 o 
   5   1   4       47.35       51.99      7.90 o 
   6   1   4       16.36       17.86      5.71 o 
  -5   2   4       74.12       84.41     15.01 o 
  -4   2   4      249.59      267.33      9.27 o 
  -3   2   4      123.70      126.34      5.10 o 
  -2   2   4       25.08       58.66      2.82 o 
  -1   2   4       78.91       81.51      9.38 o 
   0   2   4     1398.68     1392.22     13.29 o 
   1   2   4      203.79      171.34      4.61 o 
   4   2   4       30.09       49.75     11.79 o 
   5   2   4        3.85       -0.12      3.48 o 
   6   2   4       48.47       33.36     13.58 o 
  -5   3   4       63.58       67.49     12.74 o 
  -4   3   4      428.26      438.15     12.33 o 
  -2   3   4       15.71       43.86      3.00 o 
   0   3   4      697.03      678.43      8.55 o 
   1   3   4     1270.05     1203.55     15.65 o 
   2   3   4     1318.10     1249.75     12.24 o 
   0   4   4       46.37       34.84      6.46 o 
   1   4   4      108.23      110.82      9.28 o 
   2   4   4      105.06       99.25      7.38 o 
   0   5   4      101.22      104.27      4.41 o 
   2   5   4       50.83       41.93      7.24 o 
  -2  -9   5        3.53       14.89      6.64 o 
  -1  -9   5        7.58        3.68      5.71 o 
   0  -9   5       12.45       15.10      6.70 o 
   2  -9   5       65.76       67.12     14.19 o 
  -3  -8   5       19.40       12.76      8.76 o 
  -2  -8   5       20.61       26.87      6.28 o 
  -1  -8   5       15.00       13.36      6.31 o 
   0  -8   5       38.52       37.17      9.49 o 
   1  -8   5      102.73      106.26     10.08 o 
   2  -8   5       40.09       55.39     11.49 o 
   3  -8   5        5.16        8.41      3.38 o 
  -4  -7   5        0.92        7.42      4.90 o 
  -3  -7   5       91.37      103.37     27.20 o 
  -2  -7   5       89.35       82.27      9.10 o 
  -1  -7   5        4.23        5.55      1.47 o 
   0  -7   5       39.15       39.90      4.43 o 
   1  -7   5      160.88      147.07      9.20 o 
   2  -7   5       93.92       93.37      9.05 o 
   3  -7   5       37.59       41.32      8.10 o 
   4  -7   5       31.93       47.62     10.28 o 
  -5  -6   5       13.56        6.99      3.73 o 
  -4  -6   5       16.61       16.17      8.85 o 
  -3  -6   5      154.25      168.98     22.07 o 
  -2  -6   5      173.65      167.11     16.09 o 
  -1  -6   5       66.94       32.04     22.13 o 
   0  -6   5      140.99      145.87      7.05 o 
   1  -6   5      583.39      555.00     14.24 o 
   2  -6   5      201.71      189.48      8.14 o 
   3  -6   5       30.29       23.93     11.71 o 
   4  -6   5        7.10       10.76      7.89 o 
  -5  -5   5        5.58        7.05      6.14 o 
  -4  -5   5      151.97      184.00     38.93 o 
  -3  -5   5      136.03      137.13     10.53 o 
  -2  -5   5       63.17       63.28      5.89 o 
  -1  -5   5      154.34      145.70      4.13 o 
   0  -5   5      124.52      106.30      4.49 o 
   1  -5   5       10.41       10.83      7.75 o 
   2  -5   5       33.43       43.86      7.29 o 
   3  -5   5       23.78       25.58      8.70 o 
   4  -5   5        6.00       12.87      3.68 o 
   5  -5   5       11.39       17.06      6.63 o 
  -5  -4   5        4.92        7.00      7.31 o 
  -4  -4   5      274.35      281.29     13.52 o 
  -3  -4   5        9.42       16.58      6.66 o 
  -2  -4   5       86.02       96.66      6.27 o 
  -1  -4   5       40.27       74.12      8.16 o 
   0  -4   5      556.14      554.96     44.66 o 
   1  -4   5      455.52      395.36      9.41 o 
   2  -4   5       17.65       21.43      5.13 o 
   3  -4   5      548.77      524.37     14.52 o 
   4  -4   5       43.71       28.01      7.74 o 
   5  -4   5       85.07       70.42     15.31 o 
  -6  -3   5        0.62       16.66     10.09 o 
  -5  -3   5       40.86       32.43     10.79 o 
  -3  -3   5       76.92       65.30      6.02 o 
  -2  -3   5       81.59       73.26      4.54 o 
  -1  -3   5      430.53      407.64      7.28 o 
   0  -3   5     1356.31     1469.21     15.37 o 
   1  -3   5      114.11      144.85     10.60 o 
   2  -3   5       94.48       83.88      7.78 o 
   3  -3   5      290.21      266.87      6.99 o 
   4  -3   5      211.43      217.69      7.40 o 
   5  -3   5       19.59       20.15      4.52 o 
   6  -3   5       16.70       17.11      4.09 o 
  -6  -2   5       66.63       54.10     20.41 o 
  -5  -2   5      151.33      155.93     22.82 o 
  -4  -2   5      234.59      218.98      6.85 o 
  -3  -2   5       22.64       23.10      4.33 o 
  -2  -2   5       55.99       82.61     16.98 o 
  -1  -2   5      915.49      923.75      8.73 o 
   0  -2   5     2626.79     2753.46     13.25 o 
   1  -2   5     1565.24     1616.73     26.95 o 
   2  -2   5      486.72      441.50      4.75 o 
   3  -2   5      243.66      243.68      4.45 o 
   4  -2   5       61.38       48.28      5.70 o 
   5  -2   5       34.53       35.47      5.43 o 
   6  -2   5        5.77        5.63      2.61 o 
  -6  -1   5        6.06       15.44      5.04 o 
  -5  -1   5       42.35       55.60     14.18 o 
  -4  -1   5       37.04       36.62      6.34 o 
  -3  -1   5        5.53        6.68      1.17 o 
  -2  -1   5      235.81      237.11      6.98 o 
  -1  -1   5      406.68      555.70     10.56 o 
   0  -1   5      235.05      211.28      4.42 o 
   1  -1   5     3224.93     3059.52     10.77 o 
   2  -1   5      273.52      242.11      4.11 o 
   3  -1   5       85.93       78.09      6.80 o 
   4  -1   5       73.32       82.26     12.13 o 
   5  -1   5        1.77        4.53      2.44 o 
   6  -1   5       34.87       27.80      6.48 o 
  -6   0   5       49.19       59.35     12.63 o 
  -5   0   5       14.63       18.64      5.99 o 
  -4   0   5       41.35       55.56      9.71 o 
  -3   0   5     1060.75     1053.20     15.79 o 
  -2   0   5     1120.16     1121.48      8.04 o 
  -1   0   5      187.91      483.54      8.00 o 
   0   0   5       24.05       23.38      4.87 o 
   1   0   5     7452.50     7785.13     55.81 o 
   2   0   5      164.56      178.23     21.45 o 
   3   0   5       14.88       20.57      4.46 o 
   4   0   5       77.93       76.70     13.30 o 
   5   0   5       43.83       38.83      6.25 o 
   6   0   5       56.65       51.99     11.48 o 
  -6   1   5        6.08       11.00      4.03 o 
  -5   1   5       42.41       49.27      9.27 o 
  -4   1   5       37.06       42.79     11.46 o 
  -3   1   5        5.56        1.40      2.21 o 
  -2   1   5      235.13      224.18      6.03 o 
  -1   1   5      406.86      561.78      7.14 o 
   0   1   5      234.87      212.46      4.46 o 
   1   1   5     3223.93     3061.97     22.38 o 
   2   1   5      273.42      258.71      7.36 o 
   3   1   5       86.09       79.15      4.05 o 
   4   1   5       73.12       75.97      9.07 o 
   5   1   5        1.76        5.42      2.45 o 
   6   1   5       34.89       25.04      8.55 o 
  -5   2   5      151.29      152.00     13.91 o 
  -4   2   5      234.79      242.29     10.49 o 
  -3   2   5       22.64       33.55      8.25 o 
  -2   2   5       55.72       82.90      5.15 o 
   0   2   5     2626.54     2833.78     14.80 o 
   1   2   5     1566.62     1598.46     12.74 o 
   5   2   5       34.49       41.90     10.54 o 
  -4   3   5      302.36      294.96     10.82 o 
  -3   3   5       76.64       67.35      2.83 o 
  -2   3   5       81.84       91.31      8.76 o 
   0   3   5     1355.78     1433.75     12.62 o 
   1   3   5      114.05      129.28      4.23 o 
   2   3   5       94.46       85.56      5.55 o 
   0   4   5      556.04      563.28      8.76 o 
   1   4   5      454.65      405.33      8.33 o 
   2   4   5       17.60       15.34      5.25 o 
   0   5   5      124.57       88.30      7.91 o 
   2   5   5       33.47       30.23      7.57 o 
  -2  -9   6       19.81       13.38      7.58 o 
  -1  -9   6       38.07       44.88      8.82 o 
   0  -9   6        4.97        6.34      4.09 o 
   1  -9   6        0.15        1.32      1.03 o 
  -3  -8   6        0.56        3.55      3.74 o 
  -2  -8   6       76.35       58.95     19.13 o 
  -1  -8   6       13.01        6.68      3.10 o 
   0  -8   6       85.29       73.18      6.52 o 
   1  -8   6       41.72       27.84      6.77 o 
   2  -8   6       33.19       29.01      7.94 o 
   3  -8   6       11.42       15.47      6.29 o 
  -4  -7   6       11.87       16.98      5.97 o 
  -3  -7   6       20.54       14.61      8.80 o 
  -2  -7   6       31.00       44.74      7.20 o 
  -1  -7   6       12.06       12.13      3.86 o 
   0  -7   6       70.01       74.77      6.04 o 
   1  -7   6        0.83        4.69      1.68 o 
   2  -7   6       96.74       93.11      7.65 o 
   3  -7   6        5.74        7.43      2.46 o 
   4  -7   6       27.01       42.31     11.75 o 
  -5  -6   6       76.51       73.13     29.53 o 
  -4  -6   6       12.65       17.86      6.43 o 
  -3  -6   6       15.90       23.02      7.84 o 
  -2  -6   6       93.24       88.63      9.97 o 
  -1  -6   6       42.80       45.79      3.32 o 
   0  -6   6       60.97       50.05      4.92 o 
   1  -6   6      943.67      892.17     18.15 o 
   2  -6   6       57.78       62.49     11.49 o 
   3  -6   6        5.29        8.76      3.46 o 
   4  -6   6       27.39       31.57      7.30 o 
  -5  -5   6       59.04       51.07     24.42 o 
  -4  -5   6      115.38      127.01     34.49 o 
  -3  -5   6      134.98      144.91     12.72 o 
  -2  -5   6      270.28      260.62      6.84 o 
  -1  -5   6        1.26        1.66      1.30 o 
   0  -5   6      242.88      221.33     10.40 o 
   1  -5   6      142.34      129.46     10.28 o 
   2  -5   6      178.92      167.88     24.88 o 
   3  -5   6       30.04       32.22      7.38 o 
   4  -5   6       21.51       25.48      6.45 o 
   5  -5   6        2.09        9.23      5.81 o 
  -5  -4   6        8.81       11.66      6.46 o 
  -4  -4   6      303.52      303.89     13.92 o 
  -3  -4   6       39.00       34.14      7.40 o 
  -2  -4   6        3.17        2.58      1.57 o 
  -1  -4   6      103.45      105.47      4.53 o 
   0  -4   6      533.73      585.23     20.49 o 
   1  -4   6      340.69      328.12      8.85 o 
   2  -4   6       71.01       76.40     11.86 o 
   3  -4   6      100.71       87.29      8.36 o 
   4  -4   6       12.36       19.19      5.57 o 
   5  -4   6        7.22        3.83      2.53 o 
  -6  -3   6        2.73        5.96      4.08 o 
  -5  -3   6       66.90       72.23     11.52 o 
  -3  -3   6       28.68       32.36      9.27 o 
  -2  -3   6        8.25       10.14      2.16 o 
  -1  -3   6       15.96       19.01      3.38 o 
   0  -3   6      144.22      125.08      4.38 o 
   1  -3   6       63.56       61.85      5.32 o 
   2  -3   6      229.32      221.92      5.46 o 
   3  -3   6      317.85      292.33     11.28 o 
   4  -3   6       59.10       67.61      4.60 o 
   5  -3   6       13.93       12.65      6.89 o 
   6  -3   6        9.39       10.89      3.33 o 
  -6  -2   6       28.02       30.53     12.87 o 
  -5  -2   6       21.82       20.06      6.78 o 
  -4  -2   6       59.14       57.00     12.53 o 
  -3  -2   6      243.72      229.96      9.17 o 
  -2  -2   6      345.49      326.73      9.41 o 
  -1  -2   6      205.35      202.53      6.21 o 
   0  -2   6       81.90       75.12      4.74 o 
   1  -2   6      660.60      625.27     13.99 o 
   2  -2   6      600.15      540.17      7.10 o 
   3  -2   6        8.94       11.53      1.76 o 
   4  -2   6       97.12       98.68      6.11 o 
   5  -2   6       26.02       24.72      5.87 o 
   6  -2   6       60.17       55.46     12.04 o 
  -6  -1   6       20.41       21.81      7.93 o 
  -5  -1   6       36.92       39.55     14.97 o 
  -4  -1   6       75.96       71.12     10.06 o 
  -3  -1   6       16.85       15.85      1.71 o 
  -2  -1   6      351.79      354.73      8.42 o 
  -1  -1   6       27.30       48.07      5.03 o 
   0  -1   6      337.84      324.99     16.17 o 
   1  -1   6      956.64      856.79     10.34 o 
   2  -1   6       64.38       55.15      3.56 o 
   3  -1   6      369.56      361.57      7.42 o 
   4  -1   6       79.27       85.07     14.37 o 
   5  -1   6       14.80       15.34      3.09 o 
   6  -1   6        4.29        6.96      4.02 o 
  -6   0   6       73.83       87.81     20.19 o 
  -5   0   6       56.73       67.41     16.72 o 
  -4   0   6        1.60        5.03      2.99 o 
  -3   0   6      144.81      147.66      4.31 o 
  -2   0   6     1313.73     1429.27     12.15 o 
  -1   0   6       43.49       24.82      2.91 o 
   0   0   6      320.66      280.06      5.51 o 
   1   0   6     2286.04     2103.44     19.98 o 
   2   0   6     2656.79     2559.27     14.47 o 
   3   0   6       65.44       64.67      5.72 o 
   4   0   6        5.51        9.45      2.15 o 
   5   0   6       27.87       31.57      5.66 o 
   6   0   6        1.31        3.91      3.80 o 
  -6   1   6       20.40       18.49      5.19 o 
  -5   1   6       36.92       38.76      8.95 o 
  -4   1   6       75.82       73.65      7.55 o 
  -3   1   6       16.89       19.76      5.56 o 
  -2   1   6      351.26      356.26      5.25 o 
  -1   1   6       27.33       25.94      2.16 o 
   0   1   6      337.45      317.22      6.38 o 
   1   1   6      956.46      855.85     11.30 o 
   2   1   6       64.46       63.71      9.23 o 
   3   1   6      369.68      360.25      9.16 o 
   4   1   6       79.18       89.70     12.41 o 
   5   1   6       14.75       15.01      3.28 o 
   6   1   6        4.27        4.20      4.13 o 
  -5   2   6       21.79       26.43      7.79 o 
  -4   2   6       59.03       55.49     11.30 o 
  -3   2   6      244.07      250.40      8.42 o 
  -2   2   6      345.46      357.30      4.83 o 
  -1   2   6      205.60      214.37      4.00 o 
   0   2   6       81.96       71.10      4.16 o 
   1   2   6      660.78      642.73      8.26 o 
  -4   3   6      579.11      571.30     14.75 o 
  -3   3   6       28.75       21.98      2.38 o 
  -2   3   6        8.33       10.52      3.76 o 
   0   3   6      144.18      122.68      3.90 o 
   1   3   6       63.40       58.44      4.61 o 
  -1   4   6      103.38      102.11      3.36 o 
   0   4   6      533.84      586.28      9.23 o 
   1   4   6      340.44      325.56      9.34 o 
   2   4   6       71.23       67.83     11.17 o 
  -3   5   6      134.90      121.62      3.47 o 
  -1   5   6        1.26        1.95      0.74 o 
   0   5   6      242.89      210.42      6.97 o 
  -1  -9   7       68.99       65.41     10.23 o 
   0  -9   7        5.81        8.72      5.04 o 
   1  -9   7       39.47       19.29     11.80 o 
  -3  -8   7       27.42       28.11     10.49 o 
  -2  -8   7       20.46       12.52      6.72 o 
  -1  -8   7       34.19       38.56     14.05 o 
   0  -8   7      131.11      140.60      8.09 o 
   1  -8   7       26.26       24.96      3.89 o 
   2  -8   7      168.97      168.06     10.42 o 
   3  -8   7       59.46       69.87     19.53 o 
  -4  -7   7        1.51        1.81      6.11 o 
  -3  -7   7       41.41       48.84      8.86 o 
  -2  -7   7       35.72       25.73      6.97 o 
  -1  -7   7       33.00       39.37     12.51 o 
   0  -7   7       63.89       69.88      8.09 o 
   1  -7   7       13.33        9.59      2.61 o 
   2  -7   7      180.02      156.08     18.86 o 
   3  -7   7       32.42       33.55      8.17 o 
   4  -7   7       36.41       48.23      8.70 o 
  -4  -6   7       55.09       54.20     14.43 o 
  -3  -6   7       24.29       36.69      9.33 o 
  -2  -6   7      112.31      107.87      7.77 o 
  -1  -6   7       15.57       12.51      2.73 o 
   0  -6   7       55.49       57.75     10.82 o 
   1  -6   7      330.37      346.77      9.12 o 
   2  -6   7       40.28       41.95      7.17 o 
   3  -6   7      177.31      188.26     22.63 o 
   4  -6   7        0.39        1.68      3.02 o 
  -5  -5   7       68.12       48.86     22.94 o 
  -4  -5   7      229.83      233.72     32.33 o 
  -3  -5   7       29.88       37.43     12.47 o 
  -2  -5   7       34.19       44.46      4.27 o 
  -1  -5   7      120.50      118.75      5.98 o 
   0  -5   7       99.07      110.13      6.13 o 
   1  -5   7       86.28       93.96     16.31 o 
   2  -5   7      365.53      340.58     21.52 o 
   3  -5   7      270.44      264.35     26.75 o 
   4  -5   7       72.62       75.49     11.17 o 
   5  -5   7       53.39       41.78      8.92 o 
  -5  -4   7       13.49       14.42      4.43 o 
  -4  -4   7      114.15       99.69      8.57 o 
  -3  -4   7        6.66        3.18      2.91 o 
  -2  -4   7       62.95       62.77      7.07 o 
  -1  -4   7      190.11      215.26      6.16 o 
   0  -4   7       98.80      113.59      5.17 o 
   1  -4   7      498.27      436.87     14.94 o 
   2  -4   7       90.38       89.08     18.19 o 
   3  -4   7       48.95       59.36     14.28 o 
   4  -4   7       35.00       37.46      8.27 o 
   5  -4   7       12.86       10.71      3.45 o 
  -6  -3   7        2.20        2.86      2.92 o 
  -5  -3   7       30.03       32.07     11.20 o 
  -4  -3   7      491.73      487.57     19.48 o 
  -3  -3   7      150.42      164.54     22.70 o 
  -2  -3   7      288.21      266.20     11.41 o 
  -1  -3   7      354.59      410.23      9.15 o 
   0  -3   7      358.28      350.72      6.79 o 
   1  -3   7      786.65      785.02     16.87 o 
   2  -3   7        1.52        2.13      0.95 o 
   3  -3   7      160.25      131.03      6.71 o 
   4  -3   7        5.61        7.42      1.78 o 
   5  -3   7       20.83       23.08      5.05 o 
  -6  -2   7        3.62        1.67      2.77 o 
  -5  -2   7       59.64       40.23     15.42 o 
  -4  -2   7       93.90       86.56      8.74 o 
  -3  -2   7      384.90      358.71     10.57 o 
  -2  -2   7      159.44      154.53      8.28 o 
  -1  -2   7       63.25       46.79      2.92 o 
   0  -2   7      335.99      280.17      8.42 o 
   1  -2   7      328.92      304.55      8.00 o 
   2  -2   7       28.13       33.27      4.17 o 
   3  -2   7       34.93       45.66      5.59 o 
   4  -2   7        2.07        6.93      1.61 o 
   5  -2   7       44.90       38.43      7.01 o 
   6  -2   7       14.21       14.75      4.81 o 
  -6  -1   7       20.91       19.26     12.45 o 
  -5  -1   7       52.96       38.64     12.65 o 
  -4  -1   7       67.45       65.89      6.47 o 
  -3  -1   7       18.95       20.34      2.72 o 
  -2  -1   7      544.63      525.81      9.00 o 
  -1  -1   7       10.06       19.50      6.93 o 
   0  -1   7      882.26      851.67     11.47 o 
   1  -1   7      291.16      230.42      3.73 o 
   2  -1   7      451.88      417.73      7.22 o 
   3  -1   7      109.27      108.93      4.59 o 
   4  -1   7       77.53       72.49     12.86 o 
   5  -1   7       64.72       68.49     10.30 o 
   6  -1   7        1.23        2.60      2.12 o 
  -6   0   7       85.18       85.44     17.93 o 
  -5   0   7       46.58       48.62     14.80 o 
  -4   0   7       63.30       61.76     16.78 o 
  -3   0   7      265.04      249.33      6.52 o 
  -2   0   7        9.90        9.35      3.75 o 
  -1   0   7       64.43       65.44      6.12 o 
   0   0   7       42.01       37.35     10.21 o 
   1   0   7      447.36      407.01      5.28 o 
   2   0   7      687.03      634.58      7.47 o 
   3   0   7       67.64       55.89      7.92 o 
   4   0   7       55.10       55.07      9.21 o 
   5   0   7       85.21       78.90     12.60 o 
   6   0   7       12.56       10.56      4.50 o 
  -6   1   7       20.96       22.14      6.27 o 
  -5   1   7       52.81       50.88     10.06 o 
  -4   1   7       67.64       64.56     15.45 o 
  -3   1   7       19.00       24.05      6.13 o 
  -2   1   7      545.57      536.78      7.05 o 
  -1   1   7       10.01       10.83      1.90 o 
   0   1   7      881.89      861.94      8.33 o 
   1   1   7      291.26      223.81      9.86 o 
   3   1   7      109.50      109.69      5.63 o 
   4   1   7       77.43       72.97     10.15 o 
   5   1   7       64.73       57.16      9.40 o 
   6   1   7        1.22        2.29      2.28 o 
  -5   2   7       59.62       45.53      8.23 o 
  -4   2   7       93.92       99.39      5.63 o 
  -3   2   7      384.53      369.09      4.45 o 
  -2   2   7      159.43      149.72      3.21 o 
  -1   2   7       63.36       48.77      2.29 o 
   0   2   7      335.51      295.14      4.89 o 
   1   2   7      328.85      307.11      7.41 o 
  -4   3   7      491.33      482.56     12.91 o 
  -3   3   7      150.27      147.22      3.24 o 
  -2   3   7      287.84      277.60      6.34 o 
  -1   3   7      353.97      350.05      5.51 o 
   0   3   7      358.06      376.08      7.08 o 
   1   3   7      786.88      753.83     11.64 o 
  -2   4   7       62.82       58.33      3.36 o 
  -1   4   7      190.24      201.71      3.80 o 
   0   4   7       98.40      108.49     10.66 o 
   2   4   7       90.19       87.65      5.24 o 
  -3   5   7       29.95       32.45      3.02 o 
  -1   5   7      120.50      114.04      3.62 o 
   0   5   7       99.04       90.87      6.39 o 
  -1  -9   8        0.29        2.30      1.30 o 
   0  -9   8       55.64       65.56     10.32 o 
   1  -9   8       29.68       18.48     11.15 o 
  -3  -8   8       28.57       22.99      6.60 o 
  -2  -8   8       77.02       67.05     11.28 o 
  -1  -8   8        1.92        5.41      2.35 o 
   0  -8   8       17.81       22.94     10.06 o 
   1  -8   8        6.37        6.25      3.75 o 
   2  -8   8       36.88       33.01      7.04 o 
   3  -8   8        0.69        5.15      2.85 o 
  -4  -7   8        3.50        6.57      4.37 o 
  -3  -7   8      104.54       87.15     31.12 o 
  -2  -7   8       69.16       60.06     14.31 o 
  -1  -7   8      122.75      114.09      9.90 o 
   0  -7   8      136.30      130.22      8.40 o 
   1  -7   8       80.02       76.40      8.59 o 
   2  -7   8      217.48      201.62     12.31 o 
   3  -7   8       51.86       55.71      9.36 o 
  -4  -6   8       96.68      110.06      9.42 o 
  -3  -6   8       15.18       16.25      6.73 o 
  -2  -6   8      195.15      185.06      6.62 o 
  -1  -6   8       64.57       65.11      8.64 o 
   0  -6   8       49.08       59.52      8.10 o 
   1  -6   8      139.74      131.68     10.31 o 
   2  -6   8      120.15      113.56     11.81 o 
   3  -6   8       59.59       75.63     13.57 o 
   4  -6   8       16.95       13.77      5.95 o 
  -5  -5   8       53.46       57.00     13.97 o 
  -4  -5   8       29.17       34.40     10.02 o 
  -3  -5   8       27.39       30.72      9.66 o 
  -2  -5   8       52.39       53.46      5.41 o 
  -1  -5   8      131.77      124.79      5.75 o 
   0  -5   8      172.83      177.71     17.92 o 
   1  -5   8      106.65      104.10      6.59 o 
   2  -5   8       81.39       78.20     12.36 o 
   3  -5   8       17.29       19.02      4.59 o 
   4  -5   8        3.21        6.35      3.54 o 
   5  -5   8        3.86        2.71      2.46 o 
  -5  -4   8       13.45       17.60      7.18 o 
  -4  -4   8       53.38       51.60     13.34 o 
  -3  -4   8      206.87      221.11     12.59 o 
  -2  -4   8       54.46       53.48      6.94 o 
  -1  -4   8      111.94      100.93      5.22 o 
   0  -4   8       92.34       80.45      3.95 o 
   1  -4   8      380.16      322.56      9.21 o 
   2  -4   8       69.46       64.60     14.91 o 
   3  -4   8       42.67       45.73      8.07 o 
   4  -4   8       66.89       59.08      7.59 o 
   5  -4   8        8.49        9.94      3.97 o 
  -6  -3   8       11.31       12.16      4.60 o 
  -5  -3   8       58.16       65.89     22.61 o 
  -4  -3   8      129.10      129.62     21.62 o 
  -3  -3   8      271.53      252.66     14.46 o 
  -2  -3   8       90.71       97.28      9.14 o 
  -1  -3   8      160.53      149.70      5.48 o 
   0  -3   8     1777.85     1805.72     41.65 o 
   1  -3   8      353.46      295.51      8.33 o 
   2  -3   8       17.45       21.28      2.68 o 
   3  -3   8      207.13      201.51      5.87 o 
   4  -3   8       38.54       37.69      4.10 o 
   5  -3   8        5.47        3.63      2.08 o 
  -6  -2   8        3.69        6.51      6.56 o 
  -5  -2   8       13.60       10.11      5.23 o 
  -4  -2   8      113.83      109.92     11.38 o 
  -3  -2   8       57.60       72.25     18.39 o 
  -2  -2   8       34.68       42.30     15.72 o 
  -1  -2   8       46.47       50.61      3.85 o 
   0  -2   8      342.79      369.50     11.13 o 
   1  -2   8      233.31      203.60      4.84 o 
   2  -2   8      447.40      403.71      6.06 o 
   3  -2   8      148.10      150.27      7.16 o 
   4  -2   8      290.15      284.29      9.79 o 
   5  -2   8       14.49       11.01      3.47 o 
   6  -2   8        7.63        9.59      3.26 o 
  -6  -1   8        4.57        2.92      2.39 o 
  -5  -1   8       11.75       16.11      6.03 o 
  -4  -1   8       42.45       39.42      5.88 o 
  -3  -1   8       94.81       79.51      7.57 o 
  -2  -1   8      242.31      269.57      6.70 o 
   0  -1   8      794.38      704.34      8.49 o 
   1  -1   8      163.20      155.34      5.04 o 
   2  -1   8     1985.18     1903.30     22.00 o 
   3  -1   8      548.73      517.18      6.86 o 
   4  -1   8       58.94       62.04     11.26 o 
   5  -1   8       38.24       35.36      4.73 o 
   6  -1   8       10.77        8.69      3.62 o 
  -6   0   8        0.02        4.90      2.99 o 
  -5   0   8        0.10       -1.19      3.22 o 
  -4   0   8      183.05      175.28      9.64 o 
  -3   0   8      107.11       86.75      7.87 o 
  -2   0   8       95.04      102.35      4.21 o 
  -1   0   8      666.79      619.87      8.58 o 
   0   0   8      346.87      318.65     11.29 o 
   1   0   8       13.71       14.55      1.93 o 
   2   0   8        0.90        3.78      3.63 o 
   3   0   8      174.97      180.38      8.90 o 
   4   0   8        8.97       10.93      2.38 o 
   5   0   8       34.38       37.71      6.59 o 
   6   0   8       25.38       33.07      9.94 o 
  -6   1   8        4.57        7.53      2.39 o 
  -5   1   8       11.68       17.13      4.97 o 
  -4   1   8       42.39       49.02     11.85 o 
  -3   1   8       94.77       84.01      8.75 o 
  -2   1   8      242.42      277.80      6.81 o 
  -1   1   8      227.77      200.63      5.35 o 
   0   1   8      793.15      698.23      7.52 o 
   1   1   8      163.48      145.27      5.26 o 
   3   1   8      548.80      523.99     11.64 o 
   4   1   8       58.74       59.44     10.01 o 
   5   1   8       38.13       31.35      6.34 o 
   6   1   8       10.75        9.04      4.71 o 
  -5   2   8       13.56       14.74      3.91 o 
  -4   2   8      113.96      125.00      6.56 o 
  -3   2   8       57.74       56.11      2.58 o 
  -2   2   8       34.60       31.94      3.10 o 
  -1   2   8       46.29       55.61      2.46 o 
   0   2   8      342.48      337.24      6.25 o 
   1   2   8      233.44      209.11      5.59 o 
  -4   3   8      129.18      122.02      3.88 o 
  -3   3   8      271.92      256.70      4.87 o 
  -2   3   8       90.65       80.46      8.60 o 
  -1   3   8      160.40      151.22      5.55 o 
   0   3   8     1778.25     1703.94     15.68 o 
  -3   4   8      206.91      218.11      6.61 o 
  -2   4   8       54.19       50.92      9.25 o 
  -1   4   8      111.75       93.32      2.94 o 
   0   4   8       92.16       80.93      5.78 o 
  -3   5   8       27.30       21.18      4.04 o 
  -1   5   8      131.73      117.71      4.49 o 
   0   5   8      172.82      172.70      8.35 o 
  -1   6   8       64.69       54.72      6.90 o 
  -1  -9   9        2.41        4.43      3.14 o 
   0  -9   9       27.03       20.61      5.29 o 
  -3  -8   9        9.73       13.38      4.86 o 
  -2  -8   9        2.09       15.94      7.39 o 
  -1  -8   9       90.53       97.51      7.67 o 
   0  -8   9       57.57       60.83      9.73 o 
   1  -8   9       33.25       29.10      7.82 o 
   2  -8   9       23.76       22.35      6.38 o 
  -4  -7   9        8.73       14.35      6.46 o 
  -3  -7   9       48.21       62.78     22.75 o 
  -2  -7   9       84.92       72.46      7.87 o 
  -1  -7   9      111.02      111.54      9.56 o 
   0  -7   9       70.64       75.59      6.28 o 
   1  -7   9        6.18        8.83      2.65 o 
   2  -7   9      189.91      182.78      8.31 o 
   3  -7   9       39.89       51.47      9.08 o 
  -4  -6   9        0.05        1.82      4.46 o 
  -3  -6   9        0.21        0.90      3.45 o 
  -2  -6   9       35.30       30.70      6.37 o 
  -1  -6   9       11.08       13.82      2.85 o 
   0  -6   9       66.03       61.44      8.68 o 
   1  -6   9       16.45       16.58      3.39 o 
   2  -6   9      182.55      187.24     29.81 o 
   3  -6   9       34.26       28.73      7.15 o 
   4  -6   9       18.88       19.11      5.00 o 
  -5  -5   9       61.04       46.79     23.12 o 
  -4  -5   9        5.32        7.99      6.58 o 
  -3  -5   9        9.38       14.77      7.67 o 
  -2  -5   9       13.33       11.75      3.18 o 
  -1  -5   9       25.54       34.15      6.54 o 
   0  -5   9       70.77       84.68      9.20 o 
   1  -5   9        0.24        5.76      2.45 o 
   2  -5   9      181.35      177.25     10.39 o 
   3  -5   9       53.80       55.42      7.94 o 
   4  -5   9       31.84       41.35      7.46 o 
   5  -5   9        4.59        6.07      3.27 o 
  -5  -4   9        0.23        3.36      3.08 o 
  -4  -4   9       41.23       51.24      8.21 o 
  -3  -4   9       54.51       70.85     19.52 o 
  -2  -4   9       63.90       56.38     18.39 o 
  -1  -4   9      110.21      131.62      9.27 o 
   0  -4   9      106.59      108.86      4.42 o 
   1  -4   9       79.44       71.85     10.63 o 
   2  -4   9       19.02       21.12      3.64 o 
   3  -4   9       13.44       10.06      3.31 o 
   4  -4   9        7.41       11.53      3.71 o 
   5  -4   9       22.89       26.03      6.07 o 
  -5  -3   9        8.82       16.82      5.40 o 
  -4  -3   9      155.04      151.82     10.99 o 
  -3  -3   9      193.95      199.96     18.31 o 
  -2  -3   9        2.41        6.94      4.58 o 
  -1  -3   9      274.44      277.47      7.11 o 
   0  -3   9        5.36        4.53      2.33 o 
   1  -3   9      248.55      263.36      7.21 o 
   2  -3   9       35.06       44.19      5.34 o 
   3  -3   9       35.50       31.23      4.58 o 
   4  -3   9       33.98       33.68      5.15 o 
   5  -3   9       13.12       13.80      3.14 o 
  -6  -2   9       21.40       24.99      9.01 o 
  -5  -2   9       23.72       23.71      8.17 o 
  -4  -2   9        8.19        9.58      4.84 o 
  -3  -2   9      385.43      350.68     12.35 o 
  -2  -2   9       24.76       33.98     10.72 o 
  -1  -2   9      148.26      157.73      6.59 o 
   0  -2   9      443.36      399.30     18.32 o 
   1  -2   9      341.71      329.70      5.57 o 
   2  -2   9      363.14      354.78      6.58 o 
   3  -2   9       64.33       72.78      7.43 o 
   4  -2   9       77.52       87.59     10.68 o 
   5  -2   9       16.19       17.54      5.18 o 
  -6  -1   9       25.71       14.62     10.58 o 
  -5  -1   9      228.86      238.91     21.81 o 
  -4  -1   9       37.67       38.09      8.54 o 
  -3  -1   9      126.37      123.76     14.67 o 
  -2  -1   9      461.11      457.64     13.56 o 
   0  -1   9      367.24      346.85      7.64 o 
   1  -1   9       42.77       34.82      3.74 o 
   2  -1   9     1311.84     1254.97     33.78 o 
   3  -1   9       40.40       40.76      4.61 o 
   4  -1   9       18.76       22.01      3.26 o 
   5  -1   9        3.22        5.76      1.72 o 
   6  -1   9        2.34        2.37      1.70 o 
  -6   0   9        4.11        3.86      3.11 o 
  -5   0   9       20.73       16.82      9.15 o 
  -4   0   9      198.12      183.81     10.43 o 
  -3   0   9      102.85      104.82      6.43 o 
  -2   0   9      137.44      128.45     10.95 o 
  -1   0   9     1345.24     1294.59     26.13 o 
   0   0   9      324.46      334.04      7.04 o 
   1   0   9       14.78       21.45      4.06 o 
   2   0   9      874.35      835.80     23.82 o 
   3   0   9        1.27        2.02      1.85 o 
   4   0   9      114.06      122.50     16.42 o 
   5   0   9        1.12        4.53      2.15 o 
   6   0   9       18.20       22.65      6.03 o 
  -5   1   9      229.13      225.62     10.32 o 
  -4   1   9       37.69       51.26     11.18 o 
  -3   1   9      126.02      130.39      5.36 o 
  -2   1   9      460.74      461.02      5.58 o 
  -1   1   9      570.07      588.04      8.70 o 
   0   1   9      366.69      368.62      5.04 o 
   3   1   9       40.37       46.30     10.98 o 
   4   1   9       18.69       26.41      7.29 o 
  -5   2   9       23.72       27.73      6.24 o 
  -4   2   9        8.21        6.09      2.63 o 
  -3   2   9      385.21      353.32     10.56 o 
  -2   2   9       24.74       23.34      2.35 o 
  -1   2   9      147.65      158.32      3.29 o 
   0   2   9      443.25      420.37      8.46 o 
  -4   3   9      155.22      149.02      4.67 o 
  -2   3   9        2.37        2.49      0.55 o 
  -1   3   9      274.84      270.32      7.14 o 
   0   3   9        5.27        6.45      2.17 o 
  -3   4   9       54.54       58.78      7.93 o 
  -2   4   9       63.97       63.66     12.79 o 
  -1   4   9      110.42      122.17      3.89 o 
   0   4   9      106.26       91.61     12.26 o 
  -3   5   9        9.40        7.10      3.37 o 
  -1   5   9       25.50       17.65      4.39 o 
   0   5   9       70.90       60.19     11.77 o 
  -2  -8  10        1.30        4.85      4.70 o 
  -1  -8  10       32.22       52.77     10.49 o 
   0  -8  10        4.31        3.25      2.05 o 
   1  -8  10       34.69       32.23      6.93 o 
   2  -8  10       11.15       10.24      2.24 o 
  -3  -7  10        5.05        4.61      4.57 o 
  -2  -7  10       96.73       90.80      9.24 o 
  -1  -7  10      157.20      151.66      7.93 o 
   0  -7  10       96.02      106.39      4.35 o 
   1  -7  10       90.03       81.55     10.16 o 
   2  -7  10       55.73       51.60      8.18 o 
   3  -7  10      107.56      126.92      9.30 o 
  -4  -6  10      109.12      115.17     12.15 o 
  -3  -6  10      116.24      113.07      9.72 o 
  -2  -6  10      266.14      237.92      7.13 o 
  -1  -6  10       34.27       29.13      5.68 o 
   0  -6  10      153.10      154.55      7.87 o 
   1  -6  10       25.71       27.60      4.52 o 
   2  -6  10      151.77      160.61     12.03 o 
   3  -6  10       30.65       32.95      5.10 o 
   4  -6  10       47.97       42.57      6.52 o 
  -5  -5  10        2.68       10.29      8.25 o 
  -4  -5  10       66.50       80.14     20.77 o 
  -3  -5  10       10.08       13.91      5.78 o 
  -2  -5  10        3.92        4.87      1.58 o 
  -1  -5  10       44.05       52.30      9.25 o 
   0  -5  10      234.07      237.61      6.94 o 
   1  -5  10      281.14      260.31     12.05 o 
   2  -5  10      690.32      643.32     20.58 o 
   3  -5  10       63.15       58.57      9.44 o 
   4  -5  10       29.80       41.38      7.86 o 
  -5  -4  10        4.16        5.76      6.18 o 
  -4  -4  10       69.27       76.97     18.28 o 
  -3  -4  10     1582.24     1537.14     41.95 o 
  -2  -4  10       11.76       12.99      3.63 o 
  -1  -4  10      190.03      164.60      7.68 o 
   0  -4  10       82.04       85.75      6.06 o 
   1  -4  10      481.54      457.84     16.63 o 
   2  -4  10       11.83        9.51      2.60 o 
   3  -4  10       47.43       46.94      7.23 o 
   4  -4  10       55.10       72.63     13.11 o 
   5  -4  10       68.20       63.97     12.71 o 
  -5  -3  10       24.26       21.22     11.60 o 
  -4  -3  10       89.65      109.46     26.14 o 
  -3  -3  10      267.63      260.45     14.95 o 
  -2  -3  10      267.51      251.63     10.28 o 
  -1  -3  10      158.57      165.28      5.30 o 
   0  -3  10      337.43      339.05     19.49 o 
   1  -3  10       14.22       15.58      3.01 o 
   2  -3  10      252.33      245.21      6.20 o 
   3  -3  10       58.64       67.49      7.10 o 
   4  -3  10        6.90        7.02      1.63 o 
   5  -3  10        2.76        4.86      2.33 o 
  -6  -2  10       51.86       32.26     24.74 o 
  -5  -2  10       32.20       44.60      9.54 o 
  -4  -2  10       49.97       50.64      6.15 o 
  -3  -2  10      591.63      576.97     19.10 o 
  -2  -2  10       49.57       60.25     14.02 o 
  -1  -2  10      357.43      341.23      8.59 o 
   0  -2  10       60.14       45.69      6.13 o 
   1  -2  10       61.45       62.06      7.84 o 
   2  -2  10      242.53      223.41      6.22 o 
   3  -2  10       12.13       12.28      3.06 o 
   4  -2  10      133.62      125.86     13.43 o 
   5  -2  10       14.41       16.02      3.82 o 
  -6  -1  10        3.26        5.36      4.46 o 
  -5  -1  10       19.41       21.84      6.23 o 
  -4  -1  10      162.13      164.95     10.35 o 
  -3  -1  10       36.78       49.75     14.46 o 
  -2  -1  10       56.03       53.88      5.56 o 
  -1  -1  10      392.34      368.62      9.79 o 
   0  -1  10      688.87      608.70      9.17 o 
   1  -1  10      311.71      240.01     34.77 o 
   2  -1  10       42.54       48.38      7.23 o 
   3  -1  10       81.90       83.40      9.56 o 
   4  -1  10       27.35       31.26      5.52 o 
   5  -1  10       10.95        9.61      3.50 o 
  -6   0  10        1.71        3.17      2.73 o 
  -5   0  10      120.68       87.31     22.54 o 
  -4   0  10        8.62       11.58      4.57 o 
  -3   0  10      341.03      325.54     12.25 o 
  -2   0  10       27.89       36.37     10.65 o 
  -1   0  10     1174.37     1142.71     10.63 o 
   0   0  10      110.34      119.72      9.45 o 
   1   0  10       57.29       59.19      4.45 o 
   2   0  10       93.30      127.00     22.40 o 
   3   0  10       48.42       61.26     10.10 o 
   4   0  10       35.42       39.65      6.35 o 
   5   0  10       14.48       20.36      4.18 o 
  -5   1  10       19.49       15.95      8.54 o 
  -4   1  10      162.28      164.66     12.17 o 
  -3   1  10       36.84       39.34      5.35 o 
  -2   1  10       55.93       55.56      2.97 o 
  -1   1  10      392.38      374.47      6.85 o 
   0   1  10      688.18      608.82     14.74 o 
  -5   2  10       32.10       25.60      7.35 o 
  -4   2  10       49.97       48.45      5.49 o 
  -3   2  10      591.68      573.11     17.80 o 
  -2   2  10       49.52       44.29      2.90 o 
  -1   2  10      356.87      357.94      7.77 o 
   0   2  10       59.98       53.16      9.12 o 
  -4   3  10       89.63       96.14      3.45 o 
  -3   3  10      267.26      268.21      9.18 o 
  -2   3  10      267.15      257.94      3.92 o 
  -1   3  10      158.33      151.87      4.95 o 
   0   3  10      337.71      298.14      7.21 o 
  -3   4  10     1582.16     1624.20     16.03 o 
  -2   4  10       11.76       11.24      3.18 o 
  -1   4  10      190.06      162.22      4.39 o 
   0   4  10       81.94       70.54     11.26 o 
  -3   5  10       10.12        8.40      3.60 o 
  -2   5  10        3.94        7.97      1.92 o 
  -1   5  10       44.31       34.03      5.16 o 
  -2  -8  11        8.54        6.71      5.15 o 
  -1  -8  11       27.57       24.65      6.04 o 
   0  -8  11       13.11       13.25      4.16 o 
   1  -8  11       23.22       18.54      4.86 o 
   2  -8  11        9.02        7.61      2.54 o 
  -3  -7  11       30.72       28.99     13.98 o 
  -2  -7  11       91.65       83.47      7.62 o 
  -1  -7  11      142.51      153.95      8.28 o 
   0  -7  11       21.39       22.42      4.06 o 
   1  -7  11       29.82       31.88      4.89 o 
   2  -7  11       10.20        9.62      2.76 o 
   3  -7  11       23.83       26.01      4.58 o 
  -4  -6  11       54.64       56.01      8.77 o 
  -3  -6  11       10.00       15.54      5.81 o 
  -2  -6  11        4.53        5.98      2.65 o 
  -1  -6  11       27.12       25.98      5.91 o 
   0  -6  11      313.70      311.44      8.96 o 
   1  -6  11       13.28       11.08      2.64 o 
   2  -6  11       50.76       66.33      9.88 o 
   3  -6  11       30.03       30.45      5.23 o 
   4  -6  11        0.82        5.07      3.35 o 
  -5  -5  11       12.61        3.61      5.50 o 
  -4  -5  11       77.34       91.51     30.98 o 
  -3  -5  11        0.47       14.79      6.59 o 
  -2  -5  11       34.83       46.00      8.75 o 
  -1  -5  11       21.73       33.12      5.18 o 
   0  -5  11       90.71       90.90      6.69 o 
   1  -5  11       19.26       23.45      4.37 o 
   2  -5  11      103.95      111.94     15.13 o 
   3  -5  11       10.64       17.11      3.81 o 
   4  -5  11        3.84        4.00      2.06 o 
  -5  -4  11       36.57       28.00     18.89 o 
  -4  -4  11       65.75       85.34     30.32 o 
  -3  -4  11      249.91      237.06     12.15 o 
  -2  -4  11        0.92        3.78      2.23 o 
  -1  -4  11       48.50       59.28      8.28 o 
   0  -4  11      219.46      218.49     33.72 o 
   1  -4  11       70.16       86.65     14.22 o 
   2  -4  11       25.65       21.11      4.35 o 
   3  -4  11       71.17       67.35     11.06 o 
   4  -4  11       81.64       86.42     12.16 o 
   5  -4  11        1.13        9.04      3.56 o 
  -5  -3  11        5.90       11.63      5.32 o 
  -4  -3  11       86.44       63.27     19.63 o 
  -3  -3  11      410.04      419.92     18.62 o 
  -2  -3  11       45.98       68.26     14.17 o 
  -1  -3  11      162.36      148.03      8.81 o 
   0  -3  11       23.13       22.11      4.66 o 
   1  -3  11      185.35      167.78      5.61 o 
   2  -3  11       51.04       47.19      5.55 o 
   3  -3  11        6.57        9.03      1.84 o 
   4  -3  11       15.29        9.87      2.39 o 
   5  -3  11       28.37       33.26      7.59 o 
  -5  -2  11       99.48       87.97     12.06 o 
  -4  -2  11       22.41       22.77     10.21 o 
  -3  -2  11      235.90      219.90     11.16 o 
  -2  -2  11      137.58      128.02      7.38 o 
  -1  -2  11       20.69       26.90      9.00 o 
   0  -2  11      243.43      247.86      6.67 o 
   1  -2  11      308.90      279.56     10.15 o 
   2  -2  11      357.77      300.59      8.79 o 
   3  -2  11       56.32       62.73      7.98 o 
   4  -2  11       82.31       77.23      8.48 o 
   5  -2  11       22.78       24.00      6.56 o 
  -6  -1  11        2.21        4.96      4.14 o 
  -5  -1  11       20.76       16.78      6.85 o 
  -4  -1  11      108.72      114.67     27.91 o 
  -3  -1  11       36.38       46.06     10.73 o 
  -2  -1  11      129.40      140.64      7.19 o 
  -1  -1  11      448.98      422.02     10.67 o 
   0  -1  11      142.78      135.66      6.25 o 
   1  -1  11      155.32      125.58      6.26 o 
   2  -1  11       89.54       87.06      6.26 o 
   3  -1  11      245.97      237.89      8.69 o 
   4  -1  11       86.82       90.56      8.94 o 
   5  -1  11        0.10        3.69      1.91 o 
  -6   0  11       11.07       16.98      5.30 o 
  -5   0  11        4.20        1.09      1.77 o 
  -4   0  11        5.61        9.80      3.73 o 
  -3   0  11       15.52        9.23      3.34 o 
  -2   0  11      232.95      223.18     15.62 o 
  -1   0  11      257.82      265.51      8.32 o 
   0   0  11      906.15      839.25     14.11 o 
   1   0  11       55.73       57.59     10.10 o 
   2   0  11      411.12      412.69      9.85 o 
   3   0  11      394.25      367.70     20.01 o 
   4   0  11       57.13       66.34     11.47 o 
   5   0  11        4.87        5.52      2.26 o 
  -5   1  11       20.71       18.36      8.91 o 
  -4   1  11      108.94      110.24     16.86 o 
  -3   1  11       36.44       36.09      7.02 o 
  -2   1  11      129.70      125.33      5.22 o 
  -1   1  11      448.51      429.28     10.14 o 
   0   1  11      143.19      146.98     17.69 o 
  -4   2  11       22.33       18.12      5.58 o 
  -3   2  11      236.04      204.54      8.03 o 
  -2   2  11      137.74      127.95      4.36 o 
  -1   2  11       20.74       25.53      4.47 o 
   0   2  11      243.55      222.18     12.60 o 
  -3   3  11      409.53      431.63      8.98 o 
  -2   3  11       46.10       56.56      5.76 o 
  -1   3  11      162.29      150.55      4.55 o 
   0   3  11       23.19       22.26      4.84 o 
  -3   4  11      249.84      260.62     10.66 o 
  -2   4  11        0.91        3.11      3.04 o 
  -1   4  11       48.59       48.15      3.33 o 
  -3   5  11        0.46        1.35      1.43 o 
  -2   5  11       34.96       37.49      7.39 o 
  -1   5  11       21.80       21.81      2.10 o 
  -2  -8  12        6.65        8.29      7.78 o 
  -1  -8  12       15.18       12.53      4.85 o 
   0  -8  12       38.19       45.81      8.47 o 
   1  -8  12       14.53       12.88      3.01 o 
   2  -8  12        0.13        2.39      1.69 o 
  -3  -7  12       16.89       21.01      6.19 o 
  -2  -7  12        7.97        6.02      3.78 o 
  -1  -7  12       24.97       18.07      6.07 o 
   0  -7  12       16.29       15.65      3.88 o 
   1  -7  12        4.30        7.63      2.29 o 
   2  -7  12       16.49       19.14      5.70 o 
   3  -7  12       23.96       26.05      6.33 o 
  -4  -6  12       30.81       38.15     15.17 o 
  -3  -6  12        3.65        5.11      3.24 o 
  -2  -6  12        1.82        4.45      3.45 o 
  -1  -6  12      222.37      200.88      9.50 o 
   0  -6  12        1.57        7.67      3.68 o 
   1  -6  12       40.74       46.56      7.98 o 
   2  -6  12       66.48       83.78     12.21 o 
   3  -6  12      162.51      171.05     16.32 o 
   4  -6  12        6.57        8.79      3.64 o 
  -4  -5  12       22.31       20.76      9.35 o 
  -3  -5  12       15.73       17.26      5.45 o 
  -2  -5  12       42.10       46.03      8.95 o 
  -1  -5  12       19.51       28.15      5.69 o 
   0  -5  12      135.79      139.78      8.63 o 
   1  -5  12      124.63      123.15     10.54 o 
   2  -5  12      130.63      129.17     16.16 o 
   3  -5  12       22.03       17.91      5.68 o 
   4  -5  12       40.30       42.04      8.90 o 
  -5  -4  12       40.24       34.37     14.09 o 
  -4  -4  12       67.66       72.15     26.13 o 
  -3  -4  12      114.90      109.73     26.75 o 
  -2  -4  12      146.72      131.74     11.73 o 
  -1  -4  12      144.26      148.47      6.25 o 
   0  -4  12       41.73       40.30      9.82 o 
   1  -4  12      221.25      242.63     18.99 o 
   2  -4  12       12.09       11.19      2.73 o 
   3  -4  12       40.43       46.94      9.45 o 
   4  -4  12       15.27       13.80      3.06 o 
   5  -4  12        9.77       11.90      3.30 o 
  -5  -3  12        2.29       15.76      5.65 o 
  -4  -3  12      150.18      157.13     34.84 o 
  -3  -3  12      300.80      293.89     16.14 o 
  -2  -3  12      335.88      302.64     13.49 o 
  -1  -3  12        5.04        7.02      4.55 o 
   0  -3  12      118.83       95.38      8.90 o 
   1  -3  12       25.41       32.73      4.52 o 
   2  -3  12       97.42       90.65      9.26 o 
   3  -3  12       61.71       55.94      6.26 o 
   4  -3  12       36.40       42.60      5.24 o 
   5  -3  12        9.81       15.77      3.45 o 
  -5  -2  12       13.73       14.16      6.52 o 
  -4  -2  12       59.29       61.40     14.59 o 
  -3  -2  12       10.37        9.98      3.65 o 
  -2  -2  12        4.86       12.54      4.26 o 
   0  -2  12      169.94      161.73      7.86 o 
   1  -2  12      274.86      287.50     10.74 o 
   2  -2  12       31.83       31.51      4.63 o 
   3  -2  12      174.64      171.16      7.57 o 
   4  -2  12       54.04       43.65      5.76 o 
   5  -2  12        7.63        7.47      3.95 o 
  -5  -1  12       32.68       39.39     12.83 o 
  -4  -1  12       22.34       22.26      6.04 o 
  -3  -1  12      191.69      179.18     10.70 o 
  -2  -1  12        3.32        4.24      1.71 o 
  -1  -1  12      387.39      379.44     18.29 o 
   0  -1  12       25.33       28.38      5.34 o 
   1  -1  12      389.94      369.15     16.44 o 
   2  -1  12       25.02       23.82      3.91 o 
   3  -1  12      226.01      225.64      8.80 o 
   4  -1  12       23.58       25.18      4.17 o 
   5  -1  12        9.97        5.64      1.83 o 
  -5   0  12      131.10      131.85      8.31 o 
  -4   0  12      469.49      450.39     13.56 o 
  -3   0  12        0.53        2.78      2.64 o 
  -2   0  12      224.14      227.22     20.02 o 
  -1   0  12      116.34      123.56      7.70 o 
   0   0  12       25.10       28.11      7.79 o 
   1   0  12      133.22      109.45      7.91 o 
   2   0  12       19.06       16.85      2.61 o 
   3   0  12      280.46      260.44     14.05 o 
   4   0  12        1.45        2.12      2.48 o 
   5   0  12       16.11       17.74      5.69 o 
  -5   1  12       32.74       31.00     13.43 o 
  -4   1  12       22.28       18.53      4.73 o 
  -3   1  12      191.60      180.22      7.20 o 
  -2   1  12        3.34        5.12      3.65 o 
  -1   1  12      387.51      358.36      9.75 o 
   0   1  12       25.54       33.92      9.96 o 
  -4   2  12       59.45       71.42      7.81 o 
  -3   2  12       10.41        7.45      3.12 o 
  -2   2  12        4.88        6.01      1.59 o 
  -1   2  12      127.20      120.45      8.30 o 
  -3   3  12      300.91      289.59      6.91 o 
  -2   3  12      336.26      296.51      6.21 o 
  -1   3  12        5.10        5.36      1.40 o 
  -3   4  12      115.17      106.18     13.33 o 
  -2   4  12      146.68      132.70      2.86 o 
  -1   4  12      144.03      143.79      5.43 o 
  -3   5  12       15.81       14.21      5.21 o 
  -2   5  12       42.02       48.21      7.29 o 
  -1   5  12       19.52       15.94      4.51 o 
  -2   6  12        1.81       -0.25      2.07 o 
  -1  -8  13        0.55        3.04      3.41 o 
   0  -8  13        5.13        3.98      2.67 o 
   1  -8  13       10.46        7.56      3.63 o 
  -3  -7  13       25.60       27.24     12.39 o 
  -2  -7  13        9.62       20.17      7.40 o 
  -1  -7  13       20.42       15.39      4.75 o 
   0  -7  13       22.69       20.67      7.07 o 
   1  -7  13       50.10       50.56      7.18 o 
   2  -7  13       26.70       27.51      5.19 o 
  -4  -6  13        9.19       12.85      6.71 o 
  -3  -6  13       40.03       52.57     21.27 o 
  -2  -6  13        7.94       10.37      4.09 o 
  -1  -6  13       11.72       10.86      2.73 o 
   0  -6  13       25.10       27.83      4.99 o 
   1  -6  13       92.85       96.57     15.67 o 
   2  -6  13        6.45       12.80      3.65 o 
   3  -6  13       55.57       58.87      8.98 o 
  -4  -5  13       28.73       13.29      8.94 o 
  -3  -5  13       63.50       57.39     14.84 o 
  -2  -5  13      185.25      158.49     12.60 o 
  -1  -5  13        4.94        8.12      3.36 o 
   0  -5  13       25.87       31.64      6.08 o 
   1  -5  13       90.58       78.05     11.74 o 
   2  -5  13       26.38       29.09      4.41 o 
   3  -5  13       73.03       69.22      9.14 o 
   4  -5  13        4.20        7.47      3.54 o 
  -5  -4  13        3.16        5.24      5.53 o 
  -4  -4  13      252.33      270.60     12.72 o 
  -3  -4  13      122.01      125.48      9.97 o 
  -2  -4  13      131.79      133.61     10.78 o 
  -1  -4  13      141.93      140.77     19.15 o 
   0  -4  13       28.40       31.00      5.78 o 
   1  -4  13      101.33       96.93      6.93 o 
   2  -4  13      333.55      319.90     22.12 o 
   3  -4  13      132.03      135.94     18.02 o 
   4  -4  13       18.76       17.97      4.74 o 
  -5  -3  13        0.65        9.71      5.44 o 
  -4  -3  13       23.19       30.31      8.40 o 
  -3  -3  13      213.55      225.66     33.93 o 
  -2  -3  13      563.86      576.93     16.85 o 
  -1  -3  13      129.79      111.35      5.91 o 
   0  -3  13      314.10      293.99     23.87 o 
   1  -3  13      173.17      184.71     11.79 o 
   2  -3  13      232.48      224.00      7.35 o 
   3  -3  13      273.49      264.60      8.64 o 
   4  -3  13       61.03       45.54      7.35 o 
   5  -3  13       19.16       14.10      5.42 o 
  -5  -2  13        5.86        2.99      3.59 o 
  -4  -2  13      160.81      149.57     28.95 o 
  -3  -2  13      142.33      141.57      9.49 o 
  -2  -2  13       70.94       79.63     12.54 o 
   0  -2  13       68.88       84.76     12.19 o 
   1  -2  13      120.97      112.88     17.10 o 
   2  -2  13       50.86       50.32      6.70 o 
   3  -2  13      262.37      257.95     10.21 o 
   4  -2  13        9.02       11.43      2.14 o 
   5  -2  13       16.81       20.43      5.30 o 
  -5  -1  13       78.56       60.21     11.89 o 
  -4  -1  13       10.60        7.51      2.66 o 
  -3  -1  13       62.46       69.03     14.11 o 
  -2  -1  13      145.90      149.51      7.83 o 
  -1  -1  13      255.64      263.31     14.22 o 
   0  -1  13        5.95        9.24      5.31 o 
   1  -1  13       63.14       67.92      8.99 o 
   2  -1  13       14.30       12.87      3.23 o 
   3  -1  13      433.50      452.09     15.85 o 
   4  -1  13       43.87       48.17      7.37 o 
   5  -1  13       18.45       17.41      3.43 o 
  -5   0  13        1.47        3.35      1.59 o 
  -4   0  13      170.48      166.05      9.72 o 
  -3   0  13        6.03       17.68      6.19 o 
  -2   0  13       16.13       10.96      4.35 o 
  -1   0  13       84.38       85.37      7.12 o 
   0   0  13      554.65      573.56     12.86 o 
   1   0  13      315.07      281.33     10.11 o 
   2   0  13       11.19       16.55      3.27 o 
   3   0  13       90.23      100.18     11.53 o 
   4   0  13      118.96      103.60     15.72 o 
   5   0  13       18.76       15.71      4.05 o 
  -5   1  13       78.75       54.38     19.86 o 
  -4   1  13       10.60        8.24      3.28 o 
  -3   1  13       62.36       69.85      7.96 o 
  -2   1  13      145.94      151.66      7.41 o 
  -1   1  13      254.97      262.02      8.70 o 
   0   1  13        5.98       11.29      3.52 o 
   1   1  13       62.94       63.16     18.06 o 
  -4   2  13      160.88      146.97      8.74 o 
  -3   2  13      142.12      139.60     11.41 o 
  -2   2  13       70.85       70.07      9.91 o 
  -1   2  13       26.23       38.52      9.09 o 
   0   2  13       68.84       66.86     17.31 o 
  -3   3  13      213.85      216.68      4.92 o 
  -2   3  13      564.08      574.07      7.38 o 
  -1   3  13      129.71      116.55      6.82 o 
  -3   4  13      122.29      117.27     16.70 o 
  -2   4  13      131.74      136.42      4.69 o 
  -1   4  13      141.73      114.40      5.23 o 
  -3   5  13       63.40       47.60     11.35 o 
  -2   5  13      185.25      170.48      7.94 o 
  -2   6  13        7.87       10.17      2.76 o 
  -2   7  13        9.64       12.05      4.80 o 
  -1  -8  14       23.33       15.99      4.85 o 
   0  -8  14       14.49       21.01      4.89 o 
  -3  -7  14       36.60       36.53      8.17 o 
  -2  -7  14       18.28       25.82     10.59 o 
  -1  -7  14       52.80       41.51      5.40 o 
   0  -7  14       32.35       41.41      8.18 o 
   1  -7  14        4.14        7.51      2.51 o 
   2  -7  14       14.30       19.51      4.16 o 
  -3  -6  14      133.65      124.68     21.80 o 
  -2  -6  14       39.24       28.27      8.18 o 
  -1  -6  14       79.29       75.57     13.99 o 
   0  -6  14       31.67       39.56      7.22 o 
   1  -6  14       13.70       11.62      5.10 o 
   2  -6  14       11.90       10.56      3.38 o 
   3  -6  14       33.88       46.73      7.63 o 
  -4  -5  14       60.56       41.03     19.98 o 
  -3  -5  14       22.79       21.46      7.01 o 
  -2  -5  14      215.93      223.98      6.86 o 
  -1  -5  14        6.44        6.86      1.77 o 
   0  -5  14        9.10       15.72      6.82 o 
   1  -5  14       34.50       35.44      5.13 o 
   2  -5  14       40.54       45.17      7.53 o 
   3  -5  14      158.19      179.47     18.87 o 
   4  -5  14       13.26       19.26      7.28 o 
  -4  -4  14        9.98        9.84      4.37 o 
  -3  -4  14       41.72       55.48     13.62 o 
  -2  -4  14      151.69      147.80     14.65 o 
  -1  -4  14       94.57      101.39     12.76 o 
   0  -4  14       43.07       48.74     11.58 o 
   1  -4  14      178.67      196.26     29.40 o 
   2  -4  14       73.65       64.49     10.09 o 
   3  -4  14      167.69      171.71     20.34 o 
   4  -4  14       87.79       74.30     12.61 o 
  -5  -3  14       27.07       28.16      6.31 o 
  -4  -3  14      131.44      143.78     32.45 o 
  -3  -3  14       18.53       21.83      7.32 o 
  -2  -3  14      785.00      772.49     24.72 o 
  -1  -3  14       74.12       80.23     16.00 o 
   0  -3  14       74.61      102.63     20.02 o 
   1  -3  14       36.67       32.07      5.15 o 
   2  -3  14      216.28      222.23     10.48 o 
   3  -3  14       45.75       45.86      6.40 o 
   4  -3  14       31.46       30.68      5.08 o 
  -5  -2  14        0.84        9.14      5.36 o 
  -4  -2  14       11.89       19.57      6.21 o 
  -3  -2  14       64.79       63.92     11.42 o 
  -2  -2  14       11.95       14.16      8.80 o 
   0  -2  14       56.79       74.52     10.21 o 
   1  -2  14      115.78      122.43     15.36 o 
   2  -2  14       92.89       86.22     11.15 o 
   3  -2  14      128.79      128.81     12.73 o 
   4  -2  14       32.13       27.59      4.53 o 
   5  -2  14       28.41       26.62      7.51 o 
  -5  -1  14        0.74        4.52      3.86 o 
  -4  -1  14       95.60       78.90     22.47 o 
  -3  -1  14      172.66      173.00     10.15 o 
  -2  -1  14      274.97      293.84     20.05 o 
  -1  -1  14       85.48       75.00      6.38 o 
   0  -1  14       72.05       83.30     17.80 o 
   1  -1  14      289.95      252.07     11.89 o 
   2  -1  14       32.19       32.13      7.07 o 
   3  -1  14      129.73      124.52      9.98 o 
   4  -1  14        1.45        4.41      3.08 o 
   5  -1  14        9.70       11.45      3.00 o 
  -5   0  14       52.81       46.24     19.97 o 
  -4   0  14      168.94      162.85     10.10 o 
  -3   0  14      455.13      444.66     14.89 o 
  -2   0  14       52.57       57.08      8.42 o 
  -1   0  14        0.03        3.70      2.34 o 
   0   0  14      143.26      141.36     12.55 o 
   1   0  14      137.94      116.39     23.09 o 
   2   0  14       80.07       76.33     17.87 o 
   3   0  14        6.19        3.14      2.21 o 
   4   0  14       29.40       43.12      6.95 o 
   5   0  14        0.00        4.89      2.56 o 
  -4   1  14       95.76       82.74      7.28 o 
  -3   1  14      172.28      159.00     10.34 o 
  -2   1  14      275.16      268.34     13.72 o 
  -1   1  14       85.48       95.24      7.53 o 
   0   1  14       72.11       69.99     20.19 o 
   1   1  14      290.43      265.65     11.68 o 
  -4   2  14       11.84       19.44      3.47 o 
  -3   2  14       64.67       57.82     12.36 o 
  -2   2  14       11.87       13.72      4.06 o 
  -1   2  14      179.83      183.56      8.54 o 
   0   2  14       57.00       53.77     15.08 o 
  -3   3  14       18.46       18.49      3.34 o 
  -2   3  14      784.39      739.51     19.80 o 
  -1   3  14       74.19       78.37     14.86 o 
  -3   4  14       41.60       46.67     15.72 o 
  -2   4  14      151.45      139.35      3.83 o 
  -1   4  14       94.65       84.64     17.73 o 
  -3   5  14       22.76       17.08      6.24 o 
  -2   5  14      216.22      207.06      9.44 o 
  -2   6  14       39.37       30.47      5.76 o 
  -2   7  14       18.25       20.54      5.84 o 
  -2  -7  15        1.25        5.70      3.82 o 
  -1  -7  15       47.47       45.89     11.77 o 
   0  -7  15       60.47       67.99     10.89 o 
   1  -7  15       24.69       20.24      4.22 o 
   2  -7  15       44.01       30.86      8.87 o 
  -3  -6  15       78.63       82.78     29.66 o 
  -2  -6  15       18.74       19.66      5.03 o 
  -1  -6  15       38.27       40.12      8.75 o 
   0  -6  15        0.48        0.68      2.31 o 
   1  -6  15       26.19       35.56      8.92 o 
   2  -6  15       46.10       39.60      8.22 o 
   3  -6  15        2.55        5.84      2.42 o 
  -4  -5  15       23.44       28.95      6.75 o 
  -3  -5  15       44.86       45.75      7.23 o 
  -2  -5  15       26.22       30.45      9.36 o 
  -1  -5  15       87.69       73.96     14.33 o 
   0  -5  15       26.21       36.26      7.33 o 
   1  -5  15        6.29       10.88      4.20 o 
   2  -5  15       45.36       50.26      7.58 o 
   3  -5  15       48.71       52.00      7.88 o 
  -4  -4  15       15.75        8.15      7.01 o 
  -3  -4  15        4.24        7.24      4.17 o 
  -2  -4  15      583.94      589.68     18.79 o 
  -1  -4  15       43.68       52.83      9.53 o 
   0  -4  15      137.92      128.66     12.22 o 
   1  -4  15       29.11       21.57      5.05 o 
   2  -4  15       43.38       45.31      7.33 o 
   3  -4  15       52.17       41.90      8.32 o 
   4  -4  15       25.76       26.80      5.73 o 
  -5  -3  15        9.36       14.31      5.11 o 
  -4  -3  15        0.21        7.82      6.58 o 
  -3  -3  15       44.61       53.21     17.01 o 
  -2  -3  15      199.14      203.37     18.22 o 
  -1  -3  15       38.83       39.86     13.56 o 
   0  -3  15       28.71       28.31      6.52 o 
   1  -3  15      245.85      222.52     18.93 o 
   2  -3  15        5.24        0.73      2.87 o 
   3  -3  15       56.83       51.50      6.18 o 
   4  -3  15       55.53       55.75      8.38 o 
  -5  -2  15        1.58        5.58      3.28 o 
  -4  -2  15       65.42       68.35      6.91 o 
  -3  -2  15      221.58      221.22     14.44 o 
  -2  -2  15      499.84      475.54     22.19 o 
   0  -2  15      248.17      231.39     12.66 o 
   1  -2  15        3.59        1.93      2.33 o 
   2  -2  15      185.75      200.31     12.66 o 
   3  -2  15       81.95       67.14      8.99 o 
   4  -2  15       36.26       29.69      4.33 o 
   5  -2  15        3.65        8.42      3.28 o 
  -5  -1  15        4.72        6.36      5.98 o 
  -4  -1  15      115.36       77.69      6.79 o 
  -3  -1  15      270.76      249.67     12.53 o 
  -2  -1  15       12.39       12.07      3.78 o 
  -1  -1  15       56.40       63.74     11.01 o 
   0  -1  15      394.14      412.57     13.92 o 
   1  -1  15       10.59       22.19      4.68 o 
   2  -1  15       10.65       13.30      3.83 o 
   3  -1  15       25.03       27.93      4.71 o 
   4  -1  15       85.55       77.32     21.17 o 
   5  -1  15       38.45       30.21      6.47 o 
  -5   0  15       61.14       37.78     17.50 o 
  -4   0  15        1.15        7.75      4.08 o 
  -3   0  15       20.43       19.21      5.83 o 
  -2   0  15      131.19      120.40     20.74 o 
  -1   0  15        6.82        6.17      2.51 o 
   0   0  15      370.42      367.01     12.64 o 
   1   0  15      162.10      160.02     10.75 o 
   2   0  15       54.03       76.70     12.98 o 
   3   0  15       42.67       47.64      9.73 o 
   4   0  15      234.13      229.43     16.43 o 
   5   0  15        3.79        2.26      2.26 o 
  -4   1  15      115.37      104.29      9.70 o 
  -3   1  15      270.77      246.11     14.92 o 
  -2   1  15       12.34       11.93      2.79 o 
  -1   1  15       56.55       56.24     12.91 o 
   0   1  15      394.26      407.82     13.07 o 
   1   1  15       10.66       11.05      5.30 o 
   2   1  15       10.62       11.59      3.85 o 
  -4   2  15       65.36       65.05      9.78 o 
  -3   2  15      221.38      225.94      8.13 o 
  -2   2  15      499.26      484.05     16.59 o 
  -1   2  15      109.57      121.32     25.76 o 
   0   2  15      248.53      253.95     10.33 o 
  -3   3  15       44.79       45.27      5.31 o 
  -2   3  15      199.43      195.17     11.27 o 
  -1   3  15       38.90       36.19      8.50 o 
   0   3  15       28.68       30.32      7.77 o 
  -3   4  15        4.28        5.70      2.65 o 
  -2   4  15      584.48      574.30     12.65 o 
  -1   4  15       43.75       49.18     10.78 o 
  -3   5  15       44.84       34.47     13.58 o 
  -2   5  15       26.08       36.01      7.56 o 
  -2   6  15       18.73       15.94      5.48 o 
  -2   7  15        1.26        1.29      1.40 o 
  -2  -7  16       10.73       12.49      8.54 o 
  -1  -7  16       17.74       18.25      6.49 o 
   0  -7  16       17.27       25.90      3.99 o 
   1  -7  16       18.68       24.02      6.01 o 
  -3  -6  16       10.29       13.46      8.07 o 
  -2  -6  16       42.99       31.47      9.48 o 
  -1  -6  16       21.01       18.16      5.20 o 
   0  -6  16       33.18       38.53     10.56 o 
   1  -6  16       13.60       11.24      5.06 o 
   2  -6  16       16.76       13.68      4.65 o 
  -4  -5  16       13.71       20.02      7.79 o 
  -3  -5  16       72.96       78.50     20.71 o 
  -2  -5  16       33.88       39.11     19.04 o 
  -1  -5  16       47.95       34.97      7.47 o 
   0  -5  16       51.73       53.70     10.43 o 
   1  -5  16        9.83       10.46      4.92 o 
   2  -5  16       12.25       16.78      4.16 o 
   3  -5  16       48.45       46.25      7.73 o 
  -4  -4  16       32.07       22.70     16.01 o 
  -3  -4  16       48.10       59.81     21.73 o 
  -2  -4  16        3.96       11.41      5.93 o 
  -1  -4  16      195.19      186.60     20.16 o 
   0  -4  16      176.64      162.62     35.12 o 
   1  -4  16        3.31        0.62      3.87 o 
   2  -4  16       49.68       51.38     13.44 o 
   3  -4  16       33.72       34.07      5.71 o 
   4  -4  16       10.28        9.94      3.28 o 
  -4  -3  16       10.14        4.42      3.77 o 
  -3  -3  16       24.37       25.62     12.41 o 
  -2  -3  16       69.16       65.77      7.99 o 
   0  -3  16       20.22       23.33      5.52 o 
   1  -3  16      173.26      196.17     22.56 o 
   2  -3  16      138.67      127.27     17.20 o 
   3  -3  16       25.93       26.49      6.12 o 
   4  -3  16       57.67       48.59      6.76 o 
  -5  -2  16      124.04      122.71     22.76 o 
  -4  -2  16       49.47       43.30     14.75 o 
  -3  -2  16        5.77        5.55      2.65 o 
  -2  -2  16      284.47      271.57     23.44 o 
   0  -2  16       97.33      100.88      8.46 o 
   1  -2  16       12.16       13.78      3.59 o 
   2  -2  16       52.93       56.43      7.74 o 
   3  -2  16       31.72       31.23      5.31 o 
   4  -2  16      110.20       90.01     12.64 o 
  -5  -1  16       11.57       17.11      5.76 o 
  -4  -1  16        0.58        6.75      4.35 o 
  -3  -1  16       29.83       23.66      4.47 o 
  -2  -1  16       27.27       40.23      6.11 o 
  -1  -1  16       75.14       86.69     15.27 o 
   0  -1  16       78.16       93.35     16.86 o 
   1  -1  16       31.04       37.86     10.29 o 
   2  -1  16       30.89       40.49      6.53 o 
   3  -1  16      243.84      233.49     10.55 o 
   4  -1  16       43.79       48.21      9.43 o 
  -5   0  16       27.68       17.02      9.97 o 
  -4   0  16        0.35        5.27      2.65 o 
  -3   0  16      151.73      143.30     27.40 o 
  -2   0  16       53.14       48.11      7.07 o 
  -1   0  16      440.48      469.20     14.15 o 
   0   0  16        5.71        8.24      6.38 o 
   1   0  16       49.10       49.02     13.16 o 
   2   0  16      122.85      179.55     28.49 o 
   3   0  16       51.90       72.43     11.78 o 
   4   0  16        1.40        6.71      3.79 o 
  -4   1  16        0.58        7.24      3.54 o 
  -3   1  16       29.84       28.57      7.50 o 
  -2   1  16       27.39       25.09      6.09 o 
  -1   1  16       75.17       78.83     19.41 o 
   0   1  16       78.18       93.73     19.57 o 
   1   1  16       31.00       37.72      7.17 o 
   2   1  16       30.87       35.69     11.00 o 
   3   1  16      243.84      243.40     29.32 o 
  -4   2  16       49.47       38.37     15.86 o 
  -3   2  16        5.78        6.09      2.01 o 
  -2   2  16      284.75      306.88     13.91 o 
  -1   2  16       95.52      123.86     22.20 o 
   0   2  16       97.28       97.23     15.08 o 
   1   2  16       12.15       13.46      4.98 o 
  -3   3  16       24.47       21.92      5.88 o 
  -2   3  16       69.21       80.31     16.08 o 
  -1   3  16      111.68      108.31     22.06 o 
   0   3  16       20.28       17.76      4.09 o 
  -3   4  16       47.95       51.65     14.47 o 
  -2   4  16        3.92        7.66      3.37 o 
  -1   4  16      195.45      181.99     26.30 o 
  -3   5  16       73.05       50.60     14.75 o 
  -2   5  16       33.87       36.65      9.45 o 
  -1   5  16       47.93       35.58      7.30 o 
  -2   6  16       42.95       41.91      7.25 o 
  -2   7  16       10.66       15.40      4.43 o 
  -1  -7  17       10.67       11.77      4.83 o 
   0  -7  17       25.10       28.02      5.03 o 
   1  -7  17       23.60       31.29      7.16 o 
  -3  -6  17       13.81       27.57      8.54 o 
  -2  -6  17       21.07       20.50     17.00 o 
  -1  -6  17       10.09       10.03      4.39 o 
   0  -6  17       21.83       22.82      4.28 o 
   1  -6  17       18.82       35.28      7.38 o 
   2  -6  17       19.98       20.85      8.07 o 
  -3  -5  17        3.39        8.35      5.32 o 
  -2  -5  17       78.30       84.22     18.73 o 
  -1  -5  17      105.62      111.50     12.52 o 
   0  -5  17       33.49       26.98     10.07 o 
   1  -5  17       56.65       51.59     11.19 o 
   2  -5  17       16.51       26.76      7.05 o 
   3  -5  17        8.52        7.67      4.59 o 
  -4  -4  17        6.53       10.48      4.63 o 
  -3  -4  17       30.17       38.73     15.79 o 
  -2  -4  17       62.55       72.82     18.83 o 
  -1  -4  17      429.79      433.21     12.42 o 
   0  -4  17       35.21       31.19      8.36 o 
   1  -4  17       18.32       18.49      6.29 o 
   2  -4  17       11.10       26.55      8.75 o 
   3  -4  17      101.18       88.79     20.42 o 
  -4  -3  17       10.48        6.26      4.85 o 
  -3  -3  17       55.70       56.81     23.14 o 
  -2  -3  17       85.45       89.87      9.38 o 
   0  -3  17       68.21       70.53     16.60 o 
   1  -3  17       33.82       46.60      7.28 o 
   2  -3  17      103.44      105.63     12.73 o 
   3  -3  17        4.64        8.89      3.00 o 
   4  -3  17       48.11       37.26      8.20 o 
  -4  -2  17        6.30        7.29      6.38 o 
  -3  -2  17      136.62      139.32      9.17 o 
  -2  -2  17      167.49      165.56     29.78 o 
   0  -2  17       41.35       53.04     11.21 o 
   1  -2  17       43.29       50.27      7.71 o 
   2  -2  17       14.97       17.71      3.53 o 
   3  -2  17       67.16       65.05     11.36 o 
   4  -2  17       19.60       16.74      4.65 o 
  -5  -1  17        9.09        5.46      3.03 o 
  -4  -1  17       29.97       26.32     10.19 o 
  -3  -1  17       15.51       16.57      5.44 o 
  -2  -1  17      324.38      332.67     15.24 o 
  -1  -1  17       81.35       83.13     16.39 o 
   0  -1  17      205.34      221.96     16.97 o 
   1  -1  17        3.68        3.61      1.71 o 
   2  -1  17       36.14       37.81      6.64 o 
   3  -1  17       80.29       83.43      9.85 o 
   4  -1  17       94.80       96.74     17.94 o 
  -5   0  17       12.96       16.51      4.30 o 
  -4   0  17        0.52       -0.06      1.81 o 
  -3   0  17      227.24      208.84     33.68 o 
  -2   0  17       68.37       77.62     11.72 o 
  -1   0  17       37.74       56.13     10.45 o 
   0   0  17        9.46       13.13      4.45 o 
   1   0  17       86.09       92.15     14.85 o 
   2   0  17       55.55       49.70     12.27 o 
   3   0  17        0.49        8.44      3.37 o 
   4   0  17      413.07      473.52     39.13 o 
  -4   1  17       29.95       25.32      9.09 o 
  -3   1  17       15.49       17.33      6.03 o 
  -2   1  17      324.73      347.86     14.14 o 
  -1   1  17       81.49       92.99     20.62 o 
   0   1  17      205.02      217.49     23.39 o 
   1   1  17        3.68        8.62      2.40 o 
   2   1  17       36.22       47.39      9.61 o 
   3   1  17       80.37       92.30     12.47 o 
   4   1  17       94.75       94.84     15.34 o 
  -3   2  17      136.79      143.09      6.84 o 
  -2   2  17      167.47      164.17     19.01 o 
  -1   2  17        1.68        7.07      3.70 o 
   0   2  17       41.45       51.35      9.93 o 
   1   2  17       43.32       40.47      8.63 o 
  -3   3  17       55.82       49.28     17.34 o 
  -2   3  17       85.57       89.18     16.84 o 
  -1   3  17       20.10       19.41      4.88 o 
   0   3  17       68.10       80.70     14.01 o 
  -3   4  17       30.16       31.04     12.45 o 
  -2   4  17       62.55       59.84     11.43 o 
  -1   4  17      429.34      453.87     13.84 o 
  -3   5  17        3.43        1.94      1.37 o 
  -2   5  17       78.36       76.13     14.04 o 
  -1   5  17      105.49       96.83     15.67 o 
  -2   6  17       21.08       29.53      6.40 o 
  -1   6  17       10.09       13.00      3.79 o 
  -2  -6  18       37.20       31.57     10.74 o 
  -1  -6  18       24.91       21.29      8.98 o 
   0  -6  18       19.66       16.52      5.90 o 
   1  -6  18       32.60       43.87     14.50 o 
   2  -6  18       19.91       26.63      7.92 o 
  -3  -5  18        5.06        3.33      7.41 o 
  -2  -5  18        1.20       14.26      6.26 o 
  -1  -5  18       87.72       75.29     14.32 o 
   0  -5  18       88.21       86.68     24.36 o 
   1  -5  18       25.73       29.08      6.85 o 
   2  -5  18        7.08        8.54      6.22 o 
   3  -5  18       30.75       15.80      5.59 o 
  -4  -4  18        2.79        5.73      7.03 o 
  -3  -4  18        2.04        7.02      6.22 o 
  -2  -4  18       60.68       57.03     18.45 o 
  -1  -4  18       47.98       50.76     16.47 o 
   0  -4  18       78.50       88.20     14.67 o 
   1  -4  18       26.83       41.82     11.71 o 
   2  -4  18        4.51        2.71      3.28 o 
   3  -4  18       25.83       30.33      8.93 o 
  -4  -3  18        9.31       20.51      9.01 o 
  -3  -3  18       62.96       50.13     26.25 o 
  -2  -3  18        8.91        4.02      4.69 o 
   0  -3  18      156.64      153.27     17.65 o 
   1  -3  18        1.20        7.73      3.05 o 
   2  -3  18       26.37       24.28      4.62 o 
   3  -3  18       37.86       38.89      7.41 o 
   4  -3  18       24.00       20.17      4.50 o 
  -4  -2  18        3.74        3.03      3.55 o 
  -3  -2  18       89.26      101.89     27.67 o 
  -2  -2  18       33.80       27.68     15.26 o 
   0  -2  18      222.98      252.73     40.37 o 
   1  -2  18       68.40       82.57     10.20 o 
   2  -2  18        6.00        3.30      4.01 o 
   3  -2  18        5.85        6.23      2.08 o 
   4  -2  18       39.48       28.89      6.37 o 
  -4  -1  18       37.50       33.35     14.35 o 
  -3  -1  18       88.90       92.03     24.77 o 
  -2  -1  18       60.76       75.68     17.95 o 
  -1  -1  18      117.77      149.11     34.34 o 
   0  -1  18       54.83       85.47     19.55 o 
   1  -1  18       98.01      114.58     16.94 o 
   2  -1  18       68.36       69.83      9.29 o 
   3  -1  18       31.60       30.04      5.28 o 
   4  -1  18       53.55       49.33      7.79 o 
  -4   0  18        9.19        6.00      3.25 o 
  -3   0  18       37.98       53.64     14.75 o 
  -2   0  18      178.53      214.98      8.40 o 
  -1   0  18       29.29       32.25      6.77 o 
   0   0  18      250.62      274.02     21.45 o 
   1   0  18       79.08      110.87     17.92 o 
   2   0  18       16.80       22.79      6.26 o 
   3   0  18       21.00       23.03      6.67 o 
   4   0  18        0.52        5.06      3.53 o 
  -4   1  18       37.48       30.22     10.85 o 
  -3   1  18       88.77       85.65     17.36 o 
  -2   1  18       60.82       67.56     13.85 o 
  -1   1  18      117.52      154.47     28.05 o 
   0   1  18       54.77       65.84     12.44 o 
   1   1  18       98.00      109.01     18.35 o 
   2   1  18       68.43       70.63     11.51 o 
   3   1  18       31.55       34.04      7.96 o 
   4   1  18       53.44       66.58     11.68 o 
  -3   2  18       89.25       75.31     12.71 o 
  -2   2  18       33.93       32.98      8.55 o 
  -1   2  18      327.73      337.51     12.36 o 
   0   2  18      223.12      189.09     10.29 o 
   1   2  18       68.41       87.64     15.06 o 
   2   2  18        5.97       10.52      4.61 o 
  -3   3  18       63.11       57.90     13.76 o 
  -2   3  18        8.85        5.68      5.13 o 
  -1   3  18      609.86      626.27     16.18 o 
   0   3  18      156.80      161.62     25.90 o 
   1   3  18        1.21        6.35      4.14 o 
  -3   4  18        2.07        1.60      2.97 o 
  -2   4  18       60.80       67.94     17.71 o 
  -1   4  18       47.98       53.78      9.75 o 
   0   4  18       78.38       91.47     14.07 o 
  -2   5  18        1.21        4.64      2.67 o 
  -1   5  18       88.09       90.26     16.44 o 
  -2   6  18       37.22       30.53      7.67 o 
  -1   6  18       24.91       36.60      7.51 o 
  -2  -6  19       48.23       59.75      7.45 o 
  -1  -6  19       52.28       39.69     12.93 o 
   0  -6  19        0.20        1.79      2.04 o 
   1  -6  19        2.13        6.52      5.31 o 
  -3  -5  19       29.45       34.13     14.32 o 
  -2  -5  19       37.08       38.85     12.90 o 
  -1  -5  19      142.21      155.65      7.55 o 
   0  -5  19       21.37       17.10      9.84 o 
   1  -5  19        8.05       12.03      8.99 o 
   2  -5  19       24.97       17.03      8.45 o 
  -3  -4  19       23.61       22.72      8.74 o 
  -2  -4  19       74.29       67.90     25.81 o 
  -1  -4  19      116.09      123.22     33.67 o 
   0  -4  19       18.09       17.58      5.64 o 
   1  -4  19       39.91       40.20     12.52 o 
   2  -4  19        2.29        9.20      6.20 o 
   3  -4  19        9.86       11.61      4.53 o 
  -4  -3  19       56.50       64.07     25.01 o 
  -3  -3  19       36.98       53.39     10.10 o 
  -2  -3  19       11.16       15.40      7.68 o 
   0  -3  19      261.11      272.25     34.06 o 
   1  -3  19        0.31        5.21      1.77 o 
   2  -3  19        9.78        9.53      3.50 o 
   3  -3  19       18.93       17.38      5.77 o 
  -4  -2  19        0.10        6.95      4.22 o 
  -3  -2  19       15.18       19.22      8.87 o 
  -2  -2  19       28.85       28.98     10.63 o 
   0  -2  19       49.78       49.63     10.19 o 
   1  -2  19       46.74       53.31      7.96 o 
   2  -2  19        4.94        8.72      5.03 o 
   3  -2  19       37.72       37.49      7.81 o 
   4  -2  19       47.98       35.75      8.49 o 
  -4  -1  19       27.23       27.41     16.32 o 
  -3  -1  19       20.48       18.38      5.86 o 
  -2  -1  19       30.50       46.72      9.19 o 
  -1  -1  19       35.19       34.42      8.56 o 
   0  -1  19       18.29       18.71      6.74 o 
   1  -1  19      182.46      219.34     33.90 o 
   2  -1  19       16.17       21.70      5.96 o 
   3  -1  19       34.50       45.92      7.35 o 
   4  -1  19       39.30       36.09      7.87 o 
  -4   0  19        0.08        4.13      4.10 o 
  -3   0  19        5.74       21.84      7.26 o 
  -2   0  19        0.60        6.09      2.73 o 
  -1   0  19      127.27      131.03     24.54 o 
   0   0  19        3.12        7.18      3.91 o 
   1   0  19       24.81       24.42      6.92 o 
   2   0  19        6.80        1.97      2.88 o 
   3   0  19       86.53       94.80     13.54 o 
   4   0  19        9.84       18.32      5.93 o 
  -4   1  19       27.19       26.72      9.76 o 
  -3   1  19       20.48       17.65      6.10 o 
  -2   1  19       30.48       31.77      6.92 o 
  -1   1  19       35.23       34.60      7.51 o 
   0   1  19       18.28       18.60      4.88 o 
   1   1  19      182.38      215.30     32.78 o 
   2   1  19       16.25       18.42      5.98 o 
   3   1  19       34.52       42.43      9.67 o 
   4   1  19       39.30       41.06      8.43 o 
  -3   2  19       15.20       18.66      4.67 o 
  -2   2  19       28.92       47.23     10.46 o 
  -1   2  19       55.87       67.35     11.29 o 
   0   2  19       49.92       42.80     10.84 o 
   1   2  19       46.94       60.55     13.11 o 
   2   2  19        4.93        8.70      4.03 o 
   3   2  19       37.70       41.58     10.74 o 
   4   2  19       48.13       42.73     18.40 o 
  -3   3  19       36.95       27.90     12.06 o 
  -2   3  19       11.13       12.00      6.04 o 
  -1   3  19      153.02      172.35     24.85 o 
   0   3  19      261.54      240.24     34.46 o 
   1   3  19        0.31        9.15      4.96 o 
  -3   4  19       23.53       27.70     10.86 o 
  -2   4  19       74.18       57.58     15.76 o 
  -1   4  19      116.02      124.62     28.19 o 
   0   4  19       18.11       12.04      4.76 o 
  -2   5  19       37.15       43.18      8.51 o 
  -1   5  19      142.01      146.62     28.31 o 
   0   5  19       21.37       19.78      9.35 o 
  -2   6  19       48.31       49.81     12.16 o 
  -1   6  19       52.31       45.67      8.43 o 
  -1  -6  20        0.24        1.23      1.39 o 
   0  -6  20        0.88        5.01      3.04 o 
  -2  -5  20       10.72       13.56      8.96 o 
  -1  -5  20       12.24       15.64      8.96 o 
   0  -5  20      125.50      107.15     21.73 o 
   1  -5  20        0.11        6.23      7.57 o 
   2  -5  20       33.72       36.65     13.90 o 
  -3  -4  20        0.99       -2.83      4.03 o 
  -2  -4  20        2.34        7.06      3.57 o 
  -1  -4  20       31.80       30.87     12.81 o 
   0  -4  20       11.70        9.35      5.34 o 
   1  -4  20        4.48        6.99      6.58 o 
   2  -4  20        6.39        7.28      7.91 o 
  -3  -3  20       62.62       70.91      8.68 o 
  -2  -3  20       24.53       30.51      7.53 o 
   1  -3  20       12.76       13.36      4.34 o 
   2  -3  20        2.56        4.51      2.88 o 
   3  -3  20        2.93        0.03      2.82 o 
  -4  -2  20       21.94       32.73      6.58 o 
  -3  -2  20        4.42        6.73      3.95 o 
  -2  -2  20        3.74        4.14      3.03 o 
   0  -2  20       10.65       18.78      6.03 o 
   1  -2  20       66.64       77.70     16.88 o 
   2  -2  20       13.96       12.27      3.59 o 
   3  -2  20        5.40        5.74      3.82 o 
  -4  -1  20       39.31       37.66     16.73 o 
  -3  -1  20      114.25      102.08     24.99 o 
  -2  -1  20      245.85      254.66     12.70 o 
  -1  -1  20      188.42      205.11     34.24 o 
   0  -1  20       48.32       64.95     10.20 o 
   1  -1  20        4.64        8.35      3.64 o 
   2  -1  20        0.31        2.88      2.04 o 
   3  -1  20       21.61       23.84      6.07 o 
  -4   0  20        1.62        5.23      3.96 o 
  -3   0  20        8.71       10.97      5.93 o 
  -2   0  20       79.02       83.51     13.49 o 
  -1   0  20       56.06       80.63     15.79 o 
   0   0  20        0.19        3.65      2.72 o 
   1   0  20       41.31       40.54      8.76 o 
   2   0  20       67.72       72.79     11.17 o 
   3   0  20      104.65      132.95     22.97 o 
  -4   1  20       39.36       27.00     11.84 o 
  -3   1  20      114.14      109.84     15.39 o 
  -2   1  20      246.15      241.09     13.13 o 
  -1   1  20      188.28      227.18     31.89 o 
   0   1  20       48.25       65.63     16.22 o 
   1   1  20        4.68        5.15      4.03 o 
   2   1  20        0.31        4.40      2.01 o 
   3   1  20       21.65       21.86      5.35 o 
  -3   2  20        4.42        4.91      2.74 o 
  -2   2  20        3.74        4.26      3.08 o 
  -1   2  20      493.28      517.12     15.22 o 
   0   2  20       10.70       10.50      4.92 o 
   1   2  20       66.49       75.77     14.77 o 
   2   2  20       14.04       17.04      4.75 o 
   3   2  20        5.41        9.79      3.53 o 
  -3   3  20       62.76       51.73     16.73 o 
  -2   3  20       24.54       28.61      7.53 o 
  -1   3  20      134.31      146.65     24.15 o 
   0   3  20       46.05       62.72     15.51 o 
   1   3  20       12.68       12.88      5.00 o 
   2   3  20        2.55        8.79      4.62 o 
  -3   4  20        0.99        1.69      1.41 o 
  -2   4  20        2.35        2.83      3.31 o 
  -1   4  20       32.01       37.92      7.99 o 
   0   4  20       11.78       11.59      4.83 o 
   1   4  20        4.48        4.53      3.55 o 
  -2   5  20       10.71       11.88      3.87 o 
  -1   5  20       12.29       13.35      4.50 o 
   0   5  20      125.47      119.13     25.55 o 
  -1   6  20        0.23        5.20      3.82 o 
   0   6  20        0.88        6.48      3.91 o 
  -2  -5  21        0.45        3.42      3.65 o 
  -1  -5  21        5.40        2.82      3.92 o 
   0  -5  21       29.33       28.28     13.21 o 
   1  -5  21       65.57       45.83     23.25 o 
  -2  -4  21        5.27        7.95      5.08 o 
  -1  -4  21        4.62        3.14      4.81 o 
   0  -4  21      211.00      210.04     13.99 o 
   1  -4  21       22.56       23.05     11.52 o 
   2  -4  21        1.43        4.92      3.56 o 
  -3  -3  21        5.81        9.49      3.76 o 
  -2  -3  21        7.28        6.98      2.99 o 
   1  -3  21       14.94       14.24      4.03 o 
   2  -3  21        3.62        3.53      2.16 o 
  -3  -2  21       32.80       35.81      9.60 o 
  -2  -2  21       28.53       28.05     11.61 o 
   0  -2  21       56.64       67.28     16.94 o 
   1  -2  21       12.81       16.86      8.45 o 
   2  -2  21        4.48        5.51      3.27 o 
   3  -2  21       26.01       19.33      4.78 o 
  -4  -1  21       18.50       26.87      9.55 o 
  -3  -1  21       11.86       16.26      4.34 o 
  -2  -1  21       75.63       75.91     24.92 o 
  -1  -1  21       39.66       50.53     12.10 o 
   0  -1  21       45.97       51.94      9.81 o 
   1  -1  21       30.86       34.02      8.72 o 
   2  -1  21       12.60        9.41      4.81 o 
   3  -1  21        3.78        4.66      5.59 o 
  -4   0  21       15.96       23.38      4.95 o 
  -3   0  21       73.87       57.88     13.86 o 
  -2   0  21        8.51       11.46      3.66 o 
  -1   0  21        2.32        6.15      4.65 o 
   0   0  21       83.05      102.56     18.75 o 
   1   0  21        5.68       11.77      6.07 o 
   2   0  21        0.20        5.63      4.51 o 
   3   0  21       18.25       21.33      6.45 o 
  -3   1  21       11.89       12.98      5.59 o 
  -2   1  21       75.42       82.66     23.40 o 
  -1   1  21       39.65       52.68     12.12 o 
   0   1  21       46.15       42.91      9.15 o 
   1   1  21       30.81       38.08      9.45 o 
   2   1  21       12.66       15.54      8.21 o 
   3   1  21        3.77        8.07      5.38 o 
  -3   2  21       32.77       24.54      8.32 o 
  -2   2  21       28.51       33.50      7.67 o 
  -1   2  21       44.72       50.01     12.09 o 
   0   2  21       56.59       72.46     18.06 o 
   1   2  21       12.79       11.69      6.11 o 
   2   2  21        4.47        5.18      4.84 o 
   3   2  21       25.98       31.53     10.72 o 
  -3   3  21        5.80       10.01      3.77 o 
  -2   3  21        7.33        5.44      3.37 o 
  -1   3  21      104.11      117.30     27.03 o 
   0   3  21       16.01       20.71      8.68 o 
   1   3  21       14.93       14.14      4.64 o 
   2   3  21        3.59        5.09      3.97 o 
  -2   4  21        5.25        1.37      2.67 o 
  -1   4  21        4.58        5.75      3.67 o 
   0   4  21      211.18      219.29     38.03 o 
   1   4  21       22.58       20.46      6.21 o 
   2   4  21        1.41        7.29      4.96 o 
  -2   5  21        0.44        5.47      3.11 o 
  -1   5  21        5.45        3.53      2.19 o 
   0   5  21       29.27       28.29      7.23 o 
   1   5  21       65.73       54.85     18.99 o 
   0  -5  22       77.65       59.91     23.65 o 
  -2  -4  22        0.16        4.56      4.02 o 
  -1  -4  22        8.19        7.40      3.60 o 
   1  -4  22        7.48        6.15      4.01 o 
  -3  -3  22        0.84       10.85      7.31 o 
  -2  -3  22       27.54       34.67      8.42 o 
   1  -3  22        3.52        3.28      2.44 o 
   2  -3  22       12.76        8.62      3.56 o 
  -3  -2  22        1.15        0.49      2.72 o 
  -2  -2  22       30.80       40.47     16.04 o 
   0  -2  22      153.74      165.03     17.06 o 
   1  -2  22       39.68       50.00     11.55 o 
   2  -2  22        0.07        4.32      2.75 o 
  -3  -1  22       38.59       47.60     19.28 o 
  -2  -1  22       20.87       23.19      6.84 o 
  -1  -1  22       10.30       15.34      8.19 o 
   0  -1  22        0.53        4.86      3.73 o 
   1  -1  22       13.86       11.23      3.96 o 
   2  -1  22       37.04       34.73      8.63 o 
   3  -1  22       16.20       10.97      6.48 o 
  -3   0  22        8.71        6.25      6.57 o 
  -2   0  22       33.06       39.02      6.54 o 
  -1   0  22       10.34       15.45      8.31 o 
   0   0  22        0.86        4.95      2.75 o 
   1   0  22      111.80      144.41     23.72 o 
   2   0  22        0.16        6.61      4.36 o 
   3   0  22        7.10        7.19      3.81 o 
  -3   1  22       38.49       39.23     14.09 o 
  -2   1  22       20.91       23.10      6.73 o 
  -1   1  22       10.31       14.61      6.08 o 
   0   1  22        0.54        3.35      5.41 o 
   1   1  22       13.98       13.70      5.76 o 
   2   1  22       36.97       54.52     11.02 o 
   3   1  22       16.19       14.56      6.09 o 
  -2   2  22       30.76       38.29     14.21 o 
  -1   2  22       63.74       95.99     25.47 o 
   0   2  22      153.87      169.60     26.10 o 
   1   2  22       39.50       44.60      9.44 o 
   2   2  22        0.07        5.85      6.61 o 
  -3   3  22        0.82        6.49      3.10 o 
  -2   3  22       27.49       29.85     11.38 o 
  -1   3  22       14.43       21.81      7.41 o 
   0   3  22       32.09       30.85      7.10 o 
   1   3  22        3.54        8.01      5.25 o 
   2   3  22       12.84       14.44      4.90 o 
  -2   4  22        0.16        3.43      3.25 o 
  -1   4  22        8.18       11.02      3.48 o 
   0   4  22      114.63      129.72     24.78 o 
   1   4  22        7.45        6.57      4.21 o 
   0   5  22       77.47       78.82     19.73 o 
  -1  -4  23        0.10        1.97      3.40 o 
  -2  -3  23        3.17        9.23      6.56 o 
   1  -3  23       26.03       20.81      9.45 o 
  -2  -2  23       15.35       18.31      9.70 o 
   0  -2  23      160.76      156.39     10.99 o 
   1  -2  23       18.48       17.79      6.49 o 
   2  -2  23       33.57       37.05     16.45 o 
  -3  -1  23       18.85       20.98      8.84 o 
  -2  -1  23        6.86        6.16      3.89 o 
  -1  -1  23        4.50       17.25      5.86 o 
   0  -1  23      105.31      105.48     18.40 o 
   1  -1  23        2.74        3.98      2.94 o 
   2  -1  23       24.89       25.69      8.89 o 
  -3   0  23        4.54        3.85      1.95 o 
  -2   0  23        4.25        1.96      3.48 o 
  -1   0  23       77.60       73.49     20.61 o 
   0   0  23      106.08      118.59     24.27 o 
   1   0  23       36.18       48.34     12.15 o 
   2   0  23       38.08       40.89      9.96 o 
  -3   1  23       18.76       14.19      8.15 o 
  -2   1  23        6.80       17.79     12.91 o 
  -1   1  23        4.49       11.24      5.53 o 
   0   1  23      105.08      110.70     27.53 o 
   1   1  23        2.74        8.01      5.02 o 
   2   1  23       24.81       26.46      8.92 o 
  -2   2  23       15.25       15.32      3.91 o 
  -1   2  23       31.57       38.38     11.47 o 
   0   2  23      160.68      162.28     26.49 o 
   1   2  23       18.45       22.81      7.16 o 
   2   2  23       33.60       45.71     10.49 o 
  -2   3  23        3.13        4.26      2.38 o 
  -1   3  23        8.00        5.50      2.81 o 
   0   3  23      320.01      351.57     43.56 o 
   1   3  23       25.98       29.18      7.39 o 
  -1   4  23        0.10        5.70      4.70 o 
   0   4  23       51.76       45.25     10.35 o 
  -2  -2  24       32.34       23.89      5.95 o 
   0  -2  24       84.30      105.25     21.65 o 
   1  -2  24        3.56        9.45      3.78 o 
  -2  -1  24        2.62        8.27      4.29 o 
  -1  -1  24       60.92       65.46     19.95 o 
   0  -1  24       26.11       34.67     10.60 o 
   1  -1  24       23.59       29.98      9.54 o 
   2  -1  24       15.58       13.00      8.18 o 
  -2   0  24       22.74       22.14      6.10 o 
  -1   0  24        9.37       14.17      4.37 o 
   0   0  24       19.17       25.40      7.32 o 
   1   0  24       51.75       48.72      8.69 o 
   2   0  24        0.10        7.05      4.34 o 
  -2   1  24        2.61        4.58      4.84 o 
  -1   1  24       60.96       61.61     16.89 o 
   0   1  24       26.22       30.48      6.25 o 
   1   1  24       23.63       34.91     10.53 o 
   2   1  24       15.55       21.96      6.45 o 
  -2   2  24       32.30       21.04      9.70 o 
  -1   2  24        4.96        8.54      5.65 o 
   0   2  24       84.25       83.70     12.79 o 
   1   2  24        3.60       12.79      4.40 o 
  -1   3  24        6.46        5.57      3.18 o 
   0   3  24       11.34        6.65      2.34 o 
   0  -2  25       11.23        5.16      2.54 o 
  -1  -1  25       28.32       22.03     14.31 o 
   0  -1  25       79.24       70.14     30.33 o 
   1  -1  25        1.61        2.31      2.01 o 
  -1   0  25       49.52       50.73     27.28 o 
   0   0  25       13.76       14.00      6.07 o 
   1   0  25       53.31       46.87     10.39 o 
  -1   1  25       28.26       28.99     11.08 o 
   0   1  25       79.26       86.02     25.05 o 
   1   1  25        1.60        5.93      3.71 o 
  -1   2  25       41.52       42.98     15.91 o 
   0   2  25       11.25        7.74      4.94 o 
                                                 
