# Supplementary material for: Different hydrogen-bonded chains in the crystal structures of three alkyl N-[(E)-1-(2-benzyl­idene-1-methyl­hydrazin­yl)-3-hy­droxy-1-oxopropan-2-yl]carbamates
Source: Acta Crystallogr E Crystallogr Commun. 2015 Jun 6;71(Pt 7):752–6. doi: 10.1107/S2056989015010440 (PMC4518986; doi:10.1107/S2056989015010440)
Supplement: Supplementary file 4 [file e-71-00752-IIIsup4.hkl]

# 
# h,k,l, Fc-squared, Fo-squared, sigma(Fo-squared) and status flag 
# 
data_III
_shelx_title ' 2012ncs0317' 
_shelx_refln_list_code          4 
_shelx_F_calc_maximum      150.90 
_exptl_crystal_F_000       688.00 
_reflns_d_resolution_high  0.8108 
 
loop_ 
 _symmetry_equiv_pos_as_xyz 
 'x, y, z' 
 '-x, y+1/2, -z+1/2' 
 '-x, -y, -z' 
 'x, -y-1/2, z-1/2' 
 
_cell_length_a    10.4540 
_cell_length_b    10.5710 
_cell_length_c    15.6640 
_cell_angle_alpha  90.000 
_cell_angle_beta  101.172 
_cell_angle_gamma  90.000 
 
_shelx_F_squared_multiplier     1.000 
 
loop_ 
 _refln_index_h 
 _refln_index_k 
 _refln_index_l 
 _refln_F_squared_calc 
 _refln_F_squared_meas 
 _refln_F_squared_sigma 
 _refln_observed_status 
   2   0   0      268.93      242.65     14.71 o 
   3   0   0      264.32      208.00     15.79 o 
   4   0   0     1847.42     1748.27     64.99 o 
   5   0   0      826.12      765.47     27.09 o 
   6   0   0      117.14      115.36     21.62 o 
   7   0   0     1470.51     1399.14     30.15 o 
   8   0   0     1111.47      855.67     50.23 o 
   9   0   0       73.67       66.78     19.21 o 
  10   0   0      266.40      225.91     28.60 o 
  11   0   0       47.39       32.25     12.89 o 
  12   0   0       28.79       33.05     13.83 o 
   1   1   0     2171.16     1993.27     13.84 o 
   2   1   0      108.33      123.90      6.34 o 
   3   1   0      873.07      737.47      9.22 o 
   4   1   0        2.22        7.71      3.08 o 
   5   1   0      843.79      736.02     31.18 o 
   6   1   0      560.80      556.50     31.40 o 
   7   1   0      135.03      162.37     22.92 o 
   8   1   0      124.68      105.90     18.17 o 
   9   1   0       62.41       52.93      8.71 o 
  10   1   0        0.72       20.78     15.53 o 
  11   1   0       94.30       67.82     12.58 o 
  12   1   0       23.20       39.57     11.78 o 
   0   2   0      850.78      770.53     40.51 o 
   1   2   0    13892.04    13909.04     94.67 o 
   2   2   0     9255.73     8979.41     54.95 o 
   3   2   0      238.58      282.14     19.81 o 
   4   2   0       21.96       51.05     10.56 o 
   5   2   0     1247.49     1176.52     27.88 o 
   6   2   0        0.10       15.61      4.41 o 
   7   2   0       35.18       53.32      9.31 o 
   8   2   0       68.19       96.74     19.78 o 
   9   2   0      303.61      297.67     18.83 o 
  10   2   0       43.77       34.05     19.29 o 
  11   2   0        0.23        2.60     25.30 o 
  12   2   0       39.03       30.68      9.88 o 
   1   3   0      335.88      308.19      8.43 o 
   2   3   0      433.65      463.85     15.28 o 
   3   3   0      403.93      345.04     15.85 o 
   4   3   0       75.53       76.73      5.89 o 
   5   3   0      225.35      354.76     11.36 o 
   6   3   0      387.89      435.87     40.26 o 
   7   3   0      194.05      175.85     10.44 o 
   8   3   0      249.52      270.49     22.86 o 
   9   3   0       51.84       80.30     17.15 o 
  10   3   0       26.19       35.98      8.75 o 
  11   3   0       41.15       49.63     13.89 o 
  12   3   0       79.31       73.80     12.38 o 
   0   4   0      940.29      997.13     42.32 o 
   1   4   0     1492.20     1505.28     15.84 o 
   2   4   0       11.22       13.84      3.79 o 
   3   4   0      589.05      558.10     15.54 o 
   4   4   0      665.64      745.87     20.88 o 
   5   4   0        0.90        7.06      4.09 o 
   6   4   0      326.61      270.61     26.22 o 
   7   4   0       16.27       24.80      6.97 o 
   8   4   0      100.93      133.44     20.39 o 
   9   4   0      550.46      473.87     39.89 o 
  10   4   0       81.43       75.34      8.90 o 
  11   4   0       23.30       24.86      6.98 o 
  12   4   0        5.46       18.78     11.83 o 
   1   5   0      386.03      395.88     11.58 o 
   2   5   0       87.87      121.57     11.87 o 
   3   5   0      296.87      332.73     20.32 o 
   4   5   0     1204.80     1162.50     27.28 o 
   5   5   0      139.39      185.47     11.55 o 
   6   5   0       27.84       35.27      5.14 o 
   7   5   0      351.32      374.20     24.15 o 
   8   5   0      515.87      530.89     34.71 o 
   9   5   0      437.86      456.21     16.97 o 
  10   5   0      118.58      136.13     10.92 o 
  11   5   0        1.84       39.61     20.10 o 
   0   6   0       91.40      102.73     15.93 o 
   1   6   0       84.00      101.79     11.19 o 
   2   6   0        0.00       12.90      5.92 o 
   3   6   0      106.24      107.55     12.30 o 
   4   6   0       59.01       45.21      6.35 o 
   5   6   0       19.79       45.68      8.03 o 
   6   6   0        1.29       15.90      7.93 o 
   7   6   0      234.06      197.58     20.11 o 
   8   6   0      162.38      172.57     12.97 o 
   9   6   0       70.26       67.90      9.66 o 
  10   6   0       61.46       69.68      8.16 o 
  11   6   0       75.96       81.13      8.05 o 
   1   7   0      243.87      256.80     21.05 o 
   2   7   0        0.10       25.50      9.80 o 
   3   7   0       57.75       71.82     10.68 o 
   4   7   0      127.27      107.06      9.02 o 
   5   7   0      716.11      696.58     36.36 o 
   6   7   0      135.28      123.27     15.76 o 
   7   7   0        1.16       19.17      6.14 o 
   8   7   0        1.67       10.62      5.31 o 
   9   7   0       89.67       80.58     12.57 o 
  10   7   0       29.99       14.74      5.72 o 
   0   8   0        6.23       13.62      7.01 o 
   1   8   0     1872.09     1954.01     82.86 o 
   2   8   0      971.61      963.04     34.51 o 
   3   8   0        4.93       18.90      7.35 o 
   4   8   0      163.79      204.74     29.55 o 
   5   8   0      382.31      401.49     30.16 o 
   6   8   0      207.04      194.49     13.92 o 
   7   8   0        3.82       10.34      4.64 o 
   8   8   0       56.64       60.51      7.77 o 
   9   8   0        5.11       22.86      5.53 o 
   1   9   0        0.69        6.35      5.53 o 
   2   9   0      120.91      126.12     10.53 o 
   3   9   0        9.08       17.38      7.81 o 
   4   9   0        6.12        7.96      7.29 o 
   5   9   0       91.46       74.88     13.77 o 
   6   9   0       86.08       77.02     14.64 o 
   7   9   0       32.74       44.68     11.49 o 
   8   9   0        3.64       10.94      8.07 o 
   9   9   0        0.03       17.89      4.72 o 
   0  10   0     2632.33     2713.44    896.31 o 
   1  10   0      348.19      340.73     36.37 o 
   2  10   0      197.37      170.74     12.71 o 
   3  10   0       82.24       97.30     13.24 o 
   4  10   0       40.29       60.82     13.24 o 
   5  10   0        3.39       24.39     13.88 o 
   6  10   0        8.34       11.82      5.70 o 
   7  10   0       58.93       47.83      9.59 o 
   8  10   0       52.62       44.34      6.70 o 
   1  11   0      112.58       80.06     10.95 o 
   2  11   0       11.59       14.22      3.34 o 
   3  11   0        9.23       30.67      9.17 o 
   4  11   0       24.83       44.64      9.45 o 
   5  11   0        1.57        1.82      6.00 o 
   6  11   0        3.54       17.20      6.62 o 
   0  12   0       87.53       56.63     20.05 o 
   1  12   0       47.44       31.75     10.08 o 
   2  12   0       12.30        8.55      6.02 o 
   3  12   0        0.03        7.65      3.43 o 
   4  12   0        0.78       19.59      7.22 o 
 -12   1   1      335.61      282.57     69.83 o 
 -11   1   1        4.04       32.72     11.25 o 
 -10   1   1      247.88      270.94     13.18 o 
  -9   1   1       24.15       45.95     10.68 o 
  -8   1   1      189.56      219.25     16.06 o 
  -7   1   1      173.60      177.61     11.30 o 
  -6   1   1     1076.71     1022.67     21.33 o 
  -5   1   1      130.08      136.99     13.11 o 
  -4   1   1      868.74      798.30     14.91 o 
  -3   1   1      147.64      190.87     11.30 o 
  -2   1   1      627.11      607.46     11.66 o 
  -1   1   1     2526.24     2415.86     13.50 o 
   0   1   1     1076.56     1028.63     11.45 o 
   1   1   1     8506.61     8335.98     49.08 o 
   2   1   1     7257.65     7321.55     41.81 o 
   3   1   1       18.62       20.47      7.12 o 
   4   1   1        1.50       12.24      3.92 o 
   5   1   1      675.51      572.54     26.89 o 
   6   1   1       37.52       68.92     15.67 o 
   7   1   1       22.97       20.80      6.22 o 
   8   1   1        0.06        8.79      5.74 o 
   9   1   1        4.17        8.49      8.07 o 
  10   1   1       24.33       15.72      6.36 o 
  11   1   1      101.55       83.44     13.39 o 
  12   1   1       15.08       29.16      9.16 o 
 -12   2   1        0.09       17.05      6.84 o 
 -11   2   1        0.19       16.84     10.80 o 
 -10   2   1       92.41       74.35     10.90 o 
  -9   2   1       86.70       87.10     11.50 o 
  -8   2   1      171.91      219.35     20.88 o 
  -7   2   1     1453.93     1525.73     41.51 o 
  -6   2   1       96.69       94.96     11.75 o 
  -5   2   1      556.53      637.06     24.48 o 
  -4   2   1      580.87      594.45     10.60 o 
  -3   2   1     1246.09     1287.94     12.22 o 
  -2   2   1     3547.27     3447.99     47.37 o 
  -1   2   1     5729.37     5465.27     26.06 o 
   0   2   1      259.55      174.93      5.99 o 
   1   2   1     1316.70     1316.20     10.51 o 
   2   2   1    12707.70    13094.98     67.10 o 
   3   2   1     1476.48     1463.96     18.89 o 
   4   2   1        8.66        5.49      2.52 o 
   5   2   1        9.63       26.68      8.03 o 
   6   2   1      620.37      667.15     42.93 o 
   7   2   1      299.68      323.60     23.12 o 
   8   2   1      100.08       72.59     12.16 o 
   9   2   1        3.71       15.63      6.08 o 
  10   2   1        4.60       23.13      7.26 o 
  11   2   1        5.65        0.23     14.32 o 
  12   2   1        6.06       15.64      6.57 o 
 -12   3   1       31.27       38.02     17.76 o 
 -11   3   1       29.53       50.11     11.48 o 
 -10   3   1        0.76       11.18      6.55 o 
  -9   3   1       81.06       86.50     25.29 o 
  -8   3   1       67.92       93.74     15.02 o 
  -7   3   1       11.58        6.71      7.26 o 
  -6   3   1        3.21        8.54      8.49 o 
  -5   3   1     1102.84     1101.41     22.93 o 
  -4   3   1      106.75      128.47      9.75 o 
  -3   3   1       66.62       81.44      5.89 o 
  -2   3   1      832.20      934.61     10.53 o 
  -1   3   1       58.74       59.28      3.84 o 
   0   3   1      490.98      400.29      5.57 o 
   1   3   1     2999.53     2898.20     14.94 o 
   2   3   1      182.42      194.59      9.16 o 
   3   3   1      957.63      896.52     22.89 o 
   4   3   1     2723.90     2566.92     33.10 o 
   5   3   1        5.04       16.28     10.95 o 
   6   3   1      291.64      253.27     20.07 o 
   7   3   1        0.13       -0.85      4.30 o 
   8   3   1       11.42       15.54      9.04 o 
   9   3   1        8.02       36.96      7.78 o 
  10   3   1       21.69       12.44      5.18 o 
  11   3   1        5.34       17.15      5.27 o 
  12   3   1       20.18       43.70     27.09 o 
 -12   4   1        3.90       38.66     12.43 o 
 -11   4   1       37.22       37.71      9.62 o 
 -10   4   1       36.01       78.58     17.79 o 
  -9   4   1      219.11      235.24     27.29 o 
  -8   4   1       76.33       96.76     21.60 o 
  -7   4   1        1.34       22.02     15.33 o 
  -6   4   1      331.43      408.78     24.13 o 
  -5   4   1       63.37       43.58      6.77 o 
  -4   4   1      771.95      824.83     19.44 o 
  -3   4   1     1923.99     2056.11     18.94 o 
  -2   4   1      994.14     1002.33     11.50 o 
  -1   4   1      426.47      445.26      6.92 o 
   0   4   1      285.76      286.18      7.18 o 
   1   4   1     1695.87     1660.00     13.52 o 
   2   4   1      603.93      689.55      8.42 o 
   3   4   1      151.57      135.68     13.01 o 
   4   4   1        6.54       17.06      6.06 o 
   5   4   1       69.28       85.79     11.53 o 
   6   4   1       24.49       19.22      4.74 o 
   7   4   1       26.13       25.32      7.14 o 
   8   4   1       64.70       35.35     12.05 o 
   9   4   1        0.47        7.62      8.59 o 
  10   4   1       45.37       54.35     13.29 o 
  11   4   1       92.95       70.53     16.25 o 
 -11   5   1        0.28       20.96      6.62 o 
 -10   5   1        0.99       18.65      6.79 o 
  -9   5   1       24.90       62.44     10.41 o 
  -8   5   1       28.11       25.04      8.65 o 
  -7   5   1      218.88      193.84     18.67 o 
  -6   5   1       18.33       15.55      5.53 o 
  -5   5   1      742.30      748.80     23.54 o 
  -4   5   1      408.03      422.42     19.57 o 
  -3   5   1      216.31      197.26      8.68 o 
  -2   5   1       30.64       23.03      6.01 o 
  -1   5   1      171.91      190.83      8.74 o 
   0   5   1       91.68       88.45      6.72 o 
   1   5   1      205.89      184.76      9.64 o 
   2   5   1      118.19      111.05     14.53 o 
   3   5   1      257.25      300.67     22.81 o 
   4   5   1      320.94      417.20     29.75 o 
   5   5   1      163.51      180.99     13.54 o 
   6   5   1        4.51        3.30      7.00 o 
   7   5   1      251.67      222.21     14.10 o 
   8   5   1       50.44       49.77     11.66 o 
   9   5   1        6.75       10.73      4.55 o 
  10   5   1      271.65      277.39     16.60 o 
  11   5   1        9.06       14.09      9.43 o 
 -11   6   1        5.21       24.62      7.13 o 
 -10   6   1        1.88        9.05      5.81 o 
  -9   6   1      475.87      498.18     50.07 o 
  -8   6   1      663.59      646.47     61.22 o 
  -7   6   1        0.69       12.49      5.93 o 
  -6   6   1       62.44       42.19     10.99 o 
  -5   6   1        6.68       10.66      5.21 o 
  -4   6   1       21.79       27.90      3.73 o 
  -3   6   1     1721.17     1718.64     24.75 o 
  -2   6   1       36.18       40.70      7.47 o 
  -1   6   1      752.49      764.66     24.97 o 
   0   6   1      384.94      487.50     35.33 o 
   1   6   1      923.42      912.86     18.75 o 
   2   6   1      202.16      239.13     13.54 o 
   3   6   1       91.44       96.55     12.08 o 
   4   6   1       23.56       35.29     10.86 o 
   5   6   1        0.13        8.15      9.03 o 
   6   6   1       26.20       26.90      5.92 o 
   7   6   1       27.55       38.57      7.63 o 
   8   6   1      165.55      192.88     13.94 o 
   9   6   1       79.76       74.24      7.84 o 
  10   6   1       39.54       48.09      8.08 o 
  11   6   1        3.40        6.48      9.96 o 
 -10   7   1        1.21       20.38      7.03 o 
  -9   7   1        1.03       14.51      9.49 o 
  -8   7   1        1.71       12.72      4.61 o 
  -7   7   1       33.32       49.15      8.19 o 
  -6   7   1       39.70       69.58     13.04 o 
  -5   7   1      279.95      278.22     22.39 o 
  -4   7   1       29.93       40.60      8.13 o 
  -3   7   1      440.00      447.05     13.50 o 
  -2   7   1        8.79       20.02      6.60 o 
  -1   7   1      223.06      204.70     17.33 o 
   0   7   1        1.05       18.43      6.67 o 
   1   7   1      295.78      323.77     20.69 o 
   2   7   1        4.87       10.26      3.79 o 
   3   7   1      379.29      395.55     17.81 o 
   4   7   1      419.42      450.41     15.17 o 
   5   7   1       19.84       35.83      6.54 o 
   6   7   1       48.88       84.32      9.61 o 
   7   7   1       19.40       39.13      7.69 o 
   8   7   1       30.97       34.06     10.89 o 
   9   7   1       10.13       27.29      8.29 o 
  10   7   1       10.51       27.60      7.13 o 
 -10   8   1       53.13       54.84      6.99 o 
  -9   8   1       50.48       69.34      9.29 o 
  -8   8   1       28.32       30.34      9.06 o 
  -7   8   1      545.21      472.07     18.32 o 
  -6   8   1      225.44      181.37     10.15 o 
  -5   8   1        0.68       10.75      8.01 o 
  -4   8   1       14.31       26.71     14.82 o 
  -3   8   1       46.12       48.21      7.97 o 
  -2   8   1      695.23      628.95     65.18 o 
  -1   8   1       74.37       85.52      7.61 o 
   0   8   1      323.65      355.96     20.39 o 
   1   8   1      974.65     1046.77     35.19 o 
   2   8   1      143.53      185.24     13.23 o 
   3   8   1        1.36       12.85     10.35 o 
   4   8   1       35.52       65.35     13.52 o 
   5   8   1       68.73       53.43      7.88 o 
   6   8   1       35.54       44.23     12.18 o 
   7   8   1      181.12      200.82     16.51 o 
   8   8   1        7.89       23.75      9.64 o 
   9   8   1       10.91        6.19     12.01 o 
  -9   9   1        7.70       27.94      8.89 o 
  -8   9   1       59.18       60.73      8.56 o 
  -7   9   1        3.95       15.08      7.09 o 
  -6   9   1        0.09       17.50      7.75 o 
  -5   9   1        0.01       23.54     11.82 o 
  -4   9   1       63.13       88.90     21.37 o 
  -3   9   1        3.68       18.69      6.04 o 
  -2   9   1      165.96      180.36     15.28 o 
  -1   9   1      118.96      124.69     12.56 o 
   0   9   1       29.41       43.45      9.47 o 
   1   9   1      163.58      181.47     18.46 o 
   2   9   1     1068.80     1150.56     26.79 o 
   3   9   1       58.24       81.07     10.52 o 
   4   9   1       54.22       66.55      8.93 o 
   5   9   1       26.43       33.30      6.16 o 
   6   9   1       32.64       40.91     18.47 o 
   7   9   1       21.90       32.55      9.15 o 
   8   9   1        0.20       11.43      6.52 o 
   9   9   1       35.79       35.52     38.93 o 
  -8  10   1       25.74       45.22      7.29 o 
  -7  10   1       12.05       39.35     10.89 o 
  -6  10   1        0.34       12.38      5.59 o 
  -5  10   1      170.28      122.61     20.83 o 
  -4  10   1        4.02       23.06      8.11 o 
  -3  10   1      107.36      126.54     16.70 o 
  -2  10   1       22.10       16.16      7.66 o 
  -1  10   1       73.50      105.61     15.87 o 
   0  10   1     1045.68     1166.05     31.74 o 
   1  10   1      883.02      899.91     37.35 o 
   2  10   1      193.79      225.92     17.61 o 
   3  10   1      406.32      437.71     24.27 o 
   4  10   1       13.77       20.91      8.62 o 
   5  10   1       73.64       79.00     18.95 o 
   6  10   1       65.49       49.20      8.79 o 
   7  10   1       39.49       36.15      9.62 o 
  -6  11   1       17.77       29.95      9.71 o 
  -5  11   1        7.02       12.75      5.24 o 
  -4  11   1        0.01       19.63     13.54 o 
  -3  11   1      129.36      143.14     15.10 o 
  -2  11   1        9.49       21.01     13.66 o 
  -1  11   1        3.34       13.69      4.32 o 
   0  11   1       78.37       71.22     12.95 o 
   1  11   1      853.38      873.97     56.11 o 
   2  11   1       35.16       36.27      9.23 o 
   3  11   1        0.01       10.19      6.32 o 
   4  11   1        0.07       11.63      6.55 o 
   5  11   1       34.29       32.63     10.33 o 
   6  11   1        1.45        0.54      5.47 o 
  -5  12   1        6.59        9.90      9.50 o 
  -4  12   1      115.45      103.87     11.98 o 
  -3  12   1        2.83        8.39      3.99 o 
  -2  12   1        0.81       11.75      3.99 o 
  -1  12   1       76.60       82.67     23.05 o 
   0  12   1       22.12       48.01      8.06 o 
   1  12   1       11.15       10.63      5.96 o 
   2  12   1       42.37       48.33      9.37 o 
   3  12   1      252.67      192.61     30.11 o 
   4  12   1        1.42       11.35      5.69 o 
   0  13   1        9.12        8.35      4.63 o 
 -12   0   2      806.64      881.44    325.16 o 
 -11   0   2      260.91      225.99     28.63 o 
 -10   0   2      740.01      723.26     22.54 o 
  -9   0   2       54.17       45.74     14.10 o 
  -8   0   2      538.89      528.34     27.38 o 
  -7   0   2      159.16      169.81     21.66 o 
  -6   0   2      171.18      186.72     19.18 o 
  -5   0   2      901.62      876.48     22.33 o 
  -4   0   2      268.42      236.52     10.82 o 
  -3   0   2      833.75      903.35     15.17 o 
  -2   0   2     8131.37     8002.24     54.94 o 
  -1   0   2      240.70      215.70      9.47 o 
   0   0   2      714.61      811.98     10.61 o 
   1   0   2     1289.81     1221.27     14.68 o 
   2   0   2     1641.43     1662.65     19.55 o 
   3   0   2    19684.65    19972.61    219.75 o 
   4   0   2     1349.94     1256.14     55.57 o 
   5   0   2      185.95      220.12     30.31 o 
   6   0   2       47.21       66.88     11.54 o 
   7   0   2      107.96       89.56     17.93 o 
   8   0   2     1774.28     1728.61     56.79 o 
   9   0   2        9.67       17.35      8.72 o 
  10   0   2        8.02       24.47     12.93 o 
  11   0   2       67.56       94.26     13.90 o 
  12   0   2      191.79      193.58     34.87 o 
 -12   1   2        0.97       17.10      5.96 o 
 -11   1   2       94.99      116.93     17.51 o 
 -10   1   2        4.73       21.07      8.02 o 
  -9   1   2       12.38       17.11      7.89 o 
  -8   1   2       49.52       66.56     15.94 o 
  -7   1   2      191.45      138.09     15.64 o 
  -6   1   2      569.59      466.03     17.07 o 
  -4   1   2       15.43       15.17      2.67 o 
  -3   1   2      597.60      539.65     10.21 o 
  -2   1   2       52.58       60.68      2.88 o 
  -1   1   2     1639.95     1521.65      8.00 o 
   0   1   2     3874.66     3736.61     30.51 o 
   1   1   2     1609.55     1517.36      9.18 o 
   2   1   2     7392.81     7366.36     40.31 o 
   3   1   2     1609.30     1316.97     16.91 o 
   4   1   2      562.31      542.33     13.17 o 
   5   1   2       24.98       14.19      3.61 o 
   6   1   2        0.95        9.44      6.92 o 
   7   1   2        0.57        3.69      7.91 o 
   8   1   2       11.28       34.26     28.15 o 
   9   1   2       37.54       36.56      6.50 o 
  10   1   2       37.24       64.98      8.46 o 
  11   1   2        1.17       10.33      4.82 o 
  12   1   2        2.78       20.11      7.06 o 
 -12   2   2        0.01       12.06      6.21 o 
 -11   2   2        4.86        5.03      4.43 o 
 -10   2   2       75.00       66.14     17.04 o 
  -9   2   2       18.93       13.48     12.64 o 
  -8   2   2      146.94      192.22     19.96 o 
  -7   2   2       66.86       75.24     11.69 o 
  -6   2   2      320.79      304.80     32.11 o 
  -5   2   2      255.78      214.81     29.48 o 
  -4   2   2       96.63       79.88      9.00 o 
  -3   2   2       41.06       39.52      3.72 o 
  -2   2   2     1466.32     1481.16      9.69 o 
  -1   2   2     3388.44     3539.06     16.47 o 
   0   2   2       18.54       23.59      2.73 o 
   1   2   2      821.05      690.75      6.93 o 
   2   2   2     4763.90     4972.58     31.56 o 
   3   2   2     1131.18     1165.00     29.39 o 
   4   2   2        1.07       11.37      1.97 o 
   5   2   2      362.90      345.64     23.10 o 
   6   2   2     1498.93     1383.23     71.09 o 
   7   2   2      120.39      146.28     12.96 o 
   8   2   2        2.69        5.33      6.26 o 
   9   2   2       32.44       44.92     11.36 o 
  10   2   2       11.05       21.14      7.71 o 
  11   2   2       56.13       27.08      7.53 o 
  12   2   2       13.88        2.30     14.34 o 
 -12   3   2        0.31        8.89      7.47 o 
 -11   3   2        1.55       12.85     32.43 o 
 -10   3   2       33.04       27.53      7.23 o 
  -9   3   2      319.45      332.14     16.24 o 
  -8   3   2       47.47       59.87     13.15 o 
  -7   3   2       50.99       53.36      8.60 o 
  -6   3   2       96.28      124.14     18.83 o 
  -5   3   2        0.81       -4.95      4.95 o 
  -4   3   2     4009.74     4165.67     41.27 o 
  -3   3   2       24.05       28.79      2.45 o 
  -2   3   2      113.36       95.03      4.94 o 
  -1   3   2     1566.01     1416.47     10.00 o 
   0   3   2        0.20       11.99      2.11 o 
   1   3   2       88.09      141.18      6.42 o 
   2   3   2        7.90       32.69      6.16 o 
   3   3   2       47.84       65.30      7.64 o 
   4   3   2       65.39       55.52      5.40 o 
   5   3   2       20.64       47.51     15.59 o 
   6   3   2       23.35       24.61     13.26 o 
   7   3   2        6.04        5.74      4.28 o 
   8   3   2      152.15      125.63      9.85 o 
   9   3   2       50.15       44.52     24.52 o 
  10   3   2       19.03       38.72     10.59 o 
  11   3   2        4.05       53.19     20.22 o 
 -12   4   2        1.09       28.80     10.28 o 
 -11   4   2       19.77       18.66      7.44 o 
 -10   4   2       48.12       34.23      9.43 o 
  -9   4   2       55.16       51.92      7.48 o 
  -8   4   2      231.74      269.05     38.54 o 
  -7   4   2       12.86       11.12     10.72 o 
  -6   4   2      277.80      263.55     22.06 o 
  -5   4   2       94.01       61.07      7.62 o 
  -4   4   2       74.88       58.21      6.98 o 
  -3   4   2     2849.32     3112.37     33.11 o 
  -2   4   2      980.24     1041.25     19.77 o 
  -1   4   2       32.19       48.36      2.52 o 
   0   4   2        0.03        8.32      5.20 o 
   1   4   2      710.50      697.05      8.30 o 
   2   4   2       14.00       18.41      4.24 o 
   3   4   2       15.88       12.13      4.03 o 
   4   4   2     1287.79     1425.25     21.44 o 
   5   4   2      971.79      953.55     17.82 o 
   6   4   2      206.82      211.59     16.69 o 
   7   4   2       64.92       89.73     14.11 o 
   8   4   2      217.04      239.55     44.47 o 
   9   4   2      163.45      132.51     12.40 o 
  10   4   2        9.91       15.25      9.06 o 
  11   4   2       60.77       66.38     18.73 o 
 -11   5   2        7.73        7.82      5.16 o 
 -10   5   2       61.14       58.80     14.54 o 
  -9   5   2        7.51        9.59      7.26 o 
  -8   5   2      320.99      281.06     15.80 o 
  -7   5   2      244.79      268.82     30.34 o 
  -6   5   2        0.09       16.73      6.94 o 
  -5   5   2        0.15        8.77      3.57 o 
  -4   5   2      744.87      712.81     11.69 o 
  -3   5   2      597.62      680.41     14.06 o 
  -2   5   2     3778.38     4090.26     35.10 o 
  -1   5   2      166.63      183.31      7.68 o 
   0   5   2      293.90      307.70      8.60 o 
   1   5   2      109.46      107.78     11.74 o 
   2   5   2     1336.92     1371.76     24.30 o 
   3   5   2        8.44       15.63      4.16 o 
   4   5   2      440.33      510.39     21.27 o 
   5   5   2      208.17      273.88     19.11 o 
   6   5   2       50.86       65.37     13.87 o 
   7   5   2        1.44        4.03      8.26 o 
   8   5   2       41.00       42.09      6.09 o 
   9   5   2      155.11      142.55     10.66 o 
  10   5   2      217.68      215.98     17.19 o 
  11   5   2      100.44       70.16      7.51 o 
 -11   6   2       22.48       22.30      8.52 o 
 -10   6   2      132.84      109.16     14.25 o 
  -9   6   2       91.99       86.97     20.73 o 
  -8   6   2       41.78       38.39      6.32 o 
  -7   6   2      100.08      140.88     18.55 o 
  -6   6   2        1.15       14.78      3.58 o 
  -5   6   2      131.05      103.69      8.64 o 
  -4   6   2      572.95      598.56     12.47 o 
  -3   6   2     1010.21     1009.65     38.48 o 
  -2   6   2        2.21       13.28      2.32 o 
  -1   6   2        3.60       14.29      2.11 o 
   0   6   2       47.94       50.65      5.69 o 
   1   6   2      312.06      293.53     11.96 o 
   2   6   2      112.80      114.91     16.94 o 
   3   6   2      106.12      153.64     14.24 o 
   4   6   2     1727.01     1668.73     32.56 o 
   5   6   2      546.43      587.99     23.64 o 
   6   6   2        7.46       27.64      5.89 o 
   7   6   2       30.20       51.50     12.28 o 
   8   6   2       10.89       29.52      5.85 o 
   9   6   2        2.20       25.50      6.67 o 
  10   6   2       55.71       69.75     13.21 o 
 -10   7   2       22.65       21.38      6.22 o 
  -9   7   2      106.84       99.66     13.36 o 
  -8   7   2        2.00       21.97      5.70 o 
  -7   7   2       12.72       26.23      6.97 o 
  -6   7   2      100.95       79.29     12.89 o 
  -5   7   2      142.41      155.26     15.88 o 
  -4   7   2       38.75       64.24     10.55 o 
  -3   7   2        0.01       14.87      4.13 o 
  -2   7   2       83.79      124.90     16.24 o 
  -1   7   2      213.25      262.69     18.85 o 
   0   7   2      104.44       94.66     10.34 o 
   1   7   2       81.31       80.89      9.52 o 
   2   7   2       62.27       67.06     20.12 o 
   3   7   2     1942.13     1940.63     83.65 o 
   4   7   2       71.23       83.01     13.17 o 
   5   7   2       38.05       47.36      8.39 o 
   6   7   2       58.45       59.12      7.95 o 
   7   7   2        2.89       25.28     10.57 o 
   8   7   2       71.96       80.00     10.01 o 
   9   7   2        0.60       22.23      6.42 o 
  10   7   2        0.70       41.19     11.59 o 
 -10   8   2       40.29       51.34      8.97 o 
  -9   8   2       60.63       49.02      8.43 o 
  -8   8   2       73.77       86.64      7.18 o 
  -7   8   2      134.03      123.10      9.85 o 
  -6   8   2       44.30       28.39      7.79 o 
  -5   8   2       27.88       48.88     10.66 o 
  -4   8   2       77.17       69.74     14.14 o 
  -3   8   2      178.87      215.51     15.53 o 
  -2   8   2       23.26       40.18     10.88 o 
  -1   8   2      208.88      214.51     14.97 o 
   0   8   2        8.07        1.36      4.12 o 
   1   8   2      170.38      197.68     17.56 o 
   2   8   2        0.28        8.21      7.36 o 
   3   8   2       75.12      105.45     26.59 o 
   4   8   2       27.58       24.83      7.30 o 
   5   8   2      168.93      158.10     13.66 o 
   6   8   2       88.67       85.63     11.54 o 
   7   8   2      144.97      167.07     12.38 o 
   8   8   2       11.89       26.16      6.46 o 
   9   8   2        0.10        8.52      7.33 o 
  -9   9   2       62.93       45.42      7.27 o 
  -8   9   2       27.40       18.32      5.45 o 
  -7   9   2        0.00       17.80      7.67 o 
  -6   9   2      194.41      183.70     13.39 o 
  -5   9   2        8.11       23.02      8.15 o 
  -4   9   2      159.83      151.29     14.72 o 
  -3   9   2      193.69      195.51     16.80 o 
  -2   9   2        1.45       20.32     11.80 o 
  -1   9   2      196.84      193.94     29.03 o 
   0   9   2       80.40       96.59     19.33 o 
   1   9   2     2363.98     2395.37    108.64 o 
   2   9   2      764.08      768.65     61.48 o 
   3   9   2       28.38       26.36      9.97 o 
   4   9   2       17.29       36.81     10.25 o 
   5   9   2       91.02       78.74     21.57 o 
   6   9   2        0.23       31.33      9.19 o 
   7   9   2       32.01       51.92      8.03 o 
   8   9   2       23.41       39.00     10.09 o 
  -8  10   2        9.50        7.60     12.77 o 
  -7  10   2       34.09       43.97     18.26 o 
  -6  10   2        4.66       18.04      6.73 o 
  -5  10   2        1.01       18.81     11.70 o 
  -4  10   2        0.34       10.09     12.14 o 
  -3  10   2        3.78       10.58      7.42 o 
  -2  10   2      113.81      135.13     20.57 o 
  -1  10   2       29.29       44.91      9.37 o 
   0  10   2       43.76       54.85     14.46 o 
   1  10   2        7.84       26.23      8.64 o 
   2  10   2      148.43      209.38     12.43 o 
   3  10   2       19.00       13.02      5.18 o 
   4  10   2      196.54      184.77     15.04 o 
   5  10   2       28.18       13.37      7.50 o 
   6  10   2       10.03       29.46      9.24 o 
   7  10   2       23.40       34.57     10.84 o 
  -6  11   2      117.36      121.95     10.15 o 
  -5  11   2      135.53      187.80     30.23 o 
  -4  11   2       20.15       25.39     10.23 o 
  -3  11   2       36.35       46.79     10.25 o 
  -2  11   2       68.67       68.64     18.35 o 
  -1  11   2      472.92      425.02     39.36 o 
   0  11   2      232.84      257.81     18.81 o 
   1  11   2       84.22       80.00     10.06 o 
   2  11   2        7.44       22.83      7.30 o 
   3  11   2        1.04       24.52      7.88 o 
   4  11   2        2.31       19.83      6.00 o 
   5  11   2       43.39       58.17     10.87 o 
   6  11   2       46.13       23.78      9.93 o 
  -5  12   2        8.99       15.62      4.08 o 
  -4  12   2        2.05       11.64      6.13 o 
  -3  12   2        0.04       14.88     10.08 o 
  -2  12   2       30.55       19.89      6.96 o 
  -1  12   2       93.05       75.59     11.01 o 
   0  12   2       20.81       29.73      7.61 o 
   1  12   2        1.52       15.16      6.00 o 
   2  12   2       64.05       56.54     13.52 o 
   3  12   2      532.59      370.44     79.33 o 
   4  12   2        2.76       21.18      7.11 o 
 -12   1   3       99.64      102.11     29.74 o 
 -11   1   3        0.06        9.36     10.73 o 
 -10   1   3        2.54       10.55     11.85 o 
  -9   1   3        9.56       23.36      7.45 o 
  -8   1   3      305.25      322.05     35.83 o 
  -7   1   3      407.38      370.88     22.32 o 
  -6   1   3      463.22      506.96     22.98 o 
  -5   1   3     1901.81     1870.16     25.09 o 
  -4   1   3     3041.52     3020.77     37.48 o 
  -3   1   3     2303.55     2137.37     13.44 o 
  -2   1   3      936.05      839.41     12.62 o 
  -1   1   3       72.33      116.40      4.17 o 
   0   1   3    22771.34    22493.76    202.08 o 
   1   1   3    11038.44    10694.81     60.45 o 
   2   1   3    10627.58    11257.10     52.14 o 
   3   1   3      350.99      353.42     10.01 o 
   4   1   3       60.70       45.99      6.10 o 
   5   1   3       71.84       76.65     21.99 o 
   6   1   3      192.28      209.87     14.87 o 
   7   1   3       95.76       97.76     12.70 o 
   8   1   3       37.43       50.06     11.11 o 
   9   1   3      150.70      153.43     12.87 o 
  10   1   3       87.45       90.50     10.34 o 
  11   1   3       46.44       45.47     15.82 o 
  12   1   3       10.40       43.88     22.38 o 
 -12   2   3       24.59       34.62      9.95 o 
 -11   2   3        1.30        9.03     17.05 o 
 -10   2   3      112.59       95.39     10.90 o 
  -9   2   3       86.35      112.86     13.12 o 
  -8   2   3        8.06       18.24      7.28 o 
  -7   2   3       17.38       32.96     14.62 o 
  -6   2   3       66.40      107.25     13.35 o 
  -5   2   3     1874.22     1890.44     36.76 o 
  -4   2   3      190.73      158.04      7.02 o 
  -3   2   3     3064.99     3345.27     43.44 o 
  -2   2   3        0.83       14.11      3.97 o 
  -1   2   3      188.33      166.09      5.49 o 
   1   2   3      234.42      256.54      5.54 o 
   2   2   3     7836.63     7779.76     40.26 o 
   3   2   3       32.86       33.72      3.52 o 
   4   2   3        1.46       10.12      4.04 o 
   5   2   3     1355.84     1326.46     27.02 o 
   6   2   3      221.62      238.43     14.64 o 
   7   2   3       93.23      101.46     13.42 o 
   8   2   3       29.41       35.08      8.89 o 
   9   2   3       39.89       40.74      9.79 o 
  10   2   3       73.26       92.42     22.43 o 
  11   2   3       10.86       15.38     12.58 o 
 -12   3   3        5.64       18.61      7.59 o 
 -11   3   3        9.34        8.45     20.28 o 
 -10   3   3       41.21       39.43     10.34 o 
  -9   3   3      511.58      492.81     32.30 o 
  -8   3   3      487.43      449.48     22.73 o 
  -7   3   3      809.54      795.21     22.95 o 
  -6   3   3      118.00      117.74     14.58 o 
  -5   3   3        0.03        6.06      4.64 o 
  -4   3   3      522.99      546.68     19.29 o 
  -3   3   3        1.10       11.13      2.57 o 
  -2   3   3       88.18       74.80      3.33 o 
  -1   3   3     1550.51     1481.41     14.07 o 
   0   3   3      301.98      274.25     10.94 o 
   1   3   3      455.20      396.20     14.78 o 
   2   3   3      177.27      243.41     10.49 o 
   3   3   3     2009.83     2034.35     18.46 o 
   4   3   3     2041.74     2148.06     19.39 o 
   5   3   3       49.75       89.25     12.03 o 
   6   3   3      779.57      788.07     70.99 o 
   7   3   3       32.79       49.23      9.66 o 
   8   3   3        7.24       18.61      7.20 o 
   9   3   3       17.65       34.63     15.15 o 
  10   3   3       83.21       86.85     17.57 o 
  11   3   3        0.89       20.49      7.10 o 
 -12   4   3        0.37       18.73      7.42 o 
 -11   4   3        7.95       24.86     11.99 o 
 -10   4   3      197.16      195.17     14.64 o 
  -9   4   3       33.57       33.73      7.97 o 
  -8   4   3      722.08      717.63     22.15 o 
  -7   4   3        0.85       12.24      6.81 o 
  -6   4   3      489.33      537.50     27.87 o 
  -5   4   3       15.12       16.75      4.94 o 
  -4   4   3     1013.88     1098.32     23.36 o 
  -3   4   3      141.29      110.03      8.15 o 
  -2   4   3      483.28      433.05      8.66 o 
  -1   4   3      168.47      246.74      7.38 o 
   0   4   3      208.95      159.41      6.87 o 
   1   4   3     1690.44     1662.62     15.15 o 
   2   4   3      289.11      340.66     19.16 o 
   3   4   3      242.33      286.24     22.00 o 
   4   4   3     1871.50     1972.01     33.82 o 
   5   4   3        0.58       13.40     10.97 o 
   6   4   3       18.42       25.49      7.68 o 
   7   4   3      132.75      151.21     10.25 o 
   8   4   3        3.74       12.42      6.89 o 
   9   4   3      537.24      547.08     34.94 o 
  10   4   3        2.75       15.38      6.21 o 
  11   4   3        3.37        4.07      5.40 o 
 -11   5   3        0.36       13.78      4.82 o 
 -10   5   3        3.56       11.76      6.99 o 
  -9   5   3       84.49       93.38     11.44 o 
  -8   5   3       77.81       67.28      9.56 o 
  -7   5   3        1.26       21.45      9.92 o 
  -6   5   3       32.16       24.58      5.43 o 
  -5   5   3        7.68       16.53      5.38 o 
  -4   5   3      174.32      165.50      7.90 o 
  -3   5   3       42.72       64.15      4.49 o 
  -2   5   3     1599.51     1738.57     15.44 o 
  -1   5   3      604.95      705.27      8.16 o 
   0   5   3      381.53      483.03     27.84 o 
   1   5   3      267.25      273.79     10.01 o 
   2   5   3      618.24      611.70     11.01 o 
   3   5   3        0.02        3.71      5.28 o 
   4   5   3        6.07       11.03      8.32 o 
   5   5   3      103.03      102.42     12.11 o 
   6   5   3        0.49       12.96      4.14 o 
   7   5   3       96.81       76.37     13.65 o 
   8   5   3        1.78       17.95      5.94 o 
   9   5   3        1.75       17.28      5.87 o 
  10   5   3       36.28       31.20      7.81 o 
  11   5   3        0.05       20.05     10.97 o 
 -11   6   3        8.68       14.97      6.01 o 
 -10   6   3        0.39       26.86      7.80 o 
  -9   6   3       41.92       36.81     10.70 o 
  -8   6   3      311.60      293.57     17.30 o 
  -7   6   3        2.69       11.42      4.83 o 
  -6   6   3      312.82      305.53     17.99 o 
  -5   6   3        0.24        7.83      2.59 o 
  -4   6   3      609.62      557.17     29.82 o 
  -3   6   3        1.79        4.71      3.15 o 
  -2   6   3      280.15      306.76     14.27 o 
  -1   6   3      419.64      400.20     11.34 o 
   0   6   3       15.27       12.25      8.43 o 
   1   6   3      136.66      166.06     10.24 o 
   2   6   3       21.85       29.20      3.38 o 
   3   6   3      388.85      395.12     12.66 o 
   4   6   3      712.53      686.57     25.64 o 
   5   6   3      368.70      349.08     26.60 o 
   6   6   3        7.71       20.38      9.17 o 
   7   6   3       16.02       18.57      5.87 o 
   8   6   3        2.12       17.26      4.93 o 
   9   6   3      243.28      245.32     20.91 o 
  10   6   3       26.85       15.01      9.80 o 
 -10   7   3       14.64       25.90     12.23 o 
  -9   7   3       51.29       40.00      8.97 o 
  -8   7   3       13.23       13.15      4.15 o 
  -7   7   3      145.81      118.22      9.29 o 
  -6   7   3        0.02       16.99      5.78 o 
  -5   7   3       23.67       18.72      7.65 o 
  -4   7   3      108.37      120.80     11.36 o 
  -3   7   3       55.40       70.38      9.39 o 
  -2   7   3       12.48       18.94      5.62 o 
  -1   7   3      147.83      141.27      9.68 o 
   0   7   3       13.12       23.94      3.27 o 
   1   7   3        0.61        6.28      5.17 o 
   2   7   3       21.24       11.28      2.78 o 
   3   7   3      978.38      935.25     26.44 o 
   4   7   3      166.52      181.72     25.42 o 
   5   7   3      231.04      215.75     25.51 o 
   6   7   3       87.37       73.61      9.43 o 
   7   7   3        4.46       10.49      5.50 o 
   8   7   3        5.21       17.16      7.15 o 
   9   7   3        2.30       13.54      3.87 o 
  10   7   3        8.21        7.55      4.87 o 
 -10   8   3       84.62       86.96     10.66 o 
  -9   8   3       81.44       71.12      9.12 o 
  -8   8   3       14.09       17.01      4.93 o 
  -7   8   3       10.31       17.38      7.61 o 
  -6   8   3        5.94       10.51      6.31 o 
  -5   8   3      779.18      774.77     49.44 o 
  -4   8   3       50.91       38.63      9.60 o 
  -3   8   3      300.59       67.53     24.04 o 
  -2   8   3       82.96       60.51      9.51 o 
  -1   8   3       11.52       17.45      3.21 o 
   0   8   3      450.00      468.22     28.18 o 
   1   8   3      165.00      155.68     20.82 o 
   2   8   3       34.87       36.24      8.88 o 
   3   8   3       10.14       13.09     11.01 o 
   4   8   3       21.49       26.98     10.29 o 
   5   8   3      450.98      447.11     18.09 o 
   6   8   3       49.03       58.63      8.50 o 
   7   8   3        5.85       13.05      4.96 o 
   8   8   3       11.15       15.86      4.99 o 
   9   8   3       10.09       41.13      9.54 o 
  -9   9   3        7.52       20.29      5.59 o 
  -8   9   3       10.64       24.53      6.39 o 
  -7   9   3       20.91       21.96     13.49 o 
  -6   9   3        0.34        9.98      6.39 o 
  -5   9   3       42.53       51.87      9.50 o 
  -4   9   3      210.02      246.84     14.83 o 
  -3   9   3       11.74       13.73      6.64 o 
  -2   9   3       72.05       65.47     11.50 o 
  -1   9   3       20.37       11.44      6.93 o 
   0   9   3      801.98      762.30     41.28 o 
   1   9   3      144.58      152.33     24.93 o 
   2   9   3        3.23       12.48     13.48 o 
   3   9   3        0.06       14.74      6.20 o 
   4   9   3      218.75      201.71     26.53 o 
   5   9   3        7.99       13.94      5.37 o 
   6   9   3        1.41       25.10     10.08 o 
   7   9   3      102.32      105.49     16.54 o 
   8   9   3       19.38       21.62      8.41 o 
  -8  10   3       11.26       37.60     11.94 o 
  -7  10   3        0.01       15.76      7.26 o 
  -6  10   3        3.33       36.99      9.44 o 
  -5  10   3        0.14       17.75     11.77 o 
  -4  10   3       18.48       23.59      8.96 o 
  -3  10   3       26.66       24.49      6.08 o 
  -2  10   3       77.05       76.57     10.64 o 
  -1  10   3       59.34       49.22     22.44 o 
   0  10   3       11.84        8.82      3.33 o 
   1  10   3      161.51      222.97     10.32 o 
   2  10   3        7.68        5.90     10.80 o 
   3  10   3      171.09      193.68     17.62 o 
   4  10   3        1.61       12.15      6.87 o 
   5  10   3       87.27       77.49     14.81 o 
   6  10   3       12.04       39.92     12.58 o 
   7  10   3        8.36       17.62     11.13 o 
  -6  11   3       59.34       58.89      9.85 o 
  -5  11   3        0.83       13.75      4.93 o 
  -4  11   3        7.14        4.88      4.78 o 
  -3  11   3       51.63       55.12      9.02 o 
  -2  11   3        2.84       10.09      4.86 o 
  -1  11   3       13.65       13.56      3.53 o 
   0  11   3        5.01       18.03      6.62 o 
   1  11   3      143.91      103.31     14.80 o 
   2  11   3       98.54      134.96     11.61 o 
   3  11   3       39.42        5.65      9.00 o 
   4  11   3        3.99       22.64      7.40 o 
   5  11   3        7.02       18.80     12.19 o 
   6  11   3       19.82       18.92     12.50 o 
  -4  12   3        1.14       32.89     13.41 o 
  -3  12   3        0.00       20.04      7.15 o 
  -2  12   3       30.47       46.66     12.23 o 
  -1  12   3        0.10       12.16      7.59 o 
   0  12   3       10.04       40.46     16.58 o 
   1  12   3        2.19       19.46      8.64 o 
   2  12   3       69.71       72.40     18.91 o 
   3  12   3       28.13       -1.94     10.75 o 
   4  12   3        8.60       -5.76      9.56 o 
 -12   0   4     1010.06     1155.00    425.44 o 
 -11   0   4      188.49      215.67     17.39 o 
 -10   0   4       47.31       59.38     13.75 o 
  -9   0   4      706.99      638.14     39.38 o 
  -8   0   4      155.48      143.01     14.78 o 
  -7   0   4      452.42      529.19     26.72 o 
  -6   0   4       41.17       60.19     12.86 o 
  -5   0   4     2898.29     3017.20     52.06 o 
  -4   0   4     1829.61     1629.85     50.57 o 
  -3   0   4      881.02      658.91     25.05 o 
  -2   0   4     2443.26     2327.75     22.48 o 
  -1   0   4      952.21      868.07     12.30 o 
   0   0   4     5962.90     5345.08     90.48 o 
   1   0   4      167.24      179.79     14.23 o 
   2   0   4    11974.41    12802.01    142.02 o 
   3   0   4     2713.08     2904.44     32.25 o 
   4   0   4     1680.06     1576.12     37.97 o 
   5   0   4        9.02       15.48      7.29 o 
   6   0   4       90.03      102.42     20.88 o 
   7   0   4      112.46      109.14     15.88 o 
   8   0   4      367.80      331.41     55.58 o 
   9   0   4      133.24      110.01     20.79 o 
  10   0   4       21.48       19.36      6.51 o 
  11   0   4       36.24       46.36     15.93 o 
 -12   1   4       59.79       81.69     26.48 o 
 -11   1   4       26.50       23.89      7.03 o 
 -10   1   4      331.82      369.85     16.20 o 
  -9   1   4       14.73        7.93     14.84 o 
  -8   1   4       81.81       94.04     10.32 o 
  -7   1   4      573.98      435.61     24.65 o 
  -6   1   4      235.06      309.47     15.55 o 
  -5   1   4      187.50      280.48     23.64 o 
  -4   1   4      119.81      117.62      6.17 o 
  -3   1   4     3208.20     3384.84     19.46 o 
  -2   1   4      819.58      790.85      8.88 o 
  -1   1   4     1700.05     1587.37     15.33 o 
   0   1   4      556.70      588.06     13.04 o 
   1   1   4     2597.23     2259.72     13.46 o 
   2   1   4     5795.74     5993.90     55.20 o 
   3   1   4     1503.51     1360.10     24.57 o 
   4   1   4       87.12       94.56      7.02 o 
   5   1   4        5.35        6.40      5.22 o 
   6   1   4      611.35      606.07     18.26 o 
   7   1   4      252.18      245.96     26.37 o 
   8   1   4       28.12       34.27     11.66 o 
   9   1   4        9.40       34.69     13.06 o 
  10   1   4        8.11       29.31      7.60 o 
  11   1   4        0.02       36.46      8.09 o 
 -12   2   4       26.99       17.66      7.02 o 
 -11   2   4       94.87       67.45     13.39 o 
 -10   2   4      545.08      526.32     22.06 o 
  -9   2   4      161.09      179.67     17.74 o 
  -8   2   4        8.84       26.87      7.53 o 
  -7   2   4       91.81      101.66     13.98 o 
  -6   2   4      149.61      179.03     22.28 o 
  -5   2   4      229.80      281.62     40.89 o 
  -4   2   4      304.49      238.67      9.70 o 
  -3   2   4       88.97      105.98      6.37 o 
  -2   2   4     2103.10     1918.44     11.88 o 
  -1   2   4      173.18      211.91      6.60 o 
   0   2   4      519.00      597.89     11.42 o 
   1   2   4     9685.66    10051.71     53.74 o 
   2   2   4      380.17      457.00     23.09 o 
   3   2   4      161.10      192.97     17.40 o 
   4   2   4     1164.95     1147.18     13.31 o 
   5   2   4      167.13      174.37     13.51 o 
   6   2   4        3.16       26.78      6.89 o 
   7   2   4      206.86      200.71     16.74 o 
   8   2   4        1.08       12.02      5.18 o 
   9   2   4       90.42       92.02     31.31 o 
  10   2   4       68.93       68.48      9.71 o 
  11   2   4       45.02       27.57     10.46 o 
 -12   3   4        1.87        5.95     15.28 o 
 -11   3   4        1.33       20.41      7.83 o 
 -10   3   4       89.41       89.62     10.16 o 
  -9   3   4       46.08       43.02      7.95 o 
  -8   3   4      237.96      199.43     14.19 o 
  -7   3   4      330.05      353.20     31.55 o 
  -6   3   4      130.16      177.98     23.78 o 
  -5   3   4        4.24       12.48      3.48 o 
  -4   3   4      368.44      348.73     11.00 o 
  -3   3   4     3162.66     3202.33     20.98 o 
  -2   3   4       78.14       70.50      3.80 o 
  -1   3   4     1208.71     1250.63     22.39 o 
   0   3   4      136.64      123.82      8.32 o 
   1   3   4     1635.74     1524.54     14.63 o 
   2   3   4        5.20       12.50      3.04 o 
   3   3   4        0.50        8.41      2.79 o 
   4   3   4     2782.00     2772.14     48.22 o 
   5   3   4      184.23      188.70     20.82 o 
   6   3   4       16.09       24.10      6.82 o 
   7   3   4      230.14      251.94     49.67 o 
   8   3   4      146.86      187.79     30.91 o 
   9   3   4       14.75       20.03      6.34 o 
  10   3   4       36.20       61.59     10.09 o 
  11   3   4       39.54       47.20     33.09 o 
 -12   4   4       38.15       31.53      9.82 o 
 -11   4   4       21.91       29.20     19.21 o 
 -10   4   4       25.79       23.72      7.32 o 
  -9   4   4        8.14       28.12      8.97 o 
  -8   4   4        3.02        2.16      5.36 o 
  -7   4   4       73.27       73.54     22.55 o 
  -6   4   4       56.83       57.39     11.01 o 
  -5   4   4       13.20       17.34      3.41 o 
  -4   4   4      135.34      150.20     13.12 o 
  -3   4   4       50.92       50.36      4.47 o 
  -2   4   4     1898.04     1812.57     13.22 o 
  -1   4   4     2595.49     2757.84     19.02 o 
   0   4   4     2404.63     2681.22     41.76 o 
   1   4   4       67.96       62.59      5.42 o 
   2   4   4     1103.87     1287.55     25.22 o 
   3   4   4        0.06       11.35      4.12 o 
   4   4   4     1091.74     1124.07     37.97 o 
   5   4   4       32.15       47.87      6.25 o 
   6   4   4       18.74       20.36      5.57 o 
   7   4   4        1.07       11.99      5.47 o 
   8   4   4      232.98      238.45     15.81 o 
   9   4   4       99.62       91.26      9.14 o 
  10   4   4       27.61       25.90      8.09 o 
  11   4   4       49.28       71.67      9.90 o 
 -11   5   4        6.61       17.21      6.27 o 
 -10   5   4        0.76       12.19      4.84 o 
  -9   5   4      191.38      212.81     22.34 o 
  -8   5   4       14.87       21.91      8.36 o 
  -7   5   4      384.66      346.58     16.09 o 
  -6   5   4       90.87      118.70      9.52 o 
  -5   5   4        0.03       14.60      4.42 o 
  -4   5   4      644.77      604.12     18.17 o 
  -3   5   4      995.23     1083.92     13.13 o 
  -2   5   4      473.79      523.89      9.95 o 
  -1   5   4     1285.12     1391.94     12.98 o 
   0   5   4      294.07      336.54      6.97 o 
   1   5   4       88.92       40.03      8.10 o 
   2   5   4      216.19      201.66      8.57 o 
   3   5   4      330.80      350.30     49.20 o 
   4   5   4        0.41       11.60      3.49 o 
   5   5   4      154.88      161.95     12.88 o 
   6   5   4     1452.45     1505.32     40.21 o 
   7   5   4        2.54        0.30     11.09 o 
   8   5   4      110.55      106.60     12.55 o 
   9   5   4        2.86        8.36      4.31 o 
  10   5   4       94.54       82.13     10.62 o 
 -11   6   4        8.68       27.30     24.10 o 
 -10   6   4        1.55       24.48     13.67 o 
  -9   6   4       29.36       29.65      8.46 o 
  -8   6   4      401.38      357.50     21.91 o 
  -7   6   4       79.41       94.71     15.70 o 
  -6   6   4      124.14      150.74     20.21 o 
  -5   6   4      349.93      296.93     26.72 o 
  -4   6   4       18.79       13.46      3.49 o 
  -3   6   4      602.32      603.26     19.81 o 
  -2   6   4      337.58      322.29     22.80 o 
  -1   6   4      982.16     1202.17     22.28 o 
   0   6   4     1379.56     1464.98     21.64 o 
   1   6   4       10.19        7.23      3.03 o 
   2   6   4      163.30      192.52     14.02 o 
   3   6   4       56.23       52.13     11.37 o 
   4   6   4       69.62       77.36     10.27 o 
   5   6   4      144.79      180.08     20.73 o 
   6   6   4      299.72      325.57     16.57 o 
   7   6   4      527.66      464.89     33.95 o 
   8   6   4       70.71       98.25      8.64 o 
   9   6   4        5.23       10.50      5.33 o 
  10   6   4       24.23       37.48      8.46 o 
 -10   7   4       11.30       18.81      6.05 o 
  -9   7   4      274.89      220.25     17.43 o 
  -8   7   4       96.38       92.13      9.35 o 
  -7   7   4      716.43      716.88     25.08 o 
  -6   7   4        1.56       16.43      5.16 o 
  -5   7   4       71.23       64.30      9.78 o 
  -4   7   4        2.83        8.04      4.56 o 
  -3   7   4       83.98       85.94      6.59 o 
  -2   7   4      304.07      357.52     10.33 o 
  -1   7   4       86.84      106.12      9.47 o 
   0   7   4      207.24      216.18     10.18 o 
   1   7   4       23.01       28.37      4.18 o 
   2   7   4       15.95       18.13      5.91 o 
   3   7   4      125.90       96.76     12.17 o 
   4   7   4       84.22       94.47     18.06 o 
   5   7   4        0.27       14.27      6.18 o 
   6   7   4       88.95       91.07     10.44 o 
   7   7   4      168.94      150.71     19.15 o 
   8   7   4       48.10       43.05     17.00 o 
   9   7   4        0.76        5.81      6.60 o 
 -10   8   4       77.26       64.77      8.24 o 
  -9   8   4       39.07       46.34      6.89 o 
  -8   8   4      100.41       85.59     13.14 o 
  -7   8   4        2.31       22.03      4.88 o 
  -6   8   4       26.28       25.12      6.39 o 
  -5   8   4       22.37       23.67      8.58 o 
  -4   8   4       53.30       54.12      9.04 o 
  -3   8   4      186.77      227.03     17.97 o 
  -2   8   4       80.53       63.03      9.13 o 
  -1   8   4      105.73       77.51      8.54 o 
   0   8   4        0.49        7.21      3.80 o 
   1   8   4       77.44       55.64     14.20 o 
   2   8   4      123.87      150.28      9.39 o 
   3   8   4     1517.44     1447.45     18.17 o 
   4   8   4       25.47       10.94      6.16 o 
   5   8   4        0.02       12.09      8.36 o 
   6   8   4        2.99       10.82     10.29 o 
   7   8   4       71.96       55.19      9.74 o 
   8   8   4       15.54       10.52     13.84 o 
   9   8   4        7.86       17.63      4.58 o 
  -9   9   4       12.63        6.47      7.81 o 
  -8   9   4        1.69        9.60      5.12 o 
  -7   9   4       36.63       57.59     10.37 o 
  -6   9   4      111.14       76.88      9.68 o 
  -5   9   4      348.84      306.15     29.50 o 
  -4   9   4        0.38        6.50      5.68 o 
  -3   9   4       79.55       91.02      9.40 o 
  -2   9   4        6.31       10.54      4.07 o 
  -1   9   4      507.24      453.05     24.40 o 
   0   9   4      673.31      690.38     20.26 o 
   1   9   4      135.24      109.21     15.83 o 
   2   9   4       12.72       31.72     12.54 o 
   3   9   4        6.15       31.37     22.15 o 
   4   9   4      279.34      272.29     14.16 o 
   5   9   4       65.89       41.74     12.67 o 
   6   9   4       28.73       18.11     13.38 o 
   7   9   4      169.31      128.92     35.42 o 
   8   9   4       57.57       40.67      9.11 o 
  -8  10   4        3.83       13.42      8.32 o 
  -7  10   4       53.76       74.73     10.40 o 
  -6  10   4        9.94       29.49      9.06 o 
  -5  10   4       24.23       15.35      6.33 o 
  -4  10   4       59.08       39.65      8.89 o 
  -3  10   4        6.77       16.70      4.56 o 
  -2  10   4      303.45      270.65     26.61 o 
  -1  10   4        1.09       12.92     17.54 o 
   0  10   4       33.13       29.40      5.46 o 
   1  10   4        0.28        8.88      3.69 o 
   2  10   4      428.89      371.39     71.36 o 
   3  10   4       32.81       34.07      8.98 o 
   4  10   4       59.04       54.28     13.47 o 
   5  10   4        6.12        3.57      6.25 o 
   6  10   4       12.79       12.27      6.72 o 
   7  10   4        2.50       10.12      9.47 o 
  -6  11   4       30.35       31.85     13.72 o 
  -5  11   4       34.31       51.00     14.80 o 
  -4  11   4       10.44       33.94     16.98 o 
  -3  11   4      308.76      304.76     24.11 o 
  -2  11   4       19.02       45.88     17.59 o 
  -1  11   4       11.85       22.37     12.76 o 
   0  11   4       21.24       68.25      9.25 o 
   1  11   4       63.27       36.06     17.72 o 
   2  11   4      396.81      351.25     44.86 o 
   3  11   4      380.36      402.39    111.51 o 
   4  11   4       30.30       35.48     16.81 o 
   5  11   4        4.17        1.55     10.29 o 
  -4  12   4        2.99       15.19     10.55 o 
  -3  12   4        7.63       17.30      7.64 o 
  -2  12   4        1.61        4.74     13.27 o 
  -1  12   4        0.94       23.33     10.29 o 
   0  12   4       84.32       94.32     18.12 o 
   1  12   4      337.39      276.80     50.98 o 
   2  12   4       75.46       76.03     21.39 o 
   3  12   4       47.73       19.63      9.72 o 
 -12   1   5      208.76      228.56     23.08 o 
 -11   1   5        1.34        7.60     14.24 o 
 -10   1   5     1152.75     1093.42     73.37 o 
  -9   1   5       20.50       24.93      8.76 o 
  -8   1   5      159.22      183.42     32.95 o 
  -7   1   5       23.66       31.92     10.56 o 
  -6   1   5       64.67       52.93      7.60 o 
  -5   1   5        0.75        9.75      2.59 o 
  -4   1   5       50.51       34.69      6.37 o 
  -3   1   5        8.26        9.84      3.76 o 
  -2   1   5     1009.78      952.25     11.38 o 
  -1   1   5     1656.19     1694.50     13.33 o 
   0   1   5     6042.71     5524.21     45.52 o 
   1   1   5     1592.46     1381.76     12.14 o 
   2   1   5       74.44       49.93      4.96 o 
   3   1   5        0.45        7.92      2.83 o 
   4   1   5      237.76      229.94     18.96 o 
   5   1   5      957.64      935.21     34.63 o 
   6   1   5       40.68       29.29      5.56 o 
   7   1   5       83.80       51.22     10.50 o 
   8   1   5      137.42      184.75     33.38 o 
   9   1   5       22.09       24.03      6.50 o 
  10   1   5       26.25       20.89      6.88 o 
  11   1   5        0.44       10.58     12.80 o 
 -12   2   5        3.50       21.24      6.96 o 
 -11   2   5       45.71       71.38     15.54 o 
 -10   2   5      520.18      471.85     41.61 o 
  -9   2   5      901.92      950.31     26.76 o 
  -8   2   5       16.10       17.61      8.32 o 
  -7   2   5        0.60       12.70      4.28 o 
  -6   2   5      143.36      206.96     16.41 o 
  -5   2   5     2397.72     2612.21     36.28 o 
  -4   2   5      565.79      552.87     15.39 o 
  -3   2   5       14.93       26.23      4.03 o 
  -2   2   5       87.88       97.63      4.77 o 
  -1   2   5      224.82      191.03      7.85 o 
   0   2   5      640.85      544.42      6.83 o 
   1   2   5     2813.50     3027.43     30.70 o 
   2   2   5       24.45       21.72      2.90 o 
   3   2   5     3052.56     2939.43     27.53 o 
   4   2   5      824.93      905.20     19.75 o 
   5   2   5      127.30      154.14     10.79 o 
   6   2   5       13.79       24.89     11.43 o 
   7   2   5       66.42       77.76     19.35 o 
   8   2   5       83.45       60.55     23.95 o 
   9   2   5        0.06        1.01      6.84 o 
  10   2   5       54.08       39.90     12.12 o 
  11   2   5       41.79       51.30     10.01 o 
 -12   3   5        0.44       28.40      8.65 o 
 -11   3   5      115.86      154.59     17.73 o 
 -10   3   5       15.12       46.43     15.25 o 
  -9   3   5      231.89      236.54     30.90 o 
  -8   3   5      410.59      430.99     18.34 o 
  -7   3   5      148.59      154.61     10.47 o 
  -6   3   5      250.04      254.17     12.70 o 
  -5   3   5      265.72      215.75     22.07 o 
  -4   3   5      604.05      591.61     16.53 o 
  -3   3   5       92.89      114.50      7.43 o 
  -2   3   5     1432.12     1458.87     21.16 o 
  -1   3   5      938.16      982.09     17.94 o 
   0   3   5       14.58       13.81     10.69 o 
   1   3   5     1077.72     1101.08     23.39 o 
   2   3   5       26.47       18.89      9.81 o 
   3   3   5       25.11       21.82      5.46 o 
   4   3   5     3788.81     4020.81     46.82 o 
   5   3   5      127.43      145.95     17.82 o 
   6   3   5        5.42       11.58      3.80 o 
   7   3   5        7.12       19.48      5.80 o 
   8   3   5      281.67      299.95     16.72 o 
   9   3   5       16.31       17.85     10.13 o 
  10   3   5        6.53        9.76     12.92 o 
  11   3   5        1.85       -1.34      8.54 o 
 -12   4   5        0.61       15.12      7.38 o 
 -11   4   5        7.04       26.22      7.52 o 
 -10   4   5       18.01       45.22     12.31 o 
  -9   4   5        9.09       23.09      8.55 o 
  -8   4   5      865.60      819.96     29.85 o 
  -7   4   5      361.34      388.79     18.97 o 
  -6   4   5      924.71      938.52     27.84 o 
  -5   4   5        0.42       13.04      6.34 o 
  -4   4   5       89.36      144.07      8.59 o 
  -3   4   5      306.70      347.72     11.71 o 
  -2   4   5     2833.47     2672.36     30.55 o 
  -1   4   5     2714.33     2895.54     44.19 o 
   0   4   5      462.82      538.98     42.45 o 
   1   4   5      165.40      178.54      9.52 o 
   2   4   5      500.83      487.97     18.19 o 
   3   4   5      468.44      346.00     33.41 o 
   4   4   5       60.96       55.27      8.31 o 
   5   4   5       26.53       40.54     20.95 o 
   6   4   5      150.26      119.47     15.97 o 
   7   4   5      116.74      131.90     13.78 o 
   8   4   5      207.49      256.81     32.98 o 
   9   4   5      203.60      184.81     19.54 o 
  10   4   5        7.17       24.65      6.52 o 
 -11   5   5       10.16       26.84     18.15 o 
 -10   5   5        0.88        4.53     14.86 o 
  -9   5   5      156.00      164.88     17.02 o 
  -8   5   5       50.82       34.93      7.84 o 
  -7   5   5       60.30       33.39      7.90 o 
  -6   5   5      124.69      158.82     13.24 o 
  -5   5   5        7.16       17.60      8.27 o 
  -4   5   5       48.87       45.02      3.68 o 
  -3   5   5       12.67       11.91      1.79 o 
  -2   5   5      187.81      213.10     10.46 o 
  -1   5   5       89.33       94.71      8.50 o 
   0   5   5        5.27       17.82      2.47 o 
   1   5   5       24.19       25.31      3.54 o 
   2   5   5       73.49       56.43      6.30 o 
   3   5   5      156.19      117.84     10.98 o 
   4   5   5       92.43      119.92      8.78 o 
   5   5   5      240.45      258.34     14.49 o 
   6   5   5       36.38       64.75     11.27 o 
   7   5   5       48.85       11.37     17.37 o 
   8   5   5       17.10       29.72      7.67 o 
   9   5   5        0.12       20.62     14.36 o 
  10   5   5       57.36       44.49      8.08 o 
 -11   6   5        0.13       12.35      5.76 o 
 -10   6   5       13.95       28.32      8.25 o 
  -9   6   5       37.98       26.85     13.20 o 
  -8   6   5      409.37      386.44     31.91 o 
  -7   6   5       18.08       37.35      7.31 o 
  -6   6   5      772.84      841.14     17.58 o 
  -5   6   5        7.01       10.71      4.91 o 
  -4   6   5      314.70      284.85     18.81 o 
  -3   6   5        2.98       13.33      2.45 o 
  -2   6   5       59.68       64.32      8.61 o 
  -1   6   5     1020.07     1085.26     15.41 o 
   0   6   5      146.63      129.02     11.30 o 
   1   6   5       45.74       64.88      6.15 o 
   2   6   5       54.81       43.87      8.41 o 
   3   6   5       24.83       20.34      3.76 o 
   4   6   5      642.74      691.31     48.74 o 
   5   6   5      527.86      598.22     20.19 o 
   6   6   5      272.39      267.13     17.60 o 
   7   6   5        0.57       14.51      5.26 o 
   8   6   5       39.56       49.22     10.28 o 
   9   6   5       69.39       71.92      9.29 o 
  10   6   5        2.48       20.94     15.74 o 
 -10   7   5       70.24       70.71     10.07 o 
  -9   7   5      206.23      234.11     18.26 o 
  -8   7   5      106.26       91.69      8.59 o 
  -7   7   5        2.01       11.91      4.79 o 
  -6   7   5      212.64      218.60     12.75 o 
  -5   7   5        5.68       15.73      5.49 o 
  -4   7   5       85.73       87.45     13.56 o 
  -3   7   5        0.00        9.57      3.35 o 
  -2   7   5      402.11      445.12     20.66 o 
  -1   7   5      128.70      123.21     10.24 o 
   0   7   5       47.50       42.43      4.56 o 
   1   7   5       14.82       35.75      6.75 o 
   2   7   5      155.72      139.78     13.95 o 
   3   7   5      129.36      162.10     14.75 o 
   4   7   5      517.01      559.58     28.59 o 
   5   7   5      160.28      159.50     24.15 o 
   6   7   5        1.44        4.51      9.22 o 
   7   7   5        6.22       15.11      5.24 o 
   8   7   5       32.93       44.96      7.36 o 
   9   7   5        6.56       21.54      6.30 o 
 -10   8   5       51.10       39.49      8.25 o 
  -9   8   5        3.80       13.11      4.83 o 
  -8   8   5        0.04       26.27      6.79 o 
  -7   8   5      108.64      101.59      8.66 o 
  -6   8   5        1.14       17.81      9.09 o 
  -5   8   5      571.20      544.96     36.20 o 
  -4   8   5        7.20        5.90      5.53 o 
  -3   8   5        2.17       16.74      4.75 o 
  -2   8   5      153.16       87.66      8.95 o 
  -1   8   5        5.38        6.11      2.84 o 
   0   8   5      188.59      174.90     14.60 o 
   1   8   5      565.05      645.87      8.58 o 
   2   8   5       16.06       10.62      7.56 o 
   3   8   5     1519.75     1528.02     47.92 o 
   4   8   5      346.56      279.24     20.24 o 
   5   8   5       24.55       34.65     11.02 o 
   6   8   5        1.67       12.78     11.26 o 
   7   8   5       39.07       62.63     10.77 o 
   8   8   5        6.56       18.93      8.26 o 
  -9   9   5       18.00       25.59      6.19 o 
  -8   9   5       59.26       60.32      8.29 o 
  -7   9   5       32.64       28.83      8.41 o 
  -6   9   5        8.01       25.06      8.96 o 
  -5   9   5      182.27      160.03     12.18 o 
  -4   9   5       84.97       62.06      8.02 o 
  -3   9   5        3.48        8.09      9.55 o 
  -2   9   5       24.45       16.52      6.05 o 
  -1   9   5       13.97       22.56      6.61 o 
   0   9   5      443.78      388.48     24.20 o 
   1   9   5        2.16       12.81     12.96 o 
   2   9   5       46.29       33.97      8.12 o 
   3   9   5        1.31       11.49     18.93 o 
   4   9   5        0.65       13.88      6.06 o 
   5   9   5       37.94       45.57     11.86 o 
   6   9   5        0.45       40.75     17.43 o 
   7   9   5        0.71        0.43      7.77 o 
  -8  10   5       22.62      107.10     13.69 o 
  -7  10   5       41.66       51.73     17.23 o 
  -6  10   5       18.21       22.86      9.39 o 
  -5  10   5       54.24       41.16     18.35 o 
  -4  10   5      281.67      258.66     18.35 o 
  -3  10   5        4.87       33.03      9.51 o 
  -2  10   5       41.91       31.85      8.69 o 
  -1  10   5        0.09        9.03      6.84 o 
   0  10   5      162.49      215.93     32.65 o 
   1  10   5      247.62      212.11     27.06 o 
   2  10   5        0.11       35.75     15.53 o 
   3  10   5       20.92       26.51     13.82 o 
   4  10   5       29.72       44.61     19.53 o 
   5  10   5        0.17       13.59     11.59 o 
   6  10   5        0.10       13.96     12.60 o 
  -6  11   5       18.33       42.00      7.67 o 
  -5  11   5        1.93       22.31     11.72 o 
  -4  11   5        1.24       31.70     12.92 o 
  -3  11   5        0.01       13.07      7.14 o 
  -2  11   5        2.15       10.79      8.27 o 
  -1  11   5       32.22       39.08     17.27 o 
   0  11   5       17.26       22.56     12.92 o 
   1  11   5        1.54        7.29      9.68 o 
   2  11   5      100.05       92.96     15.73 o 
   3  11   5      482.65      474.44    127.75 o 
   4  11   5        1.59       22.81     12.85 o 
   5  11   5       31.55       81.75     17.53 o 
  -4  12   5       25.60       21.67      6.39 o 
  -3  12   5        0.12       20.79      7.77 o 
  -2  12   5      106.16      111.02     16.40 o 
  -1  12   5       11.76       24.45     11.87 o 
   0  12   5       63.34       65.40     10.26 o 
   1  12   5        0.15       24.95     12.00 o 
   2  12   5        2.79       -0.38      9.23 o 
   3  12   5       21.33       50.23     11.22 o 
 -12   0   6      135.27       91.70     18.26 o 
 -11   0   6       34.61       28.17     10.48 o 
 -10   0   6      171.19      113.31     33.74 o 
  -9   0   6      126.58       88.92     16.10 o 
  -8   0   6      455.64      461.31     34.43 o 
  -7   0   6      339.24      345.79     22.53 o 
  -6   0   6      372.02      362.18     15.90 o 
  -5   0   6     1900.76     1680.00     34.45 o 
  -4   0   6    10881.05    11816.05   1069.62 o 
  -3   0   6     4173.16     4116.76     65.95 o 
  -2   0   6      781.44      720.72     35.53 o 
  -1   0   6     2581.53     2467.60     26.00 o 
   0   0   6        4.72       11.51      3.40 o 
   1   0   6     4093.93     3775.15     45.85 o 
   2   0   6      626.45      541.30     21.39 o 
   3   0   6      210.11      160.82     12.31 o 
   4   0   6       69.53       81.83     16.79 o 
   5   0   6      389.40      392.27     28.84 o 
   6   0   6      144.69      166.67     21.02 o 
   7   0   6       55.58       45.84     13.39 o 
   8   0   6      236.60      184.10     23.78 o 
   9   0   6        5.06        8.39      5.16 o 
  10   0   6       52.64       57.21     12.63 o 
  11   0   6       12.61       44.72     11.51 o 
 -12   1   6       32.94       51.94      9.93 o 
 -11   1   6       33.07       43.96     11.58 o 
 -10   1   6      262.88      274.88     14.42 o 
  -9   1   6       64.40       56.50      8.48 o 
  -8   1   6       21.27       17.89      5.34 o 
  -7   1   6        5.33       17.28      7.25 o 
  -6   1   6       31.21       26.29      7.46 o 
  -5   1   6       15.96       38.71      6.70 o 
  -4   1   6       41.36       44.40     10.58 o 
  -3   1   6       28.53       25.26      2.79 o 
  -2   1   6       26.50       19.37      2.36 o 
  -1   1   6      118.23       91.99      8.90 o 
   0   1   6       38.79       31.04      3.79 o 
   1   1   6       34.40       30.32      3.53 o 
   2   1   6      261.24      269.82     13.46 o 
   3   1   6      563.37      598.07     29.12 o 
   4   1   6        0.20       12.56      5.23 o 
   5   1   6      287.39      308.74     23.54 o 
   6   1   6        0.12       17.49      5.20 o 
   7   1   6       42.92       72.30     15.31 o 
   8   1   6       13.17       19.59     10.71 o 
   9   1   6        0.00       20.00      5.40 o 
  10   1   6       58.11       44.13      7.91 o 
  11   1   6       14.49       14.93     11.12 o 
 -12   2   6       44.57       34.59     11.08 o 
 -11   2   6      154.30      158.14     10.92 o 
 -10   2   6        6.45       20.82     11.50 o 
  -9   2   6      376.33      412.49     32.54 o 
  -8   2   6      763.65      722.95     27.60 o 
  -7   2   6      661.88      648.35     26.92 o 
  -6   2   6     1329.71     1306.75     22.72 o 
  -5   2   6      147.12      195.63     25.02 o 
  -4   2   6      338.21      281.28     13.94 o 
  -3   2   6       10.66       21.87      3.84 o 
  -2   2   6      881.74      799.97     18.98 o 
  -1   2   6       20.08       25.77      4.75 o 
   0   2   6       40.30       49.43      5.05 o 
   1   2   6     1465.68     1561.97     22.06 o 
   2   2   6       58.88       49.53      3.80 o 
   3   2   6      171.22      171.76      8.62 o 
   4   2   6      807.60      886.57     27.91 o 
   5   2   6      129.50      145.28     11.26 o 
   6   2   6      177.14      209.62     14.04 o 
   7   2   6      174.69      190.61     16.26 o 
   8   2   6       14.62       11.28      8.00 o 
   9   2   6       14.84       19.28      4.41 o 
  10   2   6       26.39       20.97      6.02 o 
  11   2   6        0.00       22.89      5.65 o 
 -12   3   6        0.10        9.95     12.93 o 
 -11   3   6       36.14       62.69     23.30 o 
 -10   3   6        0.60       16.14      4.32 o 
  -9   3   6       30.95       45.07     13.83 o 
  -8   3   6        8.79        5.65      5.04 o 
  -7   3   6       99.54      100.97     24.41 o 
  -6   3   6       99.33      112.19     10.93 o 
  -5   3   6       11.10       11.92      3.07 o 
  -4   3   6      870.72      940.73     11.52 o 
  -3   3   6       72.46       83.52      5.48 o 
  -2   3   6      143.22      154.34      6.85 o 
  -1   3   6      493.17      501.53     19.69 o 
   0   3   6      858.06      935.79     18.17 o 
   1   3   6     1691.98     1840.54     26.25 o 
   2   3   6      189.91      184.85     12.31 o 
   3   3   6      562.05      490.52     19.64 o 
   4   3   6     2195.24     2277.24     28.60 o 
   5   3   6        4.14       11.66      9.87 o 
   6   3   6       50.49       41.06      9.18 o 
   7   3   6      292.60      245.95     17.81 o 
   8   3   6      126.42      136.44     17.96 o 
   9   3   6       88.48       84.70      6.66 o 
  10   3   6       44.31       19.69      7.63 o 
 -12   4   6        1.87       20.65     12.76 o 
 -11   4   6        1.00       10.53      6.03 o 
 -10   4   6        3.39       23.48      7.39 o 
  -9   4   6       14.37       23.70      7.34 o 
  -8   4   6     1581.41     1387.12     61.65 o 
  -6   4   6       28.36       34.95      6.28 o 
  -5   4   6       27.67       31.25      3.59 o 
  -4   4   6      195.76      188.92     12.75 o 
  -3   4   6        4.18       12.91      4.20 o 
  -2   4   6       71.90       59.76      4.63 o 
  -1   4   6        1.29       18.53      5.76 o 
   0   4   6     1650.07     1858.79    100.31 o 
   1   4   6        7.18       10.34      3.57 o 
   2   4   6       10.58       12.43      4.71 o 
   3   4   6      329.85      326.60     37.00 o 
   4   4   6      355.56      362.64     15.69 o 
   5   4   6      638.88      656.79     29.59 o 
   6   4   6     1535.21     1585.22     38.17 o 
   7   4   6      242.40      199.81     14.99 o 
   8   4   6      182.65      165.35     14.71 o 
   9   4   6       12.15       25.50      6.95 o 
  10   4   6       11.40       24.80      6.68 o 
 -11   5   6       46.19       51.58     20.31 o 
 -10   5   6        1.58       -3.57      7.72 o 
  -9   5   6      232.21      279.81     14.83 o 
  -8   5   6      348.31      335.26     20.88 o 
  -7   5   6       61.88       78.38     15.19 o 
  -6   5   6       61.37       40.16      8.46 o 
  -5   5   6      402.59      438.46     19.56 o 
  -4   5   6       20.97       29.39      5.99 o 
  -3   5   6     1816.61     1812.88     19.75 o 
  -2   5   6      398.38      430.66     11.55 o 
  -1   5   6      329.31      434.71     21.10 o 
   0   5   6      380.07      359.94     37.28 o 
   1   5   6      238.39      214.21     19.13 o 
   2   5   6       14.33       21.12      6.97 o 
   3   5   6       24.64       22.15      3.59 o 
   4   5   6       61.54       64.68     10.58 o 
   5   5   6     1333.95     1396.03     85.11 o 
   6   5   6      989.09     1028.05     47.45 o 
   7   5   6       41.21       31.00      5.82 o 
   8   5   6        0.00       11.59      9.34 o 
   9   5   6        1.59       18.87      5.43 o 
  10   5   6       52.36       68.85     21.04 o 
 -11   6   6        8.96       21.65      7.56 o 
 -10   6   6        0.57       18.44     10.37 o 
  -9   6   6       40.46       22.57      8.52 o 
  -8   6   6      134.28      162.59     27.89 o 
  -7   6   6        0.13       10.24      4.38 o 
  -6   6   6       85.16       83.60     16.09 o 
  -5   6   6      740.19      748.95     13.50 o 
  -4   6   6       63.34       42.74      4.77 o 
  -3   6   6      103.46      110.10      7.93 o 
  -2   6   6      532.03      553.13     22.61 o 
  -1   6   6      104.87      113.76      8.92 o 
   0   6   6      205.53      192.43      7.04 o 
   1   6   6       12.15       16.27      6.00 o 
   2   6   6       31.54       26.88      3.63 o 
   3   6   6       19.09       23.62      4.39 o 
   4   6   6      174.49      186.33     32.86 o 
   5   6   6      822.55      756.96     33.82 o 
   6   6   6      515.91      489.20     25.58 o 
   7   6   6      109.99       84.59     11.97 o 
   8   6   6      226.83      252.15     20.44 o 
   9   6   6        0.10        6.28      8.53 o 
 -10   7   6       54.29       60.21      9.07 o 
  -9   7   6      177.51      181.07     13.98 o 
  -8   7   6      111.93       90.36      8.92 o 
  -7   7   6       82.55       74.98     11.82 o 
  -6   7   6      102.13      140.16     15.85 o 
  -5   7   6        8.60       16.79      5.76 o 
  -4   7   6       80.60       94.23     12.99 o 
  -3   7   6        1.55        2.55      2.81 o 
  -2   7   6      764.20      782.78     21.28 o 
  -1   7   6       39.75       67.63      8.87 o 
   0   7   6      288.95      319.05     15.56 o 
   1   7   6        1.03       12.01      2.92 o 
   2   7   6       12.50       21.95      5.65 o 
   3   7   6      205.52      251.68     26.83 o 
   4   7   6       11.82       17.89      7.58 o 
   5   7   6      162.38      158.11     13.04 o 
   6   7   6      114.29      118.53     11.39 o 
   7   7   6       30.29       51.47      9.18 o 
   8   7   6      131.12      111.72     13.43 o 
   9   7   6       37.22       28.96      7.11 o 
  -9   8   6      194.90      153.90     19.79 o 
  -8   8   6       44.98       66.20      7.26 o 
  -7   8   6      186.25      197.60     24.09 o 
  -6   8   6      313.14      309.91     28.53 o 
  -5   8   6      235.70      189.56     13.38 o 
  -4   8   6       43.61       53.43      7.59 o 
  -3   8   6       16.44       23.06      6.72 o 
  -2   8   6        2.25        5.23      2.80 o 
  -1   8   6      250.30      272.52     14.14 o 
   0   8   6       61.81       34.26      6.15 o 
   1   8   6        2.77        5.15      4.29 o 
   2   8   6      145.67      154.82     17.42 o 
   3   8   6        0.04       16.27      6.56 o 
   4   8   6        0.21        1.58      6.59 o 
   5   8   6      157.14      127.06     19.42 o 
   6   8   6        9.16       11.38     11.63 o 
   7   8   6       17.14       40.97      9.61 o 
   8   8   6       25.65       17.09      9.86 o 
  -9   9   6        5.95       20.80      4.68 o 
  -8   9   6        0.12        9.83      6.06 o 
  -7   9   6       25.46       20.34      6.69 o 
  -6   9   6       20.91       16.51     15.94 o 
  -5   9   6        1.09       22.24      7.12 o 
  -4   9   6      250.33      215.25     13.74 o 
  -3   9   6        5.29       24.83     15.76 o 
  -2   9   6       97.27       81.42      9.32 o 
  -1   9   6       24.50       23.14      6.41 o 
   0   9   6      152.36      162.70     11.50 o 
   1   9   6       58.35       78.16     14.29 o 
   2   9   6       96.15       98.54     12.95 o 
   3   9   6        0.93        4.92      9.53 o 
   4   9   6      138.00      104.68     14.73 o 
   5   9   6       39.35       28.40     18.43 o 
   6   9   6        0.78       15.58      7.81 o 
   7   9   6       35.68       86.66     19.02 o 
  -7  10   6        0.01       49.86     15.02 o 
  -6  10   6       78.60       85.58     22.81 o 
  -5  10   6      212.81      201.61     39.75 o 
  -4  10   6      251.36      177.61     20.45 o 
  -3  10   6       45.86       69.84     10.49 o 
  -2  10   6       72.87       35.44     16.46 o 
  -1  10   6        3.03       25.96     14.43 o 
   0  10   6        4.92       18.49     15.08 o 
   1  10   6       64.85      100.50     24.71 o 
   2  10   6        2.88       60.94     23.01 o 
   3  10   6        4.27       55.36     12.10 o 
   4  10   6        6.26       -6.66     11.81 o 
   5  10   6       63.25       50.24     18.26 o 
   6  10   6        0.03       20.28     13.73 o 
  -6  11   6       11.33       21.09     10.12 o 
  -5  11   6       13.98       20.94     11.82 o 
  -4  11   6        3.26       19.70      8.52 o 
  -3  11   6       25.40       52.77     10.93 o 
  -2  11   6        0.70       14.47      8.22 o 
  -1  11   6        7.35       32.15     11.28 o 
   0  11   6       14.97       16.85     11.09 o 
   1  11   6       81.98       80.79     14.64 o 
   2  11   6       67.05       49.05     15.53 o 
   3  11   6       54.45       41.83     17.34 o 
   4  11   6       55.50       52.26     14.77 o 
  -3  12   6       18.13        7.18      7.33 o 
  -2  12   6       32.83       34.82     14.72 o 
  -1  12   6       87.51       91.24     13.44 o 
   0  12   6       16.72       32.61     14.32 o 
   1  12   6       50.52       93.84     16.44 o 
   2  12   6        3.56       16.75      5.86 o 
 -12   1   7        0.02       28.31     14.63 o 
 -11   1   7       72.15       95.87      9.89 o 
 -10   1   7       17.35       46.04     12.70 o 
  -9   1   7       19.60       38.11      7.71 o 
  -8   1   7      108.52      107.43     16.32 o 
  -7   1   7       77.59      122.62     18.39 o 
  -6   1   7      358.84      389.15     29.42 o 
  -5   1   7      582.43      633.93     23.60 o 
  -4   1   7     1842.20     1819.24     26.18 o 
  -3   1   7      436.58      461.66     15.55 o 
  -2   1   7       22.94       40.32      4.94 o 
  -1   1   7       58.46       55.49      5.29 o 
   0   1   7      108.12       74.38      3.94 o 
   1   1   7        9.36       12.64      2.63 o 
   2   1   7     2970.58     3057.62     34.04 o 
   3   1   7       14.17       14.35      3.57 o 
   4   1   7      103.96      114.73     11.54 o 
   5   1   7      185.42      207.15     13.29 o 
   6   1   7      179.60      184.20     13.87 o 
   7   1   7      244.57      253.68     22.30 o 
   8   1   7       73.42       67.32     14.92 o 
   9   1   7       11.81        8.00     10.13 o 
  10   1   7       35.91       39.00     13.02 o 
 -12   2   7        4.29       25.00      8.87 o 
 -11   2   7        1.11        7.31     16.76 o 
 -10   2   7        1.61       22.08      6.30 o 
  -9   2   7      351.31      332.89     24.97 o 
  -8   2   7      488.40      437.85     23.15 o 
  -7   2   7      491.72      498.86     29.56 o 
  -6   2   7       64.82       52.49      8.43 o 
  -5   2   7       69.80       64.09      7.06 o 
  -4   2   7       45.40       67.16      5.94 o 
  -3   2   7       67.11       86.70      6.85 o 
  -2   2   7      967.73      979.98     13.56 o 
  -1   2   7     3737.09     3840.66     24.85 o 
   0   2   7      900.02      830.00     14.88 o 
   1   2   7       12.35       14.52      3.60 o 
   2   2   7      119.26      125.37      9.40 o 
   3   2   7       35.17       32.39     10.05 o 
   4   2   7       81.15      101.47     11.52 o 
   5   2   7       48.53       42.17     12.02 o 
   6   2   7        2.06       18.24      5.26 o 
   7   2   7       45.64       31.67      6.83 o 
   8   2   7      174.14      179.27     15.36 o 
   9   2   7      129.57      109.34     12.59 o 
  10   2   7        7.32       25.31      6.24 o 
 -12   3   7        4.34        7.27      5.92 o 
 -11   3   7      107.75      102.01     27.02 o 
 -10   3   7        0.10       -1.52      5.35 o 
  -9   3   7       54.07       34.28      7.09 o 
  -8   3   7      403.74      363.69     31.93 o 
  -7   3   7      699.03      697.85     58.40 o 
  -6   3   7      253.56      267.92     17.26 o 
  -5   3   7      408.74      364.95     28.32 o 
  -4   3   7      257.61      242.79     18.21 o 
  -3   3   7      121.27      121.01     11.18 o 
  -2   3   7      568.85      478.28     12.88 o 
  -1   3   7        1.15       14.14      4.15 o 
   0   3   7      224.20      253.73     22.71 o 
   1   3   7     3005.64     3128.51     67.40 o 
   2   3   7      122.54      161.77      9.25 o 
   3   3   7       55.41       60.74      5.93 o 
   4   3   7       53.04       56.75      7.84 o 
   5   3   7      236.05      263.21     16.82 o 
   6   3   7        3.15       14.92     11.03 o 
   7   3   7        9.25       23.28      7.82 o 
   8   3   7       43.22       55.72      9.70 o 
   9   3   7        7.65       13.32      8.41 o 
  10   3   7        6.69       34.29      7.50 o 
 -12   4   7        0.70       14.24     14.80 o 
 -11   4   7       38.89       53.81     10.01 o 
 -10   4   7        3.75       15.17      4.64 o 
  -9   4   7       32.15       60.11     11.17 o 
  -8   4   7       31.58       51.95      7.84 o 
  -7   4   7       41.67       47.58     10.96 o 
  -6   4   7      143.05      109.52      9.64 o 
  -5   4   7      666.39      639.95     20.76 o 
  -4   4   7      119.72      135.29      9.16 o 
  -3   4   7      232.58      210.87      8.32 o 
  -2   4   7       71.26       80.75      8.61 o 
  -1   4   7      204.83      234.10     13.48 o 
   0   4   7      799.05      852.52     28.29 o 
   1   4   7      145.39      185.31     10.97 o 
   2   4   7        0.21        6.51      3.56 o 
   3   4   7       32.55       29.21      5.21 o 
   4   4   7      253.11      256.62     17.40 o 
   5   4   7        7.82       12.16      4.36 o 
   6   4   7      643.97      692.60     33.61 o 
   7   4   7      361.04      353.20     21.25 o 
   8   4   7       62.01       56.51     15.34 o 
   9   4   7        0.02       35.36     11.42 o 
  10   4   7       74.03       66.50     13.72 o 
 -11   5   7       36.51       40.25      6.70 o 
 -10   5   7        5.45       26.76      7.68 o 
  -9   5   7       79.52       58.09      9.09 o 
  -8   5   7       65.68       50.67      7.12 o 
  -7   5   7      205.50      222.78     38.36 o 
  -6   5   7      273.06      288.33     15.86 o 
  -5   5   7        4.74       12.37      8.43 o 
  -4   5   7       56.84       50.85      4.95 o 
  -3   5   7       36.02       30.29      3.84 o 
  -2   5   7        6.06       11.11      3.83 o 
  -1   5   7        6.87       10.95      7.82 o 
   0   5   7        0.72       20.28     14.55 o 
   1   5   7       12.19       20.89      7.38 o 
   2   5   7       51.96       56.24     10.45 o 
   3   5   7       14.37       23.45      6.72 o 
   4   5   7      101.39      119.95     22.60 o 
   5   5   7        1.63        3.89      6.94 o 
   6   5   7      585.98      562.36     33.68 o 
   7   5   7      217.16      228.67     16.18 o 
   8   5   7       58.38       52.88     13.68 o 
   9   5   7        2.31       11.49      3.71 o 
 -11   6   7       28.65       22.21      8.91 o 
 -10   6   7        0.67       43.21      8.02 o 
  -9   6   7        2.37       11.45      6.96 o 
  -8   6   7      125.49      107.61     13.88 o 
  -7   6   7      426.81      441.87     26.94 o 
  -6   6   7        2.51       12.95      4.67 o 
  -5   6   7      274.14      280.78     22.18 o 
  -4   6   7       80.62       56.03      5.88 o 
  -3   6   7      109.55       81.05      7.17 o 
  -2   6   7      115.67      110.97     10.59 o 
  -1   6   7      109.05      113.92      8.83 o 
   0   6   7       35.88       37.20     13.30 o 
   1   6   7       15.97       13.24      3.76 o 
   2   6   7       62.07       48.18      6.26 o 
   3   6   7       27.98       36.19      8.34 o 
   4   6   7       22.26       41.69     17.31 o 
   5   6   7       10.91       11.32     12.18 o 
   6   6   7      136.67      120.15     20.03 o 
   7   6   7       49.30       33.82     17.44 o 
   8   6   7        5.55       10.09      6.71 o 
   9   6   7        8.41        3.89     11.51 o 
 -10   7   7       22.13       50.46     14.21 o 
  -9   7   7      115.42       88.22     12.28 o 
  -8   7   7      128.39      101.87      9.23 o 
  -7   7   7       90.02       99.10      7.76 o 
  -6   7   7       38.05       55.19      5.67 o 
  -5   7   7        0.00       14.85      8.85 o 
  -4   7   7        6.47        3.94      6.79 o 
  -3   7   7       22.84       34.40      5.69 o 
  -2   7   7        7.15       23.92      9.49 o 
  -1   7   7      153.67      186.24     15.19 o 
   0   7   7       58.15       67.58     12.11 o 
   1   7   7      695.86      680.18     34.39 o 
   2   7   7      120.67      122.39     15.98 o 
   3   7   7      156.18      159.50     20.04 o 
   4   7   7      206.71      197.27     15.04 o 
   5   7   7      107.63       95.19     16.84 o 
   6   7   7       35.19       46.59     12.64 o 
   7   7   7        0.40       21.04     17.26 o 
   8   7   7      102.24       77.57     13.74 o 
  -9   8   7      228.13      169.84     14.48 o 
  -8   8   7       13.35       34.11      9.43 o 
  -7   8   7       60.80       81.12      7.65 o 
  -6   8   7       21.23       32.21      6.96 o 
  -5   8   7       17.37        7.74     11.95 o 
  -4   8   7       87.97       84.04     20.51 o 
  -3   8   7       70.86       49.72      7.00 o 
  -2   8   7       76.62       57.41     16.97 o 
  -1   8   7       23.74       25.68      9.33 o 
   0   8   7       67.71       87.52     16.13 o 
   1   8   7      117.98       89.42      9.64 o 
   2   8   7      166.71      135.70     18.16 o 
   3   8   7        8.21       35.53     21.07 o 
   4   8   7       14.10       20.52     13.02 o 
   5   8   7        0.78       15.78      4.54 o 
   6   8   7       83.06       90.87     15.83 o 
   7   8   7        0.82      -10.00     11.67 o 
  -8   9   7       42.10       55.05     10.06 o 
  -7   9   7       27.06       26.10      9.97 o 
  -6   9   7        0.15       47.71     17.09 o 
  -5   9   7       18.72       37.09     13.84 o 
  -4   9   7        0.51        6.69      8.60 o 
  -3   9   7       23.18       34.23      9.56 o 
  -2   9   7      346.04      259.06     23.35 o 
  -1   9   7       34.03       22.09      6.62 o 
   0   9   7        1.67       11.81      4.31 o 
   1   9   7        5.78       26.46     11.34 o 
   2   9   7       21.53       44.47     16.35 o 
   3   9   7       12.53       26.96     11.61 o 
   4   9   7       50.11       38.68     21.41 o 
   5   9   7        1.09        5.65     10.99 o 
   6   9   7        0.47       29.36     18.34 o 
   7   9   7       39.99       12.18     12.98 o 
  -7  10   7      167.80      138.07     30.76 o 
  -6  10   7        3.11       16.20      7.01 o 
  -5  10   7        3.34       31.39     15.47 o 
  -4  10   7      144.90      149.38     11.92 o 
  -3  10   7      211.26      231.77     31.02 o 
  -2  10   7        0.07       53.09     19.13 o 
  -1  10   7      243.27      253.93     25.01 o 
   0  10   7       10.60       37.41     13.86 o 
   1  10   7      367.86      362.23     34.85 o 
   2  10   7       18.11      -11.81     11.81 o 
   3  10   7        2.29       10.57     11.86 o 
   4  10   7       14.50       33.13     15.92 o 
  -5  11   7       44.42       30.48     14.91 o 
  -4  11   7       65.29       83.45     14.93 o 
  -3  11   7       92.44       84.72     18.21 o 
  -2  11   7       17.26       30.93     11.74 o 
  -1  11   7        7.40       31.63     12.55 o 
   0  11   7        2.24        8.40      6.68 o 
   1  11   7        0.14       19.78      9.14 o 
   2  11   7      234.66      195.53     52.21 o 
   3  11   7        0.21       22.66     15.27 o 
   4  11   7        2.15       15.77      6.58 o 
  -2  12   7       67.59       76.91     17.63 o 
  -1  12   7      128.41      105.11     20.31 o 
   0  12   7       35.20       46.37      9.68 o 
 -12   0   8       52.49       70.28     14.59 o 
 -11   0   8       29.64       24.41     10.40 o 
 -10   0   8      841.20      828.70     53.02 o 
  -9   0   8        0.21       10.02      6.72 o 
  -8   0   8      214.21      276.08     36.90 o 
  -7   0   8       27.58       47.47     11.55 o 
  -6   0   8       46.90       43.28      9.07 o 
  -5   0   8      709.27      731.42     41.80 o 
  -4   0   8      370.14      300.21     23.93 o 
  -3   0   8     1329.96     1462.59     27.26 o 
  -2   0   8       30.38       34.50      4.30 o 
   0   0   8     2515.57     2516.11     25.80 o 
   1   0   8     3753.90     3516.55     37.93 o 
   2   0   8      162.19      151.57     17.94 o 
   3   0   8     1367.27     1452.91     36.30 o 
   4   0   8       52.39       65.45      9.73 o 
   5   0   8        9.31       14.14      4.28 o 
   6   0   8        7.70       43.96     46.83 o 
   7   0   8      165.32      134.76     22.31 o 
   8   0   8        0.03       17.84      7.08 o 
   9   0   8        0.13       35.20     14.55 o 
  10   0   8       20.73       25.13     10.33 o 
 -12   1   8        7.88       19.54      8.61 o 
 -11   1   8       45.11       27.35      8.50 o 
 -10   1   8       83.14       60.45      9.21 o 
  -9   1   8       17.98       32.20      9.42 o 
  -8   1   8       87.26      101.62     22.30 o 
  -7   1   8       19.47       22.78      6.67 o 
  -6   1   8      406.83      346.73     12.90 o 
  -5   1   8       72.29       88.37     12.16 o 
  -4   1   8      343.10      344.80     18.59 o 
  -3   1   8       19.24       24.20      2.86 o 
  -2   1   8      347.61      383.62     16.91 o 
  -1   1   8       42.82       40.44      5.42 o 
   0   1   8      128.84      121.54      6.49 o 
   1   1   8        6.36       12.78      2.24 o 
   2   1   8      860.37      765.85     26.88 o 
   3   1   8     1013.26     1089.62     28.63 o 
   4   1   8      224.53      220.12     12.81 o 
   5   1   8       72.87       78.76      8.69 o 
   6   1   8       32.49       37.51      7.61 o 
   7   1   8        7.08        5.65      3.38 o 
   8   1   8       10.04       24.46      6.06 o 
   9   1   8       34.09       22.91     17.05 o 
  10   1   8       87.36       81.23      9.85 o 
 -12   2   8        0.06        8.53     11.44 o 
 -11   2   8      133.20      141.92     14.28 o 
 -10   2   8       15.25       33.62      9.41 o 
  -9   2   8      316.73      256.85     29.26 o 
  -8   2   8      152.27      143.04     15.30 o 
  -7   2   8        0.33       23.56      7.31 o 
  -6   2   8      189.09      197.58     11.29 o 
  -5   2   8      102.06      111.75     12.74 o 
  -4   2   8      160.99      146.52      9.61 o 
  -3   2   8       37.77       32.61      7.90 o 
  -2   2   8      807.42      883.74     13.66 o 
  -1   2   8      406.74      467.99     10.59 o 
   0   2   8      451.05      432.62     22.57 o 
   1   2   8     1097.09     1062.18     18.21 o 
   2   2   8        1.40        8.12      3.55 o 
   3   2   8      557.94      569.81     28.16 o 
   4   2   8      173.12      221.51     13.25 o 
   5   2   8       20.54       37.07      6.89 o 
   6   2   8        7.04       22.73      6.44 o 
   7   2   8       13.60       16.41      5.19 o 
   8   2   8       16.11       27.80      9.94 o 
   9   2   8      123.43      110.98     14.40 o 
  10   2   8       43.46       35.84      9.98 o 
 -12   3   8        0.27       26.33      7.84 o 
 -11   3   8      104.50      142.11     26.91 o 
 -10   3   8       29.68       35.20      9.68 o 
  -9   3   8       30.68       33.58      7.68 o 
  -8   3   8     1057.29     1202.11     60.37 o 
  -7   3   8      197.09      209.66     11.27 o 
  -6   3   8       77.69       84.04     13.35 o 
  -5   3   8      299.90      293.98     28.81 o 
  -4   3   8        0.00       11.27      3.31 o 
  -3   3   8       15.51       11.47      2.47 o 
  -2   3   8       48.20       48.43      4.96 o 
  -1   3   8       90.86      109.91     12.18 o 
   0   3   8      359.37      381.56     17.20 o 
   1   3   8       87.06       77.35      7.98 o 
   2   3   8        7.31       15.61      6.38 o 
   3   3   8      284.14      236.51     34.02 o 
   4   3   8      207.09      228.09     16.39 o 
   5   3   8      234.75      228.03     14.94 o 
   6   3   8       51.59       57.17     13.95 o 
   7   3   8       62.73       80.06     10.04 o 
   8   3   8       17.55       33.20      7.89 o 
   9   3   8       65.17       72.26      8.87 o 
  10   3   8        6.51       22.16      5.03 o 
 -11   4   8        0.02       10.32      7.56 o 
 -10   4   8       19.09       17.19     10.54 o 
  -9   4   8      110.88      114.58     30.76 o 
  -8   4   8      250.90      240.59     18.38 o 
  -7   4   8      347.05      339.46     22.65 o 
  -6   4   8      274.58      223.92     15.84 o 
  -5   4   8       79.63       80.19     12.50 o 
  -4   4   8      279.44      295.78     10.75 o 
  -3   4   8       80.15       94.13     12.49 o 
  -2   4   8      102.95      165.01     11.78 o 
  -1   4   8       47.72      111.92     18.00 o 
   0   4   8      345.37      415.42     30.81 o 
   1   4   8       11.47       10.15      1.64 o 
   2   4   8        7.00       11.47      1.79 o 
   3   4   8       83.75       65.30     12.87 o 
   4   4   8      328.08      391.17     74.15 o 
   5   4   8       15.46       13.26      8.07 o 
   6   4   8      224.97      209.86     32.10 o 
   7   4   8      388.55      402.75     26.34 o 
   8   4   8      104.62      117.98     13.89 o 
   9   4   8       11.33       25.66      6.70 o 
 -11   5   8       39.65       62.14     27.67 o 
 -10   5   8        1.96       24.14      7.30 o 
  -9   5   8       19.20       21.06     11.77 o 
  -8   5   8       57.44       66.38     10.00 o 
  -7   5   8      525.65      539.58     26.49 o 
  -6   5   8     3124.20     3338.23    106.11 o 
  -5   5   8        2.06        8.79      5.76 o 
  -4   5   8       26.64       25.15      4.38 o 
  -3   5   8       58.45       42.01      6.26 o 
  -2   5   8        9.52       15.71      6.80 o 
  -1   5   8     1011.25     1045.91     41.26 o 
   0   5   8       71.18      105.26     37.97 o 
   1   5   8      326.31      390.53     20.73 o 
   2   5   8       64.52       50.36     12.47 o 
   3   5   8       12.77       18.39      3.89 o 
   4   5   8        9.12       10.45      3.95 o 
   5   5   8       15.10        5.67     22.98 o 
   6   5   8        0.06       17.22      4.68 o 
   7   5   8      248.15      224.83     18.88 o 
   8   5   8       24.62       23.23      6.87 o 
   9   5   8      254.52      210.93     24.18 o 
 -10   6   8      141.28      155.03     49.11 o 
  -9   6   8      116.99      144.30     15.62 o 
  -8   6   8       84.59       64.08      7.52 o 
  -7   6   8      967.47     1017.75     42.03 o 
  -6   6   8       62.35       40.90      7.60 o 
  -5   6   8       67.26       58.47      7.66 o 
  -4   6   8        1.54        8.32      6.07 o 
  -3   6   8       84.61       67.21      8.69 o 
  -2   6   8      120.96      133.56     11.42 o 
  -1   6   8       47.94       80.18     20.05 o 
   0   6   8      328.49      387.16     26.28 o 
   1   6   8       18.11       15.87     21.41 o 
   2   6   8       61.06       58.30     11.05 o 
   3   6   8        0.98        7.85      2.81 o 
   4   6   8      149.91      195.51     38.80 o 
   5   6   8      378.25      456.99     33.42 o 
   6   6   8        5.26       13.45      7.36 o 
   7   6   8        5.47       23.46      6.17 o 
   8   6   8      442.51      327.40     53.71 o 
 -10   7   8       24.54       26.53      9.46 o 
  -9   7   8       18.19       23.43      6.54 o 
  -8   7   8       37.73       34.97      9.38 o 
  -7   7   8      242.76      188.53     12.33 o 
  -6   7   8       17.37       23.74      5.20 o 
  -5   7   8      473.17      479.03     13.99 o 
  -4   7   8        6.66        7.44      4.69 o 
  -3   7   8       69.82       74.75     14.47 o 
  -2   7   8       39.47       45.48     23.77 o 
  -1   7   8       23.82       37.41      8.83 o 
   0   7   8      547.97      520.75     45.72 o 
   1   7   8      366.53      360.48     22.85 o 
   2   7   8        3.92       10.00      3.38 o 
   3   7   8        6.63       15.38      4.42 o 
   4   7   8       49.28       37.01      7.24 o 
   5   7   8       72.28       46.23     13.89 o 
   6   7   8       33.12       58.27     18.40 o 
   7   7   8        6.64       28.87     17.89 o 
   8   7   8       67.37       68.84     23.12 o 
  -9   8   8      109.37       71.28     11.75 o 
  -8   8   8       19.68       36.74     14.56 o 
  -7   8   8       11.90       28.32     10.32 o 
  -6   8   8      243.33      224.19     20.66 o 
  -5   8   8       26.60        7.21      6.21 o 
  -4   8   8      132.31      129.74     45.33 o 
  -3   8   8       65.26       51.31      6.05 o 
  -2   8   8      111.52       86.58      9.02 o 
  -1   8   8        2.56       44.89     13.82 o 
   0   8   8      255.74      245.66     19.43 o 
   1   8   8      192.28      157.73     15.99 o 
   2   8   8      237.60      206.88     21.77 o 
   3   8   8        2.77       26.56     23.44 o 
   4   8   8        9.18        7.25      5.02 o 
   5   8   8       86.11       39.81     19.84 o 
   6   8   8        2.79       24.60     13.55 o 
   7   8   8       29.94       90.98     19.05 o 
  -8   9   8       39.80       51.12      8.86 o 
  -7   9   8        0.25        8.34      9.92 o 
  -6   9   8       12.33       22.83     14.09 o 
  -5   9   8      126.16      110.10     11.02 o 
  -4   9   8       29.03       10.92     10.44 o 
  -3   9   8      190.01      127.86     14.77 o 
  -2   9   8       91.98       63.95      8.19 o 
  -1   9   8       44.23       41.38      7.27 o 
   0   9   8       90.05       80.82     12.28 o 
   1   9   8       14.46        7.18      8.29 o 
   2   9   8      193.51      154.21     19.53 o 
   3   9   8      207.86      215.36     26.36 o 
   5   9   8        0.00       16.75     12.25 o 
   6   9   8        0.91       33.70     20.40 o 
  -7  10   8        8.03       30.67     13.81 o 
  -6  10   8        4.09      123.92     21.12 o 
  -5  10   8       28.21        8.22     22.61 o 
  -4  10   8        0.52       22.58      9.70 o 
  -3  10   8       63.81       63.66     15.05 o 
  -2  10   8       15.48       32.01     19.02 o 
  -1  10   8       16.80       16.16      8.22 o 
   0  10   8       57.77       47.38     16.53 o 
   1  10   8       12.25       28.40     12.33 o 
   2  10   8        3.49       14.98     10.93 o 
   3  10   8       42.84       19.49      8.45 o 
   4  10   8       32.09       71.37     15.35 o 
   5  10   8        0.26        0.70     12.95 o 
  -5  11   8       33.72       33.78     14.38 o 
  -4  11   8       63.94       60.72      9.78 o 
  -3  11   8       61.43       38.76     17.19 o 
  -2  11   8       64.97       32.05     16.10 o 
  -1  11   8        0.24       -7.13     11.00 o 
   0  11   8       10.66       32.94     14.42 o 
   1  11   8        9.88       18.78      9.50 o 
   2  11   8        4.94       11.71      9.20 o 
   3  11   8        7.82       20.17      6.81 o 
 -12   1   9      104.40      124.73     25.96 o 
 -11   1   9        5.99       13.27     15.20 o 
 -10   1   9        0.15       23.78      6.85 o 
  -9   1   9      323.85      307.07     18.66 o 
  -8   1   9      227.66      196.37     19.01 o 
  -7   1   9       92.71       98.82     19.24 o 
  -6   1   9        1.98       17.89      6.86 o 
  -5   1   9      344.62      360.01     13.81 o 
  -4   1   9      206.71      210.04     12.87 o 
  -3   1   9       24.66       20.79      3.64 o 
  -2   1   9      608.75      684.93     17.51 o 
  -1   1   9      143.54      144.28      9.72 o 
   0   1   9      169.99      133.51     10.09 o 
   1   1   9      550.67      539.86     18.82 o 
   2   1   9      600.58      566.31     17.99 o 
   3   1   9      200.44      205.34     11.62 o 
   4   1   9       37.66       32.63      6.38 o 
   5   1   9      230.26      239.21     14.77 o 
   6   1   9       52.59       64.36     10.04 o 
   7   1   9       39.48       35.43     13.49 o 
   8   1   9        5.71       22.67      7.27 o 
   9   1   9        9.91       20.66      7.35 o 
 -12   2   9       27.04       35.61     20.04 o 
 -11   2   9        5.54       17.09      6.46 o 
 -10   2   9       19.72       26.68     12.37 o 
  -9   2   9       33.03       44.18      7.57 o 
  -8   2   9      167.21      165.45     11.71 o 
  -7   2   9      256.01      284.40     13.14 o 
  -6   2   9       83.06      105.72     13.88 o 
  -5   2   9       95.42      125.05     13.73 o 
  -4   2   9       35.86       34.30      5.32 o 
  -3   2   9      271.29      229.55     16.83 o 
  -2   2   9       52.27       58.04      7.27 o 
  -1   2   9       42.10       46.04      6.04 o 
   0   2   9       54.29       62.33      5.71 o 
   1   2   9       88.26       68.31      7.29 o 
   2   2   9     2152.16     2177.86     35.69 o 
   3   2   9     1219.98     1393.77     22.85 o 
   4   2   9       59.21       59.07      7.39 o 
   5   2   9       13.44       26.23      5.79 o 
   6   2   9        9.44        8.60      4.38 o 
   7   2   9        0.01       24.17      5.77 o 
   8   2   9        0.01       11.20      4.76 o 
   9   2   9      127.69      111.58     14.87 o 
 -11   3   9       21.90       47.91     15.93 o 
 -10   3   9       41.55       69.00      7.65 o 
  -9   3   9       33.65       16.13     11.60 o 
  -8   3   9      830.59      859.39     33.17 o 
  -7   3   9      160.51      163.75     27.70 o 
  -6   3   9      105.57      128.88     21.88 o 
  -5   3   9       17.15       18.34      6.37 o 
  -4   3   9       58.10       45.07      4.53 o 
  -3   3   9       34.46       38.03      3.76 o 
  -2   3   9      205.28      221.51     10.03 o 
  -1   3   9       10.47       16.67      9.80 o 
   0   3   9       23.12       18.86      3.09 o 
   1   3   9      388.57      370.71      8.26 o 
   2   3   9      478.01      487.26     14.13 o 
   3   3   9       22.56       25.26      5.02 o 
   4   3   9       24.16       24.01      8.86 o 
   5   3   9       11.71        8.73     11.39 o 
   6   3   9      172.87      203.15     13.44 o 
   7   3   9        0.87        4.40      3.67 o 
   8   3   9       12.61       42.43      9.49 o 
   9   3   9      118.19      128.61     16.69 o 
 -11   4   9       33.35       48.61      8.95 o 
 -10   4   9        0.90        2.91      8.49 o 
  -9   4   9      154.29      158.09     14.63 o 
  -8   4   9       28.51       30.37      9.46 o 
  -7   4   9        7.48       34.24     23.26 o 
  -6   4   9      389.60      465.70     22.98 o 
  -5   4   9      120.20       95.59     10.66 o 
  -4   4   9      510.93      472.28     11.59 o 
  -3   4   9     1320.11     1321.04     27.60 o 
  -2   4   9      233.59      253.64     24.92 o 
  -1   4   9        1.67        6.43     10.23 o 
   0   4   9       55.86       67.25      9.75 o 
   1   4   9     1128.42     1220.34     30.82 o 
   2   4   9       78.71      114.63     14.15 o 
   3   4   9       91.67       75.13      9.13 o 
   4   4   9        0.11        3.37     10.51 o 
   5   4   9      168.80      197.25     21.83 o 
   6   4   9      136.88      161.34     12.36 o 
   7   4   9      101.07       95.08      9.68 o 
   8   4   9       70.76       60.56      7.53 o 
   9   4   9       11.27        4.86      8.63 o 
 -11   5   9       58.79       49.28     15.10 o 
 -10   5   9        0.77        3.79      4.91 o 
  -9   5   9        1.12       -2.46      4.82 o 
  -8   5   9        1.36       13.59      5.43 o 
  -7   5   9        6.47       10.87      4.63 o 
  -6   5   9      600.23      609.15     25.69 o 
  -5   5   9      816.07      836.15     28.61 o 
  -4   5   9      295.58      317.37     13.47 o 
  -3   5   9      388.28      394.81     19.87 o 
  -2   5   9        1.54        8.19      6.03 o 
  -1   5   9       31.03       20.31      7.40 o 
   0   5   9       22.17       13.62     13.40 o 
   1   5   9       16.40       26.95      7.79 o 
   2   5   9       22.26       22.22      3.57 o 
   3   5   9       50.05       63.49     13.07 o 
   4   5   9        0.00        8.96      9.99 o 
   5   5   9       19.01       10.61      7.22 o 
   6   5   9        5.01        2.80      9.60 o 
   7   5   9        3.99       21.83      6.19 o 
   8   5   9        3.58        9.87      4.71 o 
 -10   6   9       33.74       34.47      9.63 o 
  -9   6   9       24.33       29.45      8.08 o 
  -8   6   9        0.80       21.41      8.87 o 
  -7   6   9       11.91       20.88      7.48 o 
  -6   6   9      465.67      399.37     40.68 o 
  -5   6   9      145.86      133.29     17.56 o 
  -4   6   9      194.15      146.00     14.45 o 
  -3   6   9      166.24      139.98     21.85 o 
  -2   6   9      250.16      227.79     14.91 o 
  -1   6   9        1.07       16.17      4.36 o 
   0   6   9       16.71       21.35      6.13 o 
   1   6   9      238.89      211.56     17.50 o 
   2   6   9        4.80       10.22      6.64 o 
   3   6   9       61.95       54.94      8.16 o 
   4   6   9       91.38       79.12     13.27 o 
   5   6   9      112.14       85.02     23.79 o 
   6   6   9        0.14       14.35      7.71 o 
   7   6   9       77.24       80.93     10.30 o 
   8   6   9      214.05      161.20     16.21 o 
 -10   7   9      109.79      123.47     20.50 o 
  -9   7   9        0.00       13.85      3.83 o 
  -8   7   9        1.65       12.96      4.80 o 
  -7   7   9      336.63      280.08     14.58 o 
  -6   7   9       78.86       75.37      8.38 o 
  -5   7   9       71.34       79.81      8.40 o 
  -4   7   9      156.38      145.72     36.11 o 
  -3   7   9      104.62      132.16     17.90 o 
  -2   7   9       33.82       50.19     10.83 o 
  -1   7   9        1.17       20.94     18.37 o 
   0   7   9       85.67       64.88     16.73 o 
   1   7   9       94.47       92.94     13.29 o 
   2   7   9       27.61       33.39     11.55 o 
   3   7   9       10.90       15.50      8.76 o 
   4   7   9        2.96       17.06     11.93 o 
   5   7   9        2.88       16.96     11.12 o 
   6   7   9       33.47       29.92     10.76 o 
   7   7   9       14.13       39.56     16.86 o 
  -9   8   9       72.65       79.07     12.24 o 
  -8   8   9       81.47       64.78     18.21 o 
  -7   8   9       46.61       37.02     14.12 o 
  -6   8   9        2.68       -8.44      9.65 o 
  -5   8   9        1.90       15.71      7.52 o 
  -4   8   9       99.00       76.37     10.99 o 
  -3   8   9       11.15       45.40     12.57 o 
  -2   8   9       15.41       14.35      6.32 o 
  -1   8   9       59.55      101.52     12.31 o 
   0   8   9      174.13      143.05     28.71 o 
   1   8   9        1.76       18.04      6.40 o 
   2   8   9       17.62       47.86     13.14 o 
   3   8   9      169.35      167.33     46.31 o 
   4   8   9       40.87       52.01     21.42 o 
   5   8   9       24.59       29.69     14.77 o 
   6   8   9       32.05       35.37     20.67 o 
  -8   9   9        0.05       22.09      8.77 o 
  -7   9   9       18.54       38.55     16.83 o 
  -6   9   9       10.54       24.49      9.00 o 
  -5   9   9        6.01       14.98     17.99 o 
  -4   9   9       94.48      117.92     31.86 o 
  -3   9   9        9.84       13.79     10.89 o 
  -2   9   9       11.39       37.40     13.68 o 
  -1   9   9       30.80       39.00     11.34 o 
   0   9   9        1.48        4.12      6.20 o 
   1   9   9        2.86       17.91      9.07 o 
   2   9   9        5.84       21.79     11.58 o 
   3   9   9       48.74       86.40     19.57 o 
   4   9   9        6.51      -10.36     11.05 o 
   5   9   9      102.00       99.80     17.68 o 
  -6  10   9        0.06       16.83      9.29 o 
  -5  10   9       24.64       22.38      9.66 o 
  -4  10   9      241.28      176.47     28.15 o 
  -3  10   9       32.05        8.56      8.15 o 
  -2  10   9       36.88       10.47      7.85 o 
  -1  10   9       24.92        1.19      6.81 o 
   0  10   9       10.98       16.49      8.35 o 
   1  10   9       63.66       72.03     14.09 o 
   2  10   9       27.05        8.53      8.31 o 
   3  10   9       78.18       94.15     19.43 o 
   4  10   9      497.63      509.03     55.99 o 
  -4  11   9       37.44       55.12     10.33 o 
  -3  11   9        0.16       21.58     11.51 o 
  -2  11   9        1.90        8.64      7.34 o 
  -1  11   9        0.00       -4.21     10.98 o 
   0  11   9        0.94        7.36      4.57 o 
   1  11   9       11.89       34.33     14.56 o 
   2  11   9       37.38       58.91     10.72 o 
 -12   0  10       49.94       28.83     11.27 o 
 -11   0  10       11.69       25.19     10.35 o 
 -10   0  10      114.60       91.57     22.32 o 
  -9   0  10       25.72        7.38      4.92 o 
  -8   0  10       27.70       11.53      8.24 o 
  -7   0  10      374.16      394.62     20.72 o 
  -6   0  10       10.51       11.20      6.37 o 
  -5   0  10       21.23       25.54      7.04 o 
  -4   0  10     1224.43     1122.34     22.33 o 
  -3   0  10       57.43       68.82      7.55 o 
  -2   0  10     1289.37     1266.36     33.08 o 
  -1   0  10      680.25      672.01     18.86 o 
   0   0  10       12.85       13.84      4.96 o 
   1   0  10       38.73       48.07     11.04 o 
   2   0  10       89.10       84.52     18.84 o 
   3   0  10      424.09      336.39     25.74 o 
   4   0  10     1256.91     1225.50     41.25 o 
   5   0  10      548.36      538.33     42.53 o 
   6   0  10       27.46       32.50     13.01 o 
   7   0  10      117.09      140.59     20.99 o 
   8   0  10       26.50       27.42      9.62 o 
   9   0  10        9.22       15.77      7.46 o 
 -12   1  10       10.93       29.68      8.34 o 
 -11   1  10        0.05        6.95      5.44 o 
 -10   1  10      150.23      163.95     14.15 o 
  -9   1  10      333.28      354.18     29.48 o 
  -8   1  10        2.03        5.51      6.83 o 
  -7   1  10       74.88       74.63     14.35 o 
  -6   1  10       56.44       54.05     10.10 o 
  -5   1  10       57.62       61.17      9.38 o 
  -4   1  10       66.51       73.07      7.69 o 
  -3   1  10        0.31       13.42      7.83 o 
  -2   1  10      791.39      822.55     20.21 o 
  -1   1  10      255.91      250.62     12.81 o 
   0   1  10        7.58       12.34      2.23 o 
   1   1  10       96.55       96.69     11.85 o 
   2   1  10      322.95      338.93     14.00 o 
   3   1  10        0.10       14.74      6.30 o 
   4   1  10        5.20       18.73      5.66 o 
   5   1  10      135.73      119.32     12.25 o 
   6   1  10       63.49       56.03     10.10 o 
   7   1  10        9.94       30.31      6.26 o 
   8   1  10        9.96       12.73      3.89 o 
   9   1  10        4.75       13.49      8.05 o 
 -11   2  10        5.19        6.17      9.75 o 
 -10   2  10        8.36       34.71      9.14 o 
  -9   2  10       11.42       18.77      8.74 o 
  -8   2  10       34.04       43.81      5.75 o 
  -7   2  10      184.86      169.37     15.50 o 
  -6   2  10       97.70      100.03     14.71 o 
  -5   2  10        0.31       12.58      7.95 o 
  -4   2  10      249.57      275.38      9.54 o 
  -3   2  10     1268.70     1371.51     16.14 o 
  -2   2  10      500.36      472.14     13.28 o 
  -1   2  10      207.84      212.24      8.70 o 
   0   2  10        4.38        9.34      2.36 o 
   1   2  10       68.75       74.74     22.06 o 
   2   2  10      181.24      149.69     16.54 o 
   3   2  10        0.30        8.37      4.43 o 
   4   2  10        0.06       19.84      5.00 o 
   5   2  10        6.71       17.56      4.58 o 
   6   2  10        0.42       18.47      4.97 o 
   7   2  10       94.19       97.20      9.22 o 
   8   2  10        9.40        9.34      7.60 o 
   9   2  10       17.20       15.90      6.13 o 
 -11   3  10      106.62       90.02     11.86 o 
 -10   3  10       73.20       63.20     11.16 o 
  -9   3  10        7.77       33.98     10.58 o 
  -8   3  10       52.02       69.84      9.10 o 
  -7   3  10       47.84       31.67     25.94 o 
  -6   3  10       33.44       30.90      8.12 o 
  -5   3  10      210.01      201.30     18.69 o 
  -4   3  10      608.82      563.15     21.16 o 
  -3   3  10       13.59       22.87      6.00 o 
  -2   3  10      278.34      266.54      7.52 o 
  -1   3  10      226.34      206.53     15.99 o 
   0   3  10        3.66        6.36      7.54 o 
   1   3  10       56.84       59.02     19.00 o 
   2   3  10        3.66        5.63      6.73 o 
   3   3  10      162.05      164.61     15.44 o 
   4   3  10        9.09        5.76      3.95 o 
   5   3  10       12.20       19.27      6.39 o 
   6   3  10      223.30      178.78     14.06 o 
   7   3  10      145.12      115.29     13.40 o 
   8   3  10      106.43       91.66     17.72 o 
   9   3  10       87.98       62.70     10.38 o 
 -11   4  10       52.86       43.60     12.66 o 
 -10   4  10        3.16        8.15      7.52 o 
  -9   4  10        5.98        5.98      5.67 o 
  -8   4  10        1.32       26.65      7.22 o 
  -7   4  10       42.40       38.60      7.79 o 
  -6   4  10     2009.93     1976.10     21.18 o 
  -5   4  10     2596.35     2513.57     98.19 o 
  -4   4  10     1405.93     1464.15     31.76 o 
  -3   4  10      161.92      152.41     16.52 o 
  -2   4  10        2.52       21.67     12.18 o 
  -1   4  10      145.30      176.97     12.78 o 
   0   4  10       11.30       20.64      9.89 o 
   1   4  10      101.91       92.07     15.77 o 
   2   4  10      239.56      261.20     12.25 o 
   3   4  10      262.70      224.13     25.03 o 
   4   4  10      415.29      336.45     20.27 o 
   5   4  10      193.34      171.68     21.68 o 
   6   4  10       46.87       46.49     11.23 o 
   7   4  10        2.66       23.77      7.04 o 
   8   4  10       90.48       82.76     11.81 o 
 -10   5  10       30.85       19.12     10.73 o 
  -9   5  10       37.67       21.31      9.63 o 
  -8   5  10       46.97       58.03      9.31 o 
  -7   5  10        8.21       18.76      6.62 o 
  -6   5  10        2.05        5.63      6.45 o 
  -5   5  10       84.36       78.31     12.73 o 
  -4   5  10       20.39       17.21      8.18 o 
  -3   5  10      385.38      427.17     25.93 o 
  -2   5  10      358.54      306.98     17.78 o 
  -1   5  10      687.87      752.80     35.54 o 
   0   5  10       14.01       12.28      6.06 o 
   1   5  10       13.05       13.19     14.04 o 
   2   5  10       28.81       13.83      5.30 o 
   3   5  10      209.37      222.78     39.55 o 
   4   5  10        3.17        6.11      9.24 o 
   5   5  10        4.78        8.59      8.49 o 
   6   5  10        2.08       12.62      3.37 o 
   7   5  10      424.29      270.99     33.62 o 
   8   5  10      256.65      201.98     26.48 o 
 -10   6  10       54.40       50.70      6.71 o 
  -9   6  10       40.31       39.37     10.02 o 
  -8   6  10       10.84       34.51      9.37 o 
  -7   6  10      659.07      772.41     16.41 o 
  -6   6  10      887.08      998.58     19.11 o 
  -5   6  10      297.17      275.77      7.11 o 
  -4   6  10     1464.74     1497.57     39.82 o 
  -3   6  10       18.78       40.33     11.38 o 
  -2   6  10        5.80       14.37      5.32 o 
  -1   6  10        9.40       14.59     13.57 o 
   0   6  10        6.54       24.28      8.69 o 
   1   6  10       22.93       19.39      9.10 o 
   2   6  10      266.68      250.75     17.36 o 
   3   6  10      307.46      299.45     20.08 o 
   4   6  10      272.05      327.03     21.34 o 
   5   6  10       13.00        9.29     12.42 o 
   6   6  10       50.63       68.09     16.88 o 
   7   6  10        4.36        4.26     11.81 o 
  -9   7  10       47.98       39.02     16.71 o 
  -8   7  10       58.33       87.31     14.46 o 
  -7   7  10       20.45       36.92     19.10 o 
  -6   7  10       43.53        7.56     11.98 o 
  -5   7  10        1.62       -1.12      4.58 o 
  -4   7  10      110.60      131.43     14.57 o 
  -3   7  10      165.19      107.45     11.77 o 
  -2   7  10       94.28       86.55     15.92 o 
  -1   7  10       67.37       40.56      9.74 o 
   0   7  10        1.68        0.44      5.66 o 
   1   7  10       82.89       93.95     12.02 o 
   2   7  10      183.35      178.75     15.98 o 
   3   7  10       10.80        3.33      6.02 o 
   4   7  10       14.31       31.53     20.48 o 
   5   7  10        3.90       36.67     18.13 o 
   6   7  10       35.24       51.43     17.32 o 
   7   7  10       67.72       82.36     18.44 o 
  -8   8  10        3.71        6.89      9.70 o 
  -7   8  10        4.53       56.15     13.78 o 
  -6   8  10       56.19       44.95     21.97 o 
  -5   8  10        0.27        8.12      5.45 o 
  -4   8  10        6.51        5.48      5.56 o 
  -3   8  10       15.09       28.26     10.94 o 
  -2   8  10       11.21       16.12      5.02 o 
  -1   8  10       73.56       63.05      7.82 o 
   0   8  10       23.61       36.38     10.79 o 
   1   8  10       25.74       31.63      9.94 o 
   2   8  10       26.67       40.31     10.88 o 
   3   8  10       61.77       40.87     10.99 o 
   5   8  10        1.22       12.75     12.85 o 
   6   8  10       13.06       39.04     24.96 o 
  -7   9  10        6.40       30.84     16.82 o 
  -6   9  10       18.12       18.59      9.78 o 
  -5   9  10       38.71       19.73     13.21 o 
  -4   9  10      130.94      131.40     20.03 o 
  -3   9  10        3.98       25.96     12.73 o 
  -2   9  10       17.11       10.24      9.25 o 
  -1   9  10        4.19       23.95      7.87 o 
   0   9  10       15.59       16.99      6.52 o 
   1   9  10       43.18       50.59     17.87 o 
   2   9  10      196.77      188.43     40.03 o 
   3   9  10       12.01        7.90      6.71 o 
   4   9  10       26.65       68.38     17.39 o 
  -6  10  10        8.21       32.01     14.56 o 
  -5  10  10       62.16       72.56     13.17 o 
  -4  10  10        5.97        6.81      6.33 o 
  -3  10  10       17.14       -6.67      9.94 o 
  -2  10  10       45.21       28.70     17.63 o 
  -1  10  10       15.53       46.38     10.63 o 
   0  10  10        5.99       25.60     10.79 o 
   1  10  10        0.08       14.34      7.57 o 
   2  10  10        0.00       39.99     20.90 o 
   3  10  10       97.47      134.39     23.33 o 
  -3  11  10        3.12       33.03     17.27 o 
  -2  11  10      102.46       87.86     16.99 o 
  -1  11  10       56.46       75.03     16.46 o 
   0  11  10        5.90       10.27     10.44 o 
 -11   1  11        7.83       30.81     10.47 o 
 -10   1  11       11.30        9.67      8.26 o 
  -9   1  11        1.68        4.74      4.47 o 
  -8   1  11        2.14       26.18     19.98 o 
  -7   1  11      329.59      278.46     20.08 o 
  -6   1  11       13.83       31.97      6.81 o 
  -5   1  11      158.82      170.10     14.85 o 
  -4   1  11       88.07      107.18     13.02 o 
  -3   1  11       40.12       42.78      4.64 o 
  -2   1  11        7.38        7.48      3.56 o 
  -1   1  11       48.16       50.13      4.55 o 
   0   1  11      163.61      159.36     13.41 o 
   1   1  11      395.50      488.26     28.95 o 
   2   1  11        1.82       18.16      5.58 o 
   3   1  11      293.81      223.35     16.80 o 
   4   1  11       18.54       10.06      4.47 o 
   5   1  11       81.93       88.72      8.77 o 
   6   1  11       20.59       20.08     11.16 o 
   7   1  11       30.14       33.70      7.12 o 
   8   1  11       16.57       43.15      6.99 o 
 -11   2  11        0.25       13.90      5.55 o 
 -10   2  11       16.17       21.32      6.11 o 
  -9   2  11      135.37      109.91     10.66 o 
  -8   2  11       86.05       92.61     10.76 o 
  -7   2  11      113.34       97.07     14.60 o 
  -6   2  11      103.04       93.80     15.13 o 
  -5   2  11      488.02      491.67     18.06 o 
  -4   2  11      694.80      651.01     38.00 o 
  -3   2  11      277.30      293.08     11.90 o 
  -2   2  11      587.39      557.95     20.59 o 
  -1   2  11       40.40       31.39      8.00 o 
   0   2  11      316.22      270.94     17.57 o 
   1   2  11        2.19        5.46      3.66 o 
   2   2  11        0.66       12.32      8.25 o 
   3   2  11      254.51      227.39     13.32 o 
   4   2  11       32.47       36.15      6.90 o 
   5   2  11        1.05       27.33      4.82 o 
   6   2  11        2.62       11.06      3.34 o 
   7   2  11       16.83       21.71      5.44 o 
   8   2  11        0.00       10.82      6.36 o 
 -11   3  11       46.26       45.87     10.80 o 
 -10   3  11        6.05       19.96      6.70 o 
  -9   3  11        0.50       17.54      5.81 o 
  -8   3  11      142.68      153.05     26.33 o 
  -7   3  11        0.09       19.98      7.29 o 
  -6   3  11       13.69       20.32      5.92 o 
  -5   3  11        7.89       31.67      6.12 o 
  -4   3  11        0.01        4.22      4.59 o 
  -3   3  11      164.59      146.23     10.10 o 
  -2   3  11      220.50      241.92     20.05 o 
  -1   3  11        5.62        9.91      6.80 o 
   0   3  11      364.79      387.58     14.36 o 
   1   3  11        4.71        6.07      3.46 o 
   2   3  11       11.51       21.24      4.66 o 
   3   3  11       12.76       26.55      6.77 o 
   4   3  11       37.94       43.10     14.84 o 
   5   3  11       19.02       34.91      5.35 o 
   6   3  11       11.14       21.28      4.23 o 
   7   3  11       12.99       29.30      6.74 o 
   8   3  11       14.86       34.20      9.26 o 
 -11   4  11      115.16      107.98     15.14 o 
 -10   4  11        0.64       19.10      7.01 o 
  -9   4  11       96.12      134.14     31.40 o 
  -8   4  11       89.32      125.08     14.02 o 
  -7   4  11      139.90      155.79     12.89 o 
  -6   4  11      345.29      337.85     23.91 o 
  -5   4  11      844.75      950.16     21.73 o 
  -4   4  11      211.45      218.14     25.16 o 
  -3   4  11      129.22      120.79     14.93 o 
  -2   4  11       77.43      115.10     14.34 o 
  -1   4  11       76.42      107.36     15.28 o 
   0   4  11       63.15      101.31     15.88 o 
   1   4  11      118.98      127.60     20.98 o 
   2   4  11       30.11       24.87      6.42 o 
   3   4  11       92.47       76.56      8.95 o 
   4   4  11        9.31       18.34     11.05 o 
   5   4  11       29.63       22.78      5.41 o 
   6   4  11        9.55        4.86      4.18 o 
   7   4  11       46.87       45.81      7.74 o 
   8   4  11       10.61       25.03     11.90 o 
 -10   5  11       17.21       15.76     23.62 o 
  -9   5  11        5.19       21.29     11.54 o 
  -8   5  11       28.85       26.95      7.53 o 
  -7   5  11       94.28       86.76      9.40 o 
  -6   5  11       60.56       77.82     17.80 o 
  -5   5  11      160.21      149.94     17.89 o 
  -4   5  11        6.50       14.59      5.18 o 
  -3   5  11       55.78       65.28     11.41 o 
  -2   5  11      155.02      183.61     13.00 o 
  -1   5  11       63.28       58.68     24.41 o 
   0   5  11        0.02       13.68     13.85 o 
   1   5  11        1.93       19.48      8.51 o 
   2   5  11        9.14        8.20      3.40 o 
   3   5  11       46.98       36.27     18.90 o 
   4   5  11       30.98        9.06      4.36 o 
   5   5  11       11.80        9.06      7.74 o 
   6   5  11       65.36       36.72      7.93 o 
   7   5  11        9.12       -7.44     10.06 o 
 -10   6  11        1.17       22.05      5.24 o 
  -9   6  11        7.34       13.11      6.31 o 
  -8   6  11        0.55       21.08     11.04 o 
  -7   6  11       94.64      157.62     16.60 o 
  -6   6  11        4.85        9.81     11.38 o 
  -5   6  11      872.11      785.46     34.20 o 
  -4   6  11      321.71      343.46     33.53 o 
  -3   6  11       65.25       81.06      9.05 o 
  -2   6  11       51.62       87.99     10.96 o 
  -1   6  11        0.10       19.10      6.57 o 
   0   6  11      145.80      184.68     15.06 o 
   1   6  11       77.31      109.52     14.79 o 
   2   6  11      118.45      101.51     15.99 o 
   3   6  11        0.46        8.84     10.54 o 
   4   6  11        3.02       16.33     11.22 o 
   6   6  11        2.27       61.44     18.18 o 
   7   6  11       29.28       35.92     14.37 o 
  -9   7  11        8.83       15.74     10.22 o 
  -8   7  11        1.72       -6.83      9.64 o 
  -7   7  11        0.67       50.02     13.52 o 
  -6   7  11       18.19       36.87     15.41 o 
  -5   7  11        1.77       16.57      5.56 o 
  -4   7  11      148.49      164.46     16.23 o 
  -3   7  11       19.24       18.10      9.86 o 
  -2   7  11      212.22      200.71     14.47 o 
  -1   7  11        5.83       14.83      5.74 o 
   0   7  11       25.87       31.68      5.95 o 
   1   7  11       54.95       83.06     20.23 o 
   2   7  11       42.94       65.94     10.37 o 
   3   7  11       79.30       69.69     12.22 o 
   4   7  11        3.26        0.40      5.65 o 
   5   7  11       18.77       35.46     19.79 o 
   6   7  11        4.06       20.56     12.93 o 
  -8   8  11        1.14       18.45     10.61 o 
  -7   8  11       69.51       60.52     12.67 o 
  -6   8  11        3.47       24.98     13.15 o 
  -5   8  11       20.28       15.81     13.26 o 
  -4   8  11      110.38       89.57     18.51 o 
  -3   8  11      127.39      121.21     14.35 o 
  -2   8  11      166.94      195.05     25.00 o 
  -1   8  11       55.21       63.64     10.70 o 
   0   8  11      228.86      188.03     14.89 o 
   1   8  11       19.77       38.91     11.55 o 
   2   8  11       47.34       46.89     11.80 o 
   3   8  11        0.15       13.81     19.82 o 
   4   8  11        0.00       29.72     15.52 o 
   5   8  11       20.22       41.63     17.11 o 
  -7   9  11       51.70       35.17     12.65 o 
  -6   9  11        1.51       32.68     17.81 o 
  -5   9  11      117.28       79.42     15.89 o 
  -4   9  11        2.64       -3.81     10.38 o 
  -3   9  11       15.78       14.82      5.62 o 
  -2   9  11       25.06       32.67     10.03 o 
  -1   9  11      165.84      166.72     34.35 o 
   0   9  11        1.05       10.62     14.35 o 
   1   9  11       19.61       -6.85     11.28 o 
   2   9  11        8.89       19.98     10.30 o 
   3   9  11       37.24       34.17     21.48 o 
   4   9  11        6.24       22.68     12.62 o 
  -5  10  11        6.11       21.61      7.54 o 
  -4  10  11       38.77       70.17     20.52 o 
  -3  10  11      110.29      119.51     16.35 o 
  -2  10  11        1.43       22.82     11.47 o 
  -1  10  11       23.01       16.92     10.93 o 
   0  10  11        0.12       -1.68     11.71 o 
   1  10  11        7.48       44.57     11.29 o 
   2  10  11        4.45       -6.84     11.47 o 
 -11   0  12        8.01       26.13     14.24 o 
 -10   0  12       36.44       42.17     12.24 o 
  -9   0  12       10.75       16.68      4.83 o 
  -8   0  12      223.74      204.01     16.79 o 
  -7   0  12       46.54       66.65      9.48 o 
  -6   0  12       25.71       31.86     10.97 o 
  -5   0  12       12.53       20.93      9.79 o 
  -4   0  12       78.80       71.18     12.44 o 
  -3   0  12       89.66       81.07      7.87 o 
  -2   0  12      402.02      399.36     27.82 o 
  -1   0  12      154.30      166.90     13.77 o 
   0   0  12      231.72      224.40     19.26 o 
   1   0  12        6.99       -6.45      6.45 o 
   2   0  12       32.95       36.68     12.48 o 
   3   0  12      156.71      125.00     23.30 o 
   4   0  12       27.01       17.27      9.92 o 
   5   0  12      221.76      209.60     23.19 o 
   6   0  12        2.55       20.24     13.60 o 
   7   0  12       73.43       81.56     23.41 o 
   8   0  12        0.39       20.88      8.73 o 
 -11   1  12        1.09       11.74     12.27 o 
 -10   1  12        6.88       14.73      5.49 o 
  -9   1  12        7.10       19.45      4.54 o 
  -8   1  12       88.42       73.36     11.17 o 
  -7   1  12      289.47      256.19     20.13 o 
  -6   1  12       34.99       38.93      7.31 o 
  -5   1  12       26.69       29.15      5.95 o 
  -4   1  12       33.48       60.05     15.14 o 
  -3   1  12       33.42       39.35      5.28 o 
  -2   1  12        9.59        8.73      3.69 o 
  -1   1  12      330.98      255.28     22.90 o 
   0   1  12       18.50       30.47      5.77 o 
   1   1  12       27.48       63.88     11.11 o 
   2   1  12       73.75       65.72     17.82 o 
   3   1  12       20.09       23.17      8.75 o 
   4   1  12      281.44      255.15     31.85 o 
   5   1  12       57.12       60.23      6.40 o 
   6   1  12       29.64       31.86     11.22 o 
   7   1  12        8.79       10.36      4.52 o 
   8   1  12       14.91       26.42      6.54 o 
 -11   2  12        1.90       24.84      8.98 o 
 -10   2  12        5.86        4.13     10.63 o 
  -9   2  12      136.20      121.70     10.38 o 
  -8   2  12        7.49       11.81     18.30 o 
  -7   2  12      226.61      229.94     33.25 o 
  -6   2  12       50.05       46.19      7.86 o 
  -5   2  12        0.00       19.34      5.27 o 
  -4   2  12       56.40       62.39      6.45 o 
  -3   2  12      128.02      119.49     14.09 o 
  -2   2  12        1.27        8.30      2.22 o 
  -1   2  12      159.58      147.13     12.14 o 
   0   2  12      707.44      676.80     29.03 o 
   1   2  12      412.89      366.57     27.76 o 
   2   2  12      143.53      125.08     11.19 o 
   3   2  12       57.19       44.71      8.55 o 
   4   2  12        8.43       28.92     10.79 o 
   5   2  12        2.76       16.67      8.48 o 
   6   2  12       44.34       69.09      6.73 o 
   7   2  12        5.62       12.17      4.30 o 
   8   2  12       20.17       20.05      4.60 o 
 -11   3  12        4.78       20.18      8.64 o 
 -10   3  12        0.34        9.79     10.24 o 
  -9   3  12       47.36       42.93     11.71 o 
  -8   3  12        8.35       16.99      7.62 o 
  -7   3  12        5.06       10.17      9.12 o 
  -6   3  12      413.67      433.38     16.23 o 
  -5   3  12      103.01       99.92     14.09 o 
  -4   3  12       30.11       26.49     10.31 o 
  -3   3  12     1038.34     1016.39     26.19 o 
  -2   3  12      181.55      183.50      9.07 o 
  -1   3  12      246.88      223.52     16.25 o 
   0   3  12       98.40      102.27     11.77 o 
   1   3  12      268.63      247.84     15.16 o 
   2   3  12      194.95      168.72     22.15 o 
   3   3  12        2.92        6.90     12.56 o 
   4   3  12      103.62      126.84     10.70 o 
   5   3  12        3.85        7.36      4.20 o 
   6   3  12        9.58       14.06      5.52 o 
   7   3  12        0.00       29.57      7.84 o 
 -10   4  12        0.70       14.26      9.56 o 
  -9   4  12        0.34       10.44      5.95 o 
  -8   4  12       46.04       45.96     11.40 o 
  -7   4  12       67.04       60.41     11.33 o 
  -6   4  12       64.75       70.84      8.80 o 
  -5   4  12       48.62       58.04      5.51 o 
  -4   4  12       56.60       65.27      7.40 o 
  -3   4  12       62.60       56.10     14.00 o 
  -2   4  12      323.54      360.48     19.72 o 
  -1   4  12      237.15      218.04     15.87 o 
   0   4  12       32.47       32.07      8.10 o 
   1   4  12       50.31       40.80      9.60 o 
   2   4  12      744.51      965.58     52.71 o 
   3   4  12      115.09       95.44     14.95 o 
   4   4  12       19.02       20.36      6.49 o 
   5   4  12        0.09       10.78      3.31 o 
   6   4  12       22.90       33.24      8.29 o 
   7   4  12        9.34        1.73      8.92 o 
 -10   5  12        8.37        2.55      7.71 o 
  -9   5  12        9.34       22.90     12.44 o 
  -8   5  12       23.23       -0.01      9.20 o 
  -7   5  12       68.47       60.15     21.72 o 
  -6   5  12       31.10       27.50      8.99 o 
  -5   5  12      411.96      381.11     22.05 o 
  -4   5  12     1204.66     1218.92     44.30 o 
  -3   5  12      311.15      391.27     24.20 o 
  -2   5  12       42.64       45.63      9.60 o 
  -1   5  12      226.62      241.96     16.52 o 
   0   5  12      253.54      280.09     20.98 o 
   1   5  12        8.02       49.24      9.73 o 
   2   5  12      282.66      282.48     47.17 o 
   3   5  12       16.04       32.94     15.73 o 
   4   5  12       12.23       18.16     12.40 o 
   5   5  12        4.63       12.96     12.05 o 
   6   5  12       16.35       17.82     15.74 o 
   7   5  12        1.46       32.09     17.43 o 
  -9   6  12       87.09       75.37     13.87 o 
  -8   6  12        5.73       18.05     10.41 o 
  -7   6  12       15.18       27.93     14.16 o 
  -6   6  12      304.47      278.99     41.37 o 
  -5   6  12       70.53       77.70      9.47 o 
  -4   6  12      329.09      323.00     24.17 o 
  -3   6  12      182.78      157.21     12.43 o 
  -2   6  12        0.41        9.93     11.13 o 
  -1   6  12       92.84       85.57     12.92 o 
   0   6  12       14.60       15.95      7.82 o 
   1   6  12       67.61       82.94     14.23 o 
   2   6  12      181.99      144.19     16.51 o 
   3   6  12       34.44       70.56     22.33 o 
   4   6  12       36.00       36.42     20.35 o 
   5   6  12        8.79       23.00     13.90 o 
   6   6  12       38.71       17.01     12.64 o 
  -8   7  12        0.20       38.65     15.19 o 
  -7   7  12       24.42       53.52     10.39 o 
  -6   7  12      129.24      174.75     19.60 o 
  -5   7  12      128.00      127.95     12.41 o 
  -4   7  12      224.98      215.75     26.19 o 
  -3   7  12        2.52       30.13      8.12 o 
  -2   7  12       13.19       17.54      5.62 o 
  -1   7  12       59.52       70.39     11.10 o 
   0   7  12       67.94       88.94     16.44 o 
   1   7  12       14.39       37.33     17.26 o 
   2   7  12       22.72       11.96     34.15 o 
   3   7  12        0.01       42.95     14.89 o 
   4   7  12        1.13       42.11     17.60 o 
   5   7  12        0.25       25.00     15.92 o 
  -7   8  12       39.08       21.46     10.02 o 
  -6   8  12        0.00       13.22     15.57 o 
  -5   8  12       30.65       25.75      8.23 o 
  -4   8  12       32.39       29.50      9.07 o 
  -3   8  12       32.63       29.05      8.37 o 
  -2   8  12      173.95      131.60     25.09 o 
  -1   8  12       78.19       86.07      9.17 o 
   0   8  12       33.85       25.55      7.24 o 
   1   8  12       18.59       18.17      7.38 o 
   2   8  12        0.01       19.60     22.17 o 
   3   8  12        0.89       20.42      9.90 o 
   4   8  12       26.32       26.43     19.70 o 
  -6   9  12        1.32       12.07      9.54 o 
  -5   9  12        0.05       20.62     13.69 o 
  -4   9  12       23.11      -11.46     11.46 o 
  -3   9  12       28.37       39.58     10.76 o 
  -2   9  12      106.87       69.26     22.06 o 
  -1   9  12        6.69        9.95      8.01 o 
   0   9  12       98.64       86.08     15.47 o 
   1   9  12       55.09       53.70     14.44 o 
   2   9  12        3.26        4.24      6.35 o 
   3   9  12        1.12       45.12     15.06 o 
  -3  10  12        0.20       20.47      9.86 o 
  -2  10  12       47.28       43.57      9.64 o 
  -1  10  12       72.73      133.87     22.22 o 
   0  10  12       41.72        7.22     12.89 o 
 -10   1  13       14.03       26.19      9.70 o 
  -9   1  13      100.94       91.26      9.85 o 
  -8   1  13        2.27       19.96      5.88 o 
  -7   1  13      171.92      151.71     19.84 o 
  -6   1  13      127.05      144.68     11.29 o 
  -5   1  13       17.56       27.11      5.35 o 
  -4   1  13        1.66       16.66      3.99 o 
  -3   1  13      102.17      134.30     21.84 o 
  -2   1  13       32.50       36.12      9.45 o 
  -1   1  13      861.76      890.66     30.29 o 
   0   1  13       11.31       26.49      7.85 o 
   1   1  13      300.77      329.35     57.55 o 
   2   1  13        0.95       15.02      7.55 o 
   3   1  13      110.10       63.50      8.89 o 
   4   1  13        6.53       41.31     26.36 o 
   5   1  13        0.80       13.07     26.86 o 
   6   1  13       50.20       46.39     11.37 o 
   7   1  13       54.86       62.63      9.04 o 
 -10   2  13      202.59      180.62     37.15 o 
  -9   2  13       75.41       80.45     12.17 o 
  -8   2  13      109.43      115.91     24.92 o 
  -7   2  13       16.93       34.98      8.55 o 
  -6   2  13      113.12      106.44      9.36 o 
  -5   2  13       22.06       40.29      7.36 o 
  -4   2  13      151.89      163.22     12.66 o 
  -3   2  13       52.49       59.34     14.62 o 
  -2   2  13      769.37      673.99     33.53 o 
  -1   2  13       33.14       23.95      8.11 o 
   0   2  13        1.35       17.99     10.08 o 
   1   2  13      104.94       83.84     12.94 o 
   2   2  13        0.27       -2.07      6.63 o 
   3   2  13      198.71      255.81     39.06 o 
   4   2  13       33.75       64.24     23.00 o 
   5   2  13       13.85       16.54      6.67 o 
   6   2  13       20.14       23.05      6.26 o 
   7   2  13       83.33       81.57      8.96 o 
 -10   3  13        9.54       40.90      8.62 o 
  -9   3  13        4.07       25.66      6.72 o 
  -8   3  13       39.62       44.64     10.92 o 
  -7   3  13        1.49        8.07      9.15 o 
  -6   3  13      385.19      387.61     23.92 o 
  -5   3  13       20.49       20.13      5.66 o 
  -4   3  13       67.12       52.81     10.26 o 
  -3   3  13     1041.58     1134.67     22.35 o 
  -2   3  13      324.60      269.01     15.41 o 
  -1   3  13      182.87      247.00     21.67 o 
   0   3  13       51.84       47.75     10.97 o 
   1   3  13       56.87       35.36      6.60 o 
   2   3  13        3.89       17.41      7.11 o 
   3   3  13        0.90        1.37      5.15 o 
   4   3  13       29.17       27.00      9.78 o 
   5   3  13        2.15       13.17      4.52 o 
   6   3  13       15.18       23.09      5.89 o 
   7   3  13        2.60       22.56      9.10 o 
 -10   4  13        3.49       -3.40      7.60 o 
  -9   4  13       60.77       46.00     11.39 o 
  -8   4  13      141.94      174.89      9.04 o 
  -7   4  13        2.85       12.13      4.34 o 
  -6   4  13       35.29       34.93     10.73 o 
  -5   4  13        1.90        9.73      3.24 o 
  -4   4  13        4.10       36.01     12.45 o 
  -3   4  13      128.90      106.11     12.33 o 
  -2   4  13       16.05       39.70      7.46 o 
  -1   4  13      548.50      550.20     29.11 o 
   0   4  13        5.62       13.11      5.53 o 
   1   4  13       22.22       42.55      7.27 o 
   2   4  13        0.05       12.40      8.09 o 
   3   4  13       11.45       37.49     19.92 o 
   4   4  13       77.79       86.64     16.64 o 
   5   4  13        8.45        7.39     11.30 o 
   6   4  13        0.76       18.11     10.46 o 
  -9   5  13        1.15       13.36      7.29 o 
  -8   5  13        3.23       29.18     13.65 o 
  -7   5  13       11.88       17.99     10.79 o 
  -6   5  13       22.87       15.06      5.29 o 
  -5   5  13       26.10       34.73     19.10 o 
  -4   5  13      253.07      264.64     17.78 o 
  -3   5  13        0.44       24.49     17.08 o 
  -2   5  13        0.32       18.89      6.32 o 
  -1   5  13        0.16       16.28      9.10 o 
   0   5  13        2.15       18.55     10.14 o 
   1   5  13       11.89       19.12      7.47 o 
   2   5  13       21.23       30.90     11.93 o 
   3   5  13      105.16       81.80     12.17 o 
   4   5  13        0.00       -0.88     10.67 o 
   5   5  13       13.02       21.71     12.97 o 
   6   5  13       11.48       21.83     13.69 o 
  -9   6  13       17.97       50.14     14.79 o 
  -8   6  13       29.35       32.32     15.65 o 
  -7   6  13        7.55        9.00      7.87 o 
  -6   6  13        0.43       18.06      9.18 o 
  -5   6  13       11.84       25.31      9.78 o 
  -4   6  13       64.01       56.62      8.88 o 
  -3   6  13       35.51       54.74      9.82 o 
  -2   6  13       48.18       38.17      8.63 o 
  -1   6  13      139.74      161.07     17.87 o 
   0   6  13        4.81       36.55     10.74 o 
   1   6  13       19.89       49.92     13.94 o 
   2   6  13       41.87       39.67     19.99 o 
   3   6  13        2.03       18.47      7.90 o 
   5   6  13        0.11       -1.99     11.62 o 
  -8   7  13        0.05       16.47      5.57 o 
  -7   7  13       18.78       20.90     10.50 o 
  -6   7  13       96.85       89.37     19.86 o 
  -5   7  13      141.61      141.41     16.07 o 
  -4   7  13       13.31       19.83     11.49 o 
  -3   7  13      319.55      309.66     20.68 o 
  -2   7  13      331.67      309.91     22.51 o 
  -1   7  13        0.15       18.77     22.53 o 
   0   7  13       46.74       39.07      9.30 o 
   1   7  13        1.15       34.02     21.63 o 
   2   7  13        0.61       36.79     10.03 o 
   3   7  13        2.82       39.65     10.61 o 
   4   7  13       25.67       45.35      7.48 o 
  -6   8  13       70.39      111.99     15.60 o 
  -5   8  13       27.58       14.36      7.21 o 
  -4   8  13        0.04       15.68      7.53 o 
  -3   8  13       20.93       24.38      8.56 o 
  -2   8  13      219.17      164.03     15.08 o 
  -1   8  13       19.60       25.30     13.62 o 
   0   8  13        0.11       14.22      4.70 o 
   1   8  13       14.89       23.91      8.14 o 
   2   8  13       38.10       44.83      9.33 o 
   3   8  13       18.96       27.64     13.71 o 
  -5   9  13       17.14       29.32     10.85 o 
  -4   9  13        0.10       18.90     13.63 o 
  -3   9  13       54.72       53.16     10.17 o 
  -2   9  13       10.16       21.00      7.29 o 
  -1   9  13        0.67       17.65     10.11 o 
   0   9  13        5.99       33.73     10.66 o 
   1   9  13       70.39       83.55     22.76 o 
 -10   0  14       14.75       26.66     12.32 o 
  -9   0  14       34.56       37.59     16.08 o 
  -8   0  14       23.42       13.38      6.57 o 
  -7   0  14     1069.70      932.41     66.96 o 
  -6   0  14       59.00       58.00     11.77 o 
  -5   0  14       58.42       74.37     18.03 o 
  -4   0  14      194.70      180.67     15.47 o 
  -3   0  14        8.77       13.59      5.55 o 
  -2   0  14       60.21       37.42     34.07 o 
  -1   0  14       49.91       41.88      7.03 o 
   0   0  14      605.14      623.27     42.16 o 
   1   0  14       36.61       41.39     10.32 o 
   2   0  14        1.31        1.71      8.50 o 
   3   0  14      183.29      197.21     19.89 o 
   4   0  14       80.50       65.90     23.61 o 
   5   0  14        4.43        8.12      6.43 o 
   6   0  14        5.96       16.36      8.03 o 
 -10   1  14        2.41       16.59      6.58 o 
  -9   1  14        2.29       27.62      7.88 o 
  -8   1  14       37.71       37.57     10.17 o 
  -7   1  14       36.86       37.80     10.65 o 
  -6   1  14        0.86        6.91      6.48 o 
  -5   1  14        1.83       20.01      5.61 o 
  -4   1  14       92.03       94.13      6.89 o 
  -3   1  14       98.37      106.29      9.76 o 
  -2   1  14       89.42      108.63     10.00 o 
  -1   1  14      435.18      428.49     25.31 o 
   0   1  14      457.68      420.22     19.46 o 
   1   1  14       75.14       94.47     12.00 o 
   2   1  14       88.43       81.90     22.54 o 
   3   1  14        2.97       23.29      6.42 o 
   4   1  14       21.28       48.55     13.69 o 
   5   1  14        3.09       11.26     10.24 o 
   6   1  14        8.02        7.96      8.92 o 
 -10   2  14        1.54       11.83     12.96 o 
  -9   2  14        1.21        6.82     12.11 o 
  -8   2  14      100.14       94.47     13.48 o 
  -7   2  14      123.33      140.00     13.14 o 
  -6   2  14       37.04       35.16      9.61 o 
  -5   2  14      378.22      389.57     20.66 o 
  -4   2  14       13.96       13.73      5.72 o 
  -3   2  14       25.43       30.87      9.93 o 
  -2   2  14        0.02       14.56      9.93 o 
  -1   2  14      234.73      238.54     14.85 o 
   0   2  14       20.97       44.02     14.36 o 
   1   2  14       86.77       69.88     13.58 o 
   2   2  14      188.78      196.37     14.71 o 
   3   2  14       24.63       17.61     13.72 o 
   4   2  14        1.84        7.29      4.33 o 
   5   2  14        8.86       10.66      5.97 o 
   6   2  14       15.15       10.08      4.43 o 
 -10   3  14       30.90       27.13      7.52 o 
  -9   3  14       38.49       35.48     10.85 o 
  -8   3  14       27.69       44.48      7.67 o 
  -7   3  14       79.11       50.47     11.92 o 
  -6   3  14       56.62       52.28     10.31 o 
  -5   3  14       11.25       17.47      4.43 o 
  -4   3  14       73.42      100.39     10.58 o 
  -3   3  14      116.93      120.62     10.23 o 
  -2   3  14      114.35      124.20     13.63 o 
  -1   3  14       56.18       66.22     10.16 o 
   0   3  14        0.81       11.58      9.79 o 
   1   3  14       13.42       11.88      6.18 o 
   2   3  14       16.98       36.35      9.95 o 
   3   3  14       62.89       85.47     21.74 o 
   4   3  14        6.52       25.14     13.15 o 
   5   3  14       27.35       49.13     14.46 o 
   6   3  14        1.94        7.08      7.11 o 
  -9   4  14       16.76       16.59      9.25 o 
  -8   4  14      247.10      261.26     37.94 o 
  -7   4  14       28.96       23.97     12.40 o 
  -6   4  14       33.74       65.45     17.56 o 
  -5   4  14       81.79       93.34      9.37 o 
  -4   4  14       15.17       49.31      7.69 o 
  -3   4  14      440.67      399.95     25.30 o 
  -2   4  14      162.05      217.73     32.75 o 
  -1   4  14       31.99       61.92     19.99 o 
   0   4  14       43.19       47.17      7.62 o 
   1   4  14        1.24       24.39      6.52 o 
   2   4  14        4.85        5.37     16.72 o 
   3   4  14       46.97       45.24     19.22 o 
   4   4  14       20.65       29.14     13.15 o 
   5   4  14       13.92       26.64     14.24 o 
  -9   5  14       50.85       21.21      9.03 o 
  -8   5  14       13.62        4.24      9.16 o 
  -7   5  14        4.26       26.28     10.94 o 
  -6   5  14       69.08       67.13      8.62 o 
  -5   5  14      392.71      380.96     26.97 o 
  -4   5  14       74.68       91.07     13.09 o 
  -3   5  14       39.80       74.76     15.80 o 
  -2   5  14        6.96       15.75      8.28 o 
  -1   5  14        0.20        4.45     15.55 o 
   0   5  14        0.36       18.88      6.74 o 
   1   5  14      114.28       98.53     26.23 o 
   2   5  14       81.66      115.60     21.33 o 
   3   5  14        0.24        4.20     15.70 o 
   4   5  14        1.13       17.87     12.43 o 
   5   5  14       68.10       77.89     16.10 o 
  -8   6  14       44.38       52.17      7.73 o 
  -7   6  14        7.92       22.54     11.53 o 
  -6   6  14       58.22       58.94      9.50 o 
  -5   6  14        1.00       21.83      6.38 o 
  -4   6  14       38.11       75.58      9.34 o 
  -3   6  14       88.36       82.03     10.37 o 
  -2   6  14      158.55      136.20     21.76 o 
  -1   6  14        3.19       12.37      4.69 o 
   0   6  14        1.21       31.34     11.70 o 
   1   6  14        7.29       37.90     11.48 o 
   2   6  14        0.16       19.04      7.32 o 
   3   6  14       12.32        7.96      6.28 o 
   4   6  14       21.39       23.91      9.97 o 
  -7   7  14        0.26        3.06      5.07 o 
  -6   7  14       22.21       50.20     10.29 o 
  -5   7  14        8.68       11.40      4.61 o 
  -4   7  14       11.05       31.23     12.47 o 
  -3   7  14      143.62      157.79     15.81 o 
  -2   7  14      357.72      274.89     28.94 o 
  -1   7  14        6.36       14.89      8.79 o 
   0   7  14       44.27       34.38     14.70 o 
   1   7  14      124.24       86.52     15.46 o 
   2   7  14        0.21       24.98     11.74 o 
   3   7  14       32.99       41.36     15.29 o 
  -5   8  14      287.86      225.08     22.97 o 
  -4   8  14        1.30       26.23      8.51 o 
  -3   8  14       11.58       30.91     10.02 o 
  -2   8  14      143.51      128.31     16.95 o 
  -1   8  14       72.95       66.21     20.28 o 
   0   8  14       64.67       60.70     10.85 o 
   1   8  14        0.64       20.46      6.97 o 
   2   8  14       18.15       17.92      9.58 o 
  -9   1  15        0.04        2.88      8.93 o 
  -8   1  15       25.22       25.89     13.85 o 
  -7   1  15       61.00       75.86     11.18 o 
  -6   1  15        3.54       11.35      3.64 o 
  -5   1  15      103.54      106.72      9.23 o 
  -4   1  15      121.87      136.90     15.52 o 
  -3   1  15       16.94       46.59      6.19 o 
  -2   1  15       28.31       31.61      5.16 o 
  -1   1  15       32.57       29.69      5.57 o 
   0   1  15       22.90       24.42     14.05 o 
   1   1  15      112.25      150.29     22.52 o 
   2   1  15        0.76       14.99      4.28 o 
   3   1  15       15.42        7.72      7.03 o 
   4   1  15        2.30        2.39      5.49 o 
   5   1  15       11.02       13.26      6.58 o 
  -9   2  15        8.22        6.75     13.99 o 
  -8   2  15        0.18       13.68      4.45 o 
  -7   2  15        0.62       20.14     13.89 o 
  -6   2  15      122.41      109.95      8.10 o 
  -5   2  15      541.19      473.67     27.50 o 
  -4   2  15        0.85       17.66      9.02 o 
  -3   2  15       28.09       58.70      8.12 o 
  -2   2  15      360.32      342.28     19.09 o 
  -1   2  15      783.14      802.82     33.14 o 
   0   2  15       26.11       27.71      6.95 o 
   1   2  15        3.45       18.64      7.38 o 
   2   2  15        0.08        2.95      5.43 o 
   3   2  15        6.40        8.64     10.93 o 
   4   2  15        0.26        1.58      5.77 o 
   5   2  15       12.94       30.82     14.64 o 
  -9   3  15       21.68       13.80      8.14 o 
  -8   3  15        4.98       -2.78      7.76 o 
  -7   3  15        0.13       29.92      8.18 o 
  -6   3  15      377.47      425.90     43.53 o 
  -5   3  15       34.31       16.04     11.27 o 
  -4   3  15        0.85       33.78     18.42 o 
  -3   3  15      111.67      154.46     15.25 o 
  -2   3  15        4.20       41.89     18.07 o 
  -1   3  15       13.59       25.55      7.25 o 
   0   3  15       90.06       90.07     13.36 o 
   1   3  15        5.72        5.68      5.34 o 
   2   3  15      257.04      267.53     22.86 o 
   3   3  15        9.99       10.32      8.96 o 
   4   3  15        6.49        8.90      9.49 o 
   5   3  15        0.42       35.65     19.10 o 
  -8   4  15       10.94       47.75     13.90 o 
  -7   4  15        8.37        1.96      7.52 o 
  -6   4  15       11.14       30.65      9.13 o 
  -5   4  15        3.44       19.22      9.58 o 
  -4   4  15       41.37       36.04     13.30 o 
  -3   4  15      107.70       99.80     10.23 o 
  -2   4  15        5.04       27.65      7.15 o 
  -1   4  15       96.67       99.73      8.96 o 
   0   4  15       11.09       22.65      4.77 o 
   1   4  15        2.10       36.00     11.09 o 
   2   4  15       60.49       70.70     12.67 o 
   3   4  15       10.69       12.33     10.18 o 
   5   4  15        0.07       25.22     13.82 o 
  -8   5  15        3.27       17.35      6.99 o 
  -7   5  15       74.41      106.44     23.88 o 
  -6   5  15        5.07       21.17      8.31 o 
  -5   5  15       13.95       28.81      7.51 o 
  -4   5  15       13.18       31.11     11.98 o 
  -3   5  15        1.22       26.67     13.09 o 
  -2   5  15        0.66       18.53      6.25 o 
  -1   5  15        4.51       17.73     11.76 o 
   0   5  15        8.92       17.91      7.31 o 
   1   5  15        8.87        7.97      5.66 o 
   2   5  15        0.02       36.68     15.83 o 
   3   5  15        1.06       27.99      9.42 o 
   4   5  15       19.60       26.23     14.69 o 
  -7   6  15        0.01       -2.10      8.97 o 
  -6   6  15       40.35       50.15     12.33 o 
  -5   6  15       48.88       43.88     10.48 o 
  -4   6  15      166.11      179.86     17.31 o 
  -3   6  15       34.72       63.58     11.86 o 
  -2   6  15      116.54      130.76     14.31 o 
  -1   6  15       55.90       55.25     12.62 o 
   0   6  15        0.00       27.78      6.80 o 
   1   6  15        6.28        4.69      8.63 o 
   2   6  15       73.25       63.37     13.03 o 
   3   6  15        6.94       19.04     23.58 o 
  -6   7  15       77.78       62.04     11.49 o 
  -5   7  15        4.14       16.06      6.64 o 
  -4   7  15        0.02        8.65      6.02 o 
  -3   7  15       39.60       34.10      7.06 o 
  -2   7  15      111.04       81.26     18.26 o 
  -1   7  15       17.26       11.72     11.89 o 
   0   7  15       30.28       67.14     10.77 o 
   1   7  15        3.97       16.14      6.51 o 
   2   7  15       46.92       61.12     13.16 o 
  -3   8  15        4.88        8.50      4.02 o 
  -2   8  15       23.98       31.78     14.03 o 
  -1   8  15       15.96       23.87      6.87 o 
  -9   0  16       10.89       -0.20      6.23 o 
  -8   0  16        7.84       25.87     12.72 o 
  -7   0  16       14.22        6.01      4.76 o 
  -6   0  16      237.81      183.49     26.56 o 
  -5   0  16       22.74       37.97     10.25 o 
  -4   0  16       20.19       37.14     10.48 o 
  -3   0  16       24.36       42.50     10.00 o 
  -2   0  16      213.55      189.07     30.74 o 
  -1   0  16       12.51       15.52      4.85 o 
   0   0  16      509.86      459.25     51.88 o 
   1   0  16     1504.24     1511.32    132.82 o 
   2   0  16      110.96      113.32     18.26 o 
   3   0  16      109.56       97.74     14.89 o 
   4   0  16       47.64       31.90     14.08 o 
   5   0  16        0.51       33.11     15.41 o 
  -9   1  16       28.97       36.63     12.14 o 
  -8   1  16       35.51       37.89     11.76 o 
  -7   1  16        8.05       18.31      5.87 o 
  -6   1  16        7.04       19.21      4.77 o 
  -5   1  16       30.94       17.38      4.13 o 
  -4   1  16        7.46       12.83      5.99 o 
  -3   1  16        0.16       20.32      4.52 o 
  -2   1  16        0.38       15.86      5.99 o 
  -1   1  16      267.71      247.84     16.53 o 
   0   1  16      110.67      146.76     14.80 o 
   1   1  16       80.84      121.54      9.89 o 
   2   1  16      189.49      166.35     19.13 o 
   3   1  16        7.48       11.54      6.56 o 
   4   1  16       11.41       37.64     19.81 o 
  -8   2  16        0.04       -1.85      8.15 o 
  -7   2  16        0.27       27.73      8.73 o 
  -6   2  16      139.75      119.44     12.08 o 
  -5   2  16        9.40       29.92      7.80 o 
  -4   2  16       29.84       39.94      9.43 o 
  -3   2  16        0.01       17.16     14.49 o 
  -2   2  16       37.68       55.53     20.05 o 
  -1   2  16      419.67      383.83     23.99 o 
   0   2  16       16.63       53.13     13.61 o 
   1   2  16        1.54       -4.49      9.91 o 
   2   2  16       90.17       77.21     12.07 o 
   3   2  16      119.18      103.73     19.05 o 
   4   2  16       12.54        7.28      9.86 o 
  -8   3  16       10.12       19.47      9.30 o 
  -7   3  16       75.81       68.89     27.38 o 
  -6   3  16       88.58       86.66     21.75 o 
  -5   3  16        3.11       25.47      7.18 o 
  -4   3  16        2.49       29.36      8.67 o 
  -3   3  16        2.53       10.43      6.06 o 
  -2   3  16        4.18       32.54      8.63 o 
  -1   3  16       49.08       76.19     11.40 o 
   0   3  16       18.66       30.89     10.58 o 
   1   3  16       36.54       37.94     24.09 o 
   2   3  16       79.81       97.08     14.43 o 
   3   3  16      136.51      121.28     22.49 o 
   4   3  16        1.61        6.23      5.90 o 
  -8   4  16       58.07       77.35     14.45 o 
  -7   4  16        5.37       28.45     11.10 o 
  -6   4  16        0.66       23.98     10.88 o 
  -5   4  16       14.67       39.54      5.92 o 
  -4   4  16       64.70       71.55     16.76 o 
  -3   4  16       25.68       58.58     19.37 o 
  -2   4  16       24.88       34.96      8.11 o 
  -1   4  16      112.87      151.67     20.85 o 
   0   4  16        3.43       27.84     13.51 o 
   1   4  16       18.18       18.19     12.55 o 
   2   4  16       42.90       65.12     25.46 o 
   3   4  16       24.62       12.80      6.03 o 
  -7   5  16       58.93       45.43     14.43 o 
  -6   5  16        1.37       33.62     14.65 o 
  -5   5  16       55.47       66.07      9.82 o 
  -4   5  16       19.16       65.71     20.74 o 
  -3   5  16        6.25       17.08      9.55 o 
  -2   5  16       33.61       36.52      9.25 o 
  -1   5  16        1.99       32.15      7.42 o 
   0   5  16        1.40       31.79      8.25 o 
   1   5  16       42.17       34.75     24.67 o 
   2   5  16       11.65       24.77      8.32 o 
   3   5  16       11.29        8.00      5.04 o 
  -6   6  16       27.12       25.00     30.28 o 
  -5   6  16        8.20       15.90      6.54 o 
  -4   6  16        0.49       26.83     10.69 o 
  -3   6  16        8.42       18.02     15.65 o 
  -2   6  16        0.18       24.45     13.72 o 
  -1   6  16       15.60       42.55      9.26 o 
   0   6  16       31.76       31.25     15.40 o 
   1   6  16        0.82       26.89      7.06 o 
  -4   7  16      152.59      116.38     20.72 o 
  -3   7  16       71.04       46.60     12.36 o 
  -2   7  16       64.66       56.50     16.63 o 
  -1   7  16        2.01       20.57      9.72 o 
  -8   1  17        7.82       21.37      6.90 o 
  -7   1  17       53.93       62.52      9.56 o 
  -6   1  17       25.28       31.69      8.93 o 
  -5   1  17      190.71      172.33     16.37 o 
  -4   1  17       24.33       20.99      6.40 o 
  -3   1  17        3.15        5.43      3.44 o 
  -2   1  17        3.90        7.81     10.58 o 
  -1   1  17       45.56       48.30     11.85 o 
   0   1  17       10.66       27.22     19.60 o 
   1   1  17      252.20      211.32     25.91 o 
   2   1  17       28.80       68.98     12.04 o 
   3   1  17      120.52       71.20     18.30 o 
  -7   2  17       32.42       24.58     20.18 o 
  -6   2  17       84.83      117.81     14.66 o 
  -5   2  17        3.76       10.64     11.19 o 
  -4   2  17        9.83       17.94      6.87 o 
  -3   2  17        5.38       27.29      9.68 o 
  -2   2  17       68.33       63.68     21.25 o 
  -1   2  17        2.98       17.34      8.66 o 
   0   2  17        0.00       13.26      7.39 o 
   1   2  17       26.43       42.14     21.53 o 
   2   2  17        1.07       38.68      9.18 o 
   3   2  17      165.77      129.75     30.02 o 
  -7   3  17        2.31       14.59     10.55 o 
  -6   3  17       17.42       15.66      5.69 o 
  -5   3  17        0.24       20.12     12.21 o 
  -4   3  17      142.64      166.98     26.45 o 
  -3   3  17      233.35      186.21     21.63 o 
  -2   3  17        0.44       19.09      5.39 o 
  -1   3  17      104.06      110.83     17.10 o 
   0   3  17       12.30       38.36      8.69 o 
   1   3  17        3.91       16.65      7.84 o 
   2   3  17       12.39       36.20     15.54 o 
   3   3  17       17.13       29.16     14.99 o 
  -6   4  17       11.48       52.18      8.95 o 
  -5   4  17       34.81       44.78      6.50 o 
  -4   4  17        0.01       17.87     12.80 o 
  -3   4  17       73.70       73.34      9.83 o 
  -2   4  17        0.95       17.44      8.16 o 
  -1   4  17        0.07       23.27     19.44 o 
   0   4  17        8.08       37.67     12.52 o 
   1   4  17        0.01       28.29     13.61 o 
   2   4  17       26.87       47.97     14.70 o 
  -5   5  17        2.26       24.84      6.62 o 
  -4   5  17       10.74       33.23     21.52 o 
  -3   5  17       19.96       15.36      5.35 o 
  -2   5  17       31.33       52.50      8.43 o 
  -1   5  17        4.98       40.91     13.95 o 
   0   5  17        9.73       19.10      6.56 o 
   1   5  17        0.01       15.69      5.38 o 
  -3   6  17        0.39        5.86      4.37 o 
  -2   6  17       21.60       28.09      7.23 o 
  -1   6  17        3.60        5.99      6.77 o 
  -6   0  18       91.30      101.61     23.14 o 
  -5   0  18        0.20       38.88     43.03 o 
  -4   0  18        2.69        5.87      5.02 o 
  -3   0  18       16.53       25.29      9.48 o 
  -2   0  18        5.34       28.84     12.80 o 
  -1   0  18        0.05       -2.06      6.42 o 
   0   0  18        6.24       33.62     21.36 o 
   1   0  18      328.07      324.64     47.89 o 
   2   0  18       52.70       58.53     18.54 o 
  -6   1  18       12.88       17.50      6.33 o 
  -5   1  18       59.84       71.56     16.01 o 
  -4   1  18        0.00       34.56      9.40 o 
  -3   1  18       18.46       24.87     10.09 o 
  -2   1  18        1.37       42.92     10.43 o 
  -1   1  18        3.88       26.99      8.27 o 
   0   1  18       64.24       46.19     10.12 o 
   1   1  18       53.72       62.54     10.16 o 
   2   1  18        1.17       30.94     10.36 o 
  -6   2  18        2.50        8.65      4.58 o 
  -5   2  18       44.04       47.15      8.41 o 
  -4   2  18       26.29       27.46      5.79 o 
  -3   2  18        1.61       22.10      8.24 o 
  -2   2  18        3.20       28.66     36.83 o 
  -1   2  18        1.07       23.34     19.51 o 
   0   2  18       16.59       35.08     20.59 o 
   1   2  18        0.91       29.91      7.33 o 
  -5   3  18       14.09       51.27      9.46 o 
  -4   3  18       22.33       39.84      7.36 o 
  -3   3  18      166.93      173.27     17.22 o 
  -2   3  18       65.32       60.21     11.16 o 
  -1   3  18        4.82       25.29     16.41 o 
   0   3  18       38.24       47.67     14.94 o 
   1   3  18        0.56       26.49      7.85 o 
  -4   4  18        0.43       20.73      4.26 o 
  -3   4  18       23.08       46.77     11.74 o 
  -2   4  18       14.16       25.48     14.11 o 
  -1   4  18        7.32       50.61      9.31 o 
   0   4  18        9.85       14.72      7.47 o 
  -4   1  19        7.02       46.16     21.00 o 
  -3   1  19       19.93       52.85     12.77 o 
  -2   1  19        7.23       19.85      5.42 o 
  -1   1  19        0.00       26.04     14.54 o 
  -3   2  19      124.44      110.30     13.72 o 
  -2   2  19       49.24       59.64      9.96 o 
                                                 
